# Supplementary material for: Identification of HN252 as a potent inhibitor of protein phosphatase PPM1B
Source: J Cell Mol Med. 2020 Oct 13;24(22):13463–71. doi: 10.1111/jcmm.15975 (PMC7701510; doi:10.1111/jcmm.15975)
Supplement: Supplementary file 8 — Table S1 [file JCMM-24-13463-s008.xlsx]

## Sheet: PPM1B KD
Protein name	Change fold (PPM1B shRNA/Scramble shRNA)
4E-BP1 (Phospho-Ser65)	7.25962
P90RSK (Phospho-Thr359/Ser363)	3.67825
MEK1 (Phospho-Thr286)	3.64539
Chk2 (Phospho-Thr383)	2.96633
MKK4/SEK1 (Phospho-Thr261)	2.90301
Catenin beta (Phospho-Ser37)	2.88783
PDK1 (Phospho-Ser241)	2.79141
EGFR (Phospho-Ser1070)	2.61582
STAT1 (Phospho-Ser727)	2.60159
GSK3 beta (Phospho-Ser9)	2.56986
ATF2 (Phospho-Ser62/44)	2.47172
IRS-1 (Phospho-Ser639)	2.45787
Raf1 (Phospho-Ser338)	2.44236
NFkB-p65 (Phospho-Ser536)	2.41151
ATRIP (Phospho-Ser68/72)	2.20765
AKT1 (Phospho-Ser124)	2.20279
PTEN (Phospho-Ser380)	2.17592
Tau (Phospho-Thr212)	2.16827
14-3-3 zeta/delta (Phospho-Thr232)	2.16693
AFX/FOXO4 (Phospho-Ser197)	2.16056
MKK6/MAP2K6 (Phospho-Ser207)	2.13398
MKK4/SEK1 (Phospho-Ser80)	2.12874
STAT5A (Phospho-Ser780)	2.12608
Tau (Phospho-Ser262)	2.12517
Estrogen Receptor-alpha (Phospho-Ser106)	2.11578
B-RAF (Phospho-Thr598)	2.10994
Fos (Phospho-Thr232)	2.10865
AKT1 (Phospho-Thr308)	2.07585
JunB (Phospho-Ser259)	2.0368
PTEN (Phospho-Ser380/Thr382/Thr383)	2.03236
JNK (Phospho-Thr183)	2.02248
Chk2 (Phospho-Thr68)	2.00618
BCL-2 (Phospho-Ser70)	1.99138
Merlin (Phospho-Ser10)	1.98981
MEK1 (Phospho-Ser217)	1.98796
VASP (Phospho-Ser157)	1.98734
HSP90B (Phospho-Ser254)	1.98436
MKK7/MAP2K7 (Phospho-Ser271)	1.98265
Raf1 (Phospho-Ser259)	1.95988
p38 MAPK (Phospho-Thr180)	1.93425
GluR2 (Phospho-Ser880)	1.91986
Cofilin (Phospho-Ser3)	1.88487
Tyrosine Hydroxylase (Phospho-Ser31)	1.88027
BCL-XL (Phospho-Thr47)	1.83064
Histone H3.1 (Phospho-Ser10)	1.81661
14-3-3 beta/zeta (Phospho-Ser184/186)	1.80028
FKHRL1/FOXO3A (Phospho-Ser253)	1.79287
Filamin A (Phospho-Ser2152)	1.76678
MAPKAPK2 (Phospho-Ser272)	1.7038
IGF2R (Phospho-Ser2409)	1.68179
PTEN (Phospho-Ser370)	1.67893
MKP-1 (Phospho-Ser359)	1.66861
AMPK1 (Phospho-Thr172)	1.66123
IKK-alpha/beta (Phospho-Ser180/181)	1.65777
GRK1 (Phospho-Ser21)	1.65621
p27Kip1 (Phospho-Thr187)	1.63764
Lamin A/C (Phospho-Ser392)	1.63743
Rac1/cdc42 (Phospho-Ser71)	1.63578
p53 (Phospho-Ser20)	1.63095
FKHR (Phospho-Ser319)	1.63007
PPAR-gamma (Phospho-Ser112)	1.62914
Chk1 (Phospho-Ser286)	1.62482
CDK2 (Phospho-Thr160)	1.62432
CDC25C (Phospho-Ser216)	1.61241
WEE1 (Phospho-Ser53)	1.6029
Tyrosine Hydroxylase (Phospho-Ser19)	1.59633
Elk1 (Phospho-Ser389)	1.58879
Raf1 (Phospho-Ser289)	1.58517
Myc (Phospho-Ser373)	1.58465
NFkB-p105/p50 (Phospho-Ser337)	1.58253
ACC1 (Phospho-Ser79)	1.57186
p53 (Phospho-Ser46)	1.5714
Histone H2A.X (Phospho-Ser139)	1.55675
VASP (Phospho-Ser238)	1.54988
c-Jun (Phospho-Ser243)	1.54176
PKC delta (Phospho-Ser645)	1.53825
STAT5B (Phospho-Ser731)	1.52747
GSK3 alpha (Phospho-Ser21)	1.51728
Estrogen Receptor-alpha (Phospho-Ser167)	1.5148
Raf1 (Phospho-Ser621)	1.51249
BRCA1 (Phospho-Ser1457)	1.50947
PKC zeta (Phospho-Thr410)	1.50772
GRK2 (Phospho-Ser29)	1.5047
CaMK2A (Phospho-Thr286)	1.50259
MEF2A (Phospho-Ser408)	1.50153
Tyrosine Hydroxylase (Phospho-Ser8)	1.50079
IKK-gamma (Phospho-Ser85)	1.49493
BAX (Phospho-Thr167)	1.49361
FOXO1/3/4-pan (Phospho-Thr24/32)	1.49244
G3BP-1 (Phospho-Ser232)	1.49033
S6 Ribosomal Protein (Phospho-Ser235)	1.48856
MKK3/MAP2K3 (Phospho-Ser189)	1.48824
MDM2 (Phospho-Ser166)	1.48739
Chk2 (Phospho-Ser516)	1.47401
ATF1 (Phospho-Ser63)	1.47382
Tuberin/TSC2 (Phospho-Ser939)	1.47269
ATP-Citrate Lyase (Phospho-Ser454)	1.47137
Tau (Phospho-Ser396)	1.46802
PKA CAT (Phospho-Thr197)	1.46437
HDAC1 (Phospho-Ser421)	1.46431
DARPP-32 (Phospho-Thr34)	1.46418
Survivin (Phospho-Thr117)	1.46282
Smad2 (Phospho-Thr220)	1.46204
PP1 alpha (Phospho-Thr320)	1.46153
AurA (Phospho-Ser342)	1.4456
IkB-epsilon (Phospho-Ser22)	1.44537
BAD (Phospho-Ser112)	1.44197
IKK-gamma (Phospho-Ser31)	1.43302
p53 (Phospho-Ser33)	1.43141
Chk1 (Phospho-Ser345)	1.41844
Rb (Phospho-Ser780)	1.41022
CaMK4 (Phospho-Thr196/200)	1.40631
Amyloid beta A4 (Phospho-Thr743/668)	1.39753
BAD (Phospho-Ser155)	1.38985
MSK1 (Phospho-Thr581)	1.38651
Mnk1 (Phospho-Thr385)	1.38585
XIAP (Phospho-Ser87)	1.37918
Myosin regulatory light chain 2 (Phospho-Ser18)	1.37703
MAP3K8/COT (Phospho-Thr290)	1.37631
Arrestin-1 (Phospho-Ser412)	1.37473
PAK2 (Phospho-Ser192)	1.37465
MSK1 (Phospho-Ser360)	1.37093
Cyclin E2 (Phospho-Thr392)	1.36475
Chk1 (Phospho-Ser317)	1.36451
Caspase 6 (Phospho-Ser257)	1.3643
MKK3/MAP2K3 (Phospho-Thr222)	1.36425
Tau (Phospho-Ser235)	1.36277
AKT1S1 (Phospho-Thr246)	1.35725
ATPase (Phospho-Ser16)	1.35658
NFkB-p65 (Phospho-Thr254)	1.35657
Progesterone Receptor (Phospho-Ser190)	1.35395
LKB1 (Phospho-Thr189)	1.35055
Myc (Phospho-Thr58)	1.35005
CD4 (Phospho-Ser433)	1.34676
PLC beta3 (Phospho-Ser1105)	1.34443
P95/NBS1 (Phospho-Ser343)	1.34016
ERK3 (Phospho-Ser189)	1.33654
NFkB-p105/p50 (Phospho-Ser893)	1.3302
c-Jun (Phospho-Thr93)	1.32746
Raf1 (Phospho-Ser296)	1.32673
Tau (Phospho-Thr205)	1.31674
PKC beta/PKCB (Phospho-Ser661)	1.31447
HSP90 co-chaperone Cdc37 (Phospho-Ser13)	1.31198
BRCA1 (Phospho-Ser1524)	1.31129
NFkB-p105/p50 (Phospho-Ser927)	1.30285
BCL-2 (Phospho-Thr56)	1.30259
MAP3K7/TAK1 (Phospho-Thr184)	1.30113
PLK1 (Phospho-Thr210)	1.29769
AKT1 (Phospho-Ser473)	1.2963
eIF4E (Phospho-Ser209)	1.29338
Tau (Phospho-Ser356)	1.28843
EGFR (Phospho-Thr693)	1.28596
MEF2A (Phospho-Thr319)	1.2858
Caspase 1 (Phospho-Ser376)	1.27916
HDAC3 (Phospho-Ser424)	1.27831
MEF2A (Phospho-Thr312)	1.27695
MSK1 (Phospho-Ser376)	1.27458
P70S6K (Phospho-Thr421)	1.26121
PAK1 (Phospho-Thr212)	1.25535
mTOR (Phospho-Ser2448)	1.25422
NFkB-p65 (Phospho-Ser311)	1.24932
Tyrosine Hydroxylase (Phospho-Ser40)	1.24929
Estrogen Receptor-alpha (Phospho-Ser104)	1.24422
p53 (Phospho-Ser9)	1.23424
PAK1/2 (Phospho-Ser199)	1.23136
PLD1 (Phospho-Ser561)	1.23114
PPAR-BP (Phospho-Thr1457)	1.23075
Androgen Receptor (Phospho-Ser650)	1.23001
mTOR (Phospho-Ser2481)	1.22984
NMDAR1 (Phospho-Ser897)	1.22218
HDAC4 (Phospho-Ser632)	1.22056
Smad1 (Phospho-Ser187)	1.21906
CDK7 (Phospho-Thr170)	1.21099
Elk1 (Phospho-Ser383)	1.20974
PKD1/PKC mu (Phospho-Ser205)	1.20914
SREBP-1 (Phospho-Ser439)	1.20167
BAD (Phospho-Ser91/128)	1.19977
Ezrin (Phospho-Thr566)	1.19335
CREB (Phospho-Thr100)	1.19151
PAK3 (Phospho-Ser154)	1.18974
Myc (Phospho-Thr358)	1.1867
p53 (Phospho-Thr18)	1.182
RSK1/2/3/4 (Phospho-Ser221/227/218/232)	1.18143
MEF2C (Phospho-Ser396)	1.17883
Synaptotagmin (Phospho-Ser309)	1.17779
Cyclin D3 (Phospho-Thr283)	1.17775
AMPK1/AMPK2 (Phospho-Ser485/491)	1.17699
14-3-3 zeta (Phospho-Ser58)	1.17518
p53 (Phospho-Ser6)	1.16925
Stathmin 1 (Phospho-Ser15)	1.16174
Keratin 8 (Phospho-Ser73)	1.15947
MARCKS (Phospho-Ser158)	1.15601
LIMK1 (Phospho-Thr508)	1.15598
c-Jun (Phospho-Thr239)	1.15549
Chk2 (Phospho-Thr387)	1.15368
Src (Phospho-Ser75)	1.15272
HNF4 alpha (Phospho-Ser313)	1.15244
eIF2A (Phospho-Ser51)	1.14638
IRS-1 (Phospho-Ser307)	1.14634
NFkB-p100/p52 (Phospho-Ser865)	1.14551
Smad2 (Phospho-Ser467)	1.14437
CPI17 alpha (Phospho-Thr38)	1.14384
DNA-PK (Phospho-Thr2638)	1.13994
HDAC5 (Phospho-Ser259)	1.13535
AKT2 (Phospho-Ser474)	1.13494
PAK1/2/3 (Phospho-Ser141)	1.1325
HDAC5 (Phospho-Ser498)	1.13236
Smad3 (Phospho-Thr179)	1.13233
Cyclin B1 (Phospho-Ser126)	1.132
TIF-IA (Phospho-Ser649)	1.12908
ASK1 (Phospho-Ser83)	1.1244
Smad2 (Phospho-Ser250)	1.12207
Integrin beta-1 (Phospho-Thr788)	1.11785
eNOS (Phospho-Ser1177)	1.11731
PKC alpha (Phospho-Tyr657)	1.11485
AMPK beta1 (Phospho-Ser182)	1.11348
Mst1/Mst2 (Phospho-Thr183)	1.11014
KSR (Phospho-Ser392)	1.10751
B-RAF (Phospho-Ser601)	1.10323
Smad3 (Phospho-Ser204)	1.10304
MKP-1/2 (Phospho-Ser296/318)	1.10302
HSL (Phospho-Ser552/563)	1.10189
SMC1 (Phospho-Ser957)	1.10013
MARCKS (Phospho-Ser163)	1.09912
ACC1 (Phospho-Ser80)	1.09879
Synapsin (Phospho-Ser9)	1.09294
GATA1 (Phospho-Ser310)	1.09111
STAT6 (Phospho-Thr645)	1.09024
PAK1/2/3 (Phospho-Thr423/402/421)	1.08961
P90RSK (Phospho-Ser380)	1.08821
c-Jun (Phospho-Ser63)	1.0848
EEF2 (Phospho-Thr56)	1.0847
MEK1 (Phospho-Thr291)	1.0838
ATF2 (Phospho-Thr69/51)	1.07844
Tau (Phospho-Thr181)	1.07716
IKK-alpha (Phospho-Thr23)	1.07693
STAT3 (Phospho-Ser727)	1.07589
DDX5/DEAD-box protein 5 (Phospho-Tyr593)	1.07517
Caspase 9 (Phospho-Thr125)	1.07383
GATA1 (Phospho-Ser142)	1.07062
PEA-15 (Phospho-Ser116)	1.06413
PKC theta (Phospho-Ser676)	1.06354
Smad3 (Phospho-Ser425)	1.05779
BAD (Phospho-Ser134)	1.05642
HDAC8 (Phospho-Ser39)	1.05147
Caspase 3 (Phospho-Ser150)	1.04933
Smad1 (Phospho-Ser465)	1.04778
NFkB-p100/p52 (Phospho-Ser869)	1.04714
Abl1 (Phospho-Thr754/735)	1.04445
PAK1 (Phospho-Ser204)	1.04233
NFkB-p65 (Phospho-Thr505)	1.03541
GluR1 (Phospho-Ser849)	1.03358
Myc (Phospho-Ser62)	1.03167
Tau (Phospho-Ser404)	1.03056
SRF (Phospho-Ser99)	1.02941
JNK1/2/3 (Phospho-Thr183/Tyr185)	1.02886
SRF (Phospho-Ser77)	1.02665
NFkB-p105/p50 (Phospho-Ser932)	1.02649
HSP90B (Phospho-Ser226)	1.02613
Smad3 (Phospho-Ser213)	1.02577
CK1-A (Phospho-Thr321)	1.02431
FKHR/FOXO1A (Phospho-Ser329)	1.0193
JunB (Phospho-Ser79)	1.01899
NFkB-p65 (Phospho-Ser529)	1.01732
ATF2 (Phospho-Ser112/94)	1.01583
p44/42 MAPK (Phospho-Thr202)	1.01409
Tau (Phospho-Thr231)	1.01331
AurA (Phospho-Thr288)	1.0131
Catenin beta (Phospho-Thr41/Ser45)	1.01143
Stathmin 1 (Phospho-Ser37)	1.01094
BAD (Phospho-Ser136)	1.00382
eNOS (Phospho-Thr495)	1.00024
NFkB-p105/p50 (Phospho-Ser907)	0.996789
Tau (Phospho-Ser214)	0.996216
Caspase 9 (Phospho-Ser144)	0.995723
CaMK2-beta/gamma/delta (Phospho-Thr287)	0.994701
Opioid Receptor (Phospho-Ser375)	0.99448
NFkB-p65 (Phospho-Ser468)	0.994283
RyR2 (Phospho-Ser2808)	0.993918
Merlin (Phospho-Ser518)	0.989232
P70S6K (Phospho-Ser424)	0.986894
BID (Phospho-Ser78)	0.98605
Raf1 (Phospho-Ser43)	0.984517
SP1 (Phospho-Thr739)	0.983047
DYN1 (Phospho-Ser774)	0.981655
GTPase activating protein (Phospho-Ser387)	0.977737
ASK1 (Phospho-Ser966)	0.975969
PKC delta (Phospho-Thr505)	0.966147
mTOR (Phospho-Thr2446)	0.964664
Rb (Phospho-Ser811)	0.9628
p53 (Phospho-Ser37)	0.962124
Caspase 2 (Phospho-Ser157)	0.961239
Rho/Rac guanine nucleotide exchange factor 2 (Phospho-Ser885)	0.959118
4E-BP1 (Phospho-Thr36)	0.956677
Ras-GRF1 (Phospho-Ser916)	0.94572
Tau (Phospho-Ser422)	0.944545
IL-2RA/CD25 (Phospho-Ser268)	0.944542
Synaptotagmin (Phospho-Thr202)	0.942441
4E-BP1 (Phospho-Thr70)	0.937655
HSP27 (Phospho-Ser78)	0.937288
GluR1 (Phospho-Ser863)	0.935273
PKC pan activation site (Phospho)	0.934136
BIM (Phospho-Ser69/65)	0.932839
JunD (Phospho-Ser255)	0.931239
NFkB-p65 (Phospho-Ser276)	0.924882
Trk B (Phospho-Tyr515)	0.924529
Tuberin/TSC2 (Phospho-Thr1462)	0.924318
Caspase 8 (Phospho-Ser347)	0.92413
PKC alpha/beta II (Phospho-Thr638)	0.922948
eEF2K (Phospho-Ser366)	0.922524
p53 (Phospho-Ser15)	0.921646
CDC25A (Phospho-Ser124)	0.920437
FKHR (Phospho-Ser256)	0.919924
Cyclin E1 (Phospho-Thr77)	0.919422
Androgen Receptor (Phospho-Ser213)	0.913381
ATF2 (Phospho-Thr71/53)	0.909082
IRS-1 (Phospho-Ser312)	0.90725
CK2-b (Phospho-Ser209)	0.907178
PKC zeta (Phospho-Thr560)	0.901209
PKC epsilon (Phospho-Ser729)	0.897243
Elk1 (Phospho-Thr417)	0.896078
HDAC6 (Phospho-Ser22)	0.89277
Synapsin (Phospho-Ser62)	0.892345
6-phosphofructo-2-kinase/fructose-2,6-biphosphatase 2 (PFKFB2) (Phospho-Ser483)	0.889188
P70S6K (Phospho-Thr229)	0.888621
AKT1 (Phospho-Thr450)	0.886288
HSP27 (Phospho-Ser82)	0.884853
p53 (Phospho-Ser392)	0.88401
AurB (Phospho-Thr232)	0.883617
AKT1 (Phospho-Thr72)	0.883537
Rb (Phospho-Ser795)	0.882263
IRS-1 (Phospho-Ser323)	0.881034
BCL-2 (Phospho-Thr69)	0.879364
EGFR (Phospho-Thr678)	0.878186
HSF1 (Phospho-Ser303)	0.877772
p21Cip1 (Phospho-Thr145)	0.868732
CDC25A (Phospho-Ser75)	0.867855
4E-BP1 (Phospho-Thr45)	0.866218
Stathmin 1 (Phospho-Ser24)	0.863731
PLC beta3 (Phospho-Ser537)	0.863501
LKB1 (Phospho-Ser428)	0.862429
c-PLA2 (Phospho-Ser505)	0.860593
Cyclin E1 (Phospho-Thr395)	0.850521
P70S6K (Phospho-Ser411)	0.843044
Keratin 18 (Phospho-Ser52)	0.840977
AKT1 (Phospho-Ser246)	0.840143
CDK1/CDC2 (Phospho-Thr14)	0.839831
PKR (Phospho-Thr446)	0.83454
MEK2 (Phospho-Thr394)	0.830962
CREB (Phospho-Ser142)	0.8282
14-3-3 theta/tau (Phospho-Ser232)	0.827602
Catenin beta (Phospho-Ser33)	0.821835
IRS-1 (Phospho-Ser636)	0.811267
PKD1/PKC mu (Phospho-Ser910)	0.810237
LCK (Phospho-Ser59)	0.805816
DARPP-32 (Phospho-Thr75)	0.794793
c-Jun (Phospho-Thr91)	0.79123
NFkB-p65 (Phospho-Thr435)	0.790872
MEK1 (Phospho-Ser221)	0.787072
Calsenilin/KCNIP3 (Phospho-Ser63)	0.785821
ATF4 (Phospho-Ser245)	0.784788
ATF2 (Phospho-Thr73/55)	0.783501
IkB-alpha (Phospho-Ser32/36)	0.781605
ADD1 (Phospho-Ser726)	0.779948
P70S6K (Phospho-Ser418)	0.778832
TOP2A/DNA topoisomerase II (Phospho-Ser1106)	0.77432
HSP27 (Phospho-Ser15)	0.770467
Cyclin B1 (Phospho-Ser147)	0.767945
CREB (Phospho-Ser129)	0.760203
p53 (Phospho-Ser378)	0.743945
Lamin A (Phospho-Ser22)	0.742499
P70S6K (Phospho-Ser371)	0.737871
FAK (Phospho-Ser910)	0.736521
MKK4/SEK1 (Phospho-Ser257)	0.734969
NFAT4 (Phospho-Ser165)	0.727529
CREB (Phospho-Ser121)	0.727302
PKR (Phospho-Thr451)	0.726884
Keratin 18 (Phospho-Ser33)	0.720995
CDC25B (Phospho-Ser323)	0.719638
GABA-RB (Phospho-Ser434)	0.718048
HSL (Phospho-Ser554)	0.713701
FosB (Phospho-Ser27)	0.709466
HDAC2 (Phospho-Ser394)	0.706578
Smad2/3 (Phospho-Thr8)	0.70538
IkB-beta (Phospho-Thr19)	0.701686
Rel (Phospho-Ser503)	0.697574
p53 (Phospho-Ser315)	0.695103
B-RAF (Phospho-Ser446)	0.69399
Cyclin D1 (Phospho-Thr286)	0.692265
eIF4G (Phospho-Ser1108)	0.691348
Gab2 (Phospho-Ser159)	0.687735
eNOS (Phospho-Ser615)	0.682166
Rb (Phospho-Ser807)	0.67033
HER2 (Phospho-Thr686)	0.667993
Connexin 43 (Phospho-Ser367)	0.666491
P70S6K-beta (Phospho-Ser423)	0.666372
RelB (Phospho-Ser552)	0.655017
CaMK1-alpha (Phospho-Thr177)	0.652509
Chk1 (Phospho-Ser280)	0.639964
GAP43 (Phospho-Ser41)	0.636316
ATP1A1/Na+K+ ATPase1 (Phospho-Ser23)	0.630091
MITF (Phospho-Ser73)	0.624266
E2F1 (Phospho-Thr433)	0.622035
Estrogen Receptor-alpha (Phospho-Ser118)	0.621947
PKD2 (Phospho-Ser876)	0.615941
Rb (Phospho-Ser608)	0.599408
CDC25B (Phospho-Ser353)	0.5869
p27Kip1 (Phospho-Ser10)	0.578098
Keratin 8 (Phospho-Ser432)	0.558301
Calmodulin (Phospho-Thr79/Ser81)	0.55427
IRS-1 (Phospho-Ser794)	0.552659
MEK1 (Phospho-Ser298)	0.519962
DNA-PK (Phospho-Thr2647)	0.504597
CREB (Phospho-Ser133)	0.44763
P90RSK (Phospho-Thr573)	0.308338
Caspase 9 (Phospho-Ser196)	0.301019

## Sheet: PPM1B KD + HN252
Protein Name	Change fold （PPM1B shRNA+HN252/PPM1B shRNA）
IRS-1 (Phospho-Ser639)	3.48063
P90RSK (Phospho-Thr573)	2.88227
MEK1 (Phospho-Ser298)	2.06623
P70S6K (Phospho-Thr229)	1.67983
MEK2 (Phospho-Thr394)	1.56435
S6 Ribosomal Protein (Phospho-Ser235)	1.55842
MITF (Phospho-Ser73)	1.54686
Keratin 8 (Phospho-Ser432)	1.5212
BID (Phospho-Ser78)	1.49831
GRK2 (Phospho-Ser29)	1.49818
FKHR (Phospho-Ser256)	1.47265
Smad3 (Phospho-Thr179)	1.46072
c-Jun (Phospho-Ser63)	1.42774
Raf1 (Phospho-Ser338)	1.42589
TOP2A/DNA topoisomerase II (Phospho-Ser1106)	1.4201
AKT1S1 (Phospho-Thr246)	1.41851
NFkB-p65 (Phospho-Thr435)	1.40778
JNK (Phospho-Thr183)	1.36696
E2F1 (Phospho-Thr433)	1.36676
HDAC3 (Phospho-Ser424)	1.34852
Tau (Phospho-Ser235)	1.32706
RSK1/2/3/4 (Phospho-Ser221/227/218/232)	1.32232
GAP43 (Phospho-Ser41)	1.32012
JunD (Phospho-Ser255)	1.31689
NFkB-p100/p52 (Phospho-Ser869)	1.28832
IKK-gamma (Phospho-Ser31)	1.28275
HDAC5 (Phospho-Ser498)	1.27958
FAK (Phospho-Ser910)	1.26363
AKT1 (Phospho-Ser246)	1.26009
p27Kip1 (Phospho-Ser10)	1.25356
MSK1 (Phospho-Ser376)	1.25012
eNOS (Phospho-Ser615)	1.24643
HDAC6 (Phospho-Ser22)	1.23859
MAP3K7/TAK1 (Phospho-Thr184)	1.23267
NFkB-p65 (Phospho-Thr254)	1.23223
Elk1 (Phospho-Ser383)	1.23125
GluR1 (Phospho-Ser849)	1.22187
IRS-1 (Phospho-Ser312)	1.21994
HSP27 (Phospho-Ser15)	1.21867
Smad3 (Phospho-Ser204)	1.21378
CDK1/CDC2 (Phospho-Thr14)	1.21164
PAK1/2/3 (Phospho-Thr423/402/421)	1.21161
Smad1 (Phospho-Ser465)	1.20865
HSL (Phospho-Ser552/563)	1.20693
Lamin A/C (Phospho-Ser392)	1.20259
HDAC4 (Phospho-Ser632)	1.20145
Caspase 1 (Phospho-Ser376)	1.19908
GSK3 alpha (Phospho-Ser21)	1.19844
NFkB-p100/p52 (Phospho-Ser865)	1.19692
HSF1 (Phospho-Ser303)	1.19386
MKK3/MAP2K3 (Phospho-Thr222)	1.19004
RyR2 (Phospho-Ser2808)	1.18933
Raf1 (Phospho-Ser259)	1.18597
BRCA1 (Phospho-Ser1457)	1.18586
VASP (Phospho-Ser238)	1.18321
p44/42 MAPK (Phospho-Thr202)	1.18282
ASK1 (Phospho-Ser966)	1.18264
Arrestin-1 (Phospho-Ser412)	1.18083
Tyrosine Hydroxylase (Phospho-Ser8)	1.18054
ACC1 (Phospho-Ser80)	1.17742
Integrin beta-1 (Phospho-Thr788)	1.17669
PEA-15 (Phospho-Ser116)	1.17557
PAK2 (Phospho-Ser192)	1.1747
HDAC8 (Phospho-Ser39)	1.17183
P70S6K (Phospho-Ser418)	1.16758
Gab2 (Phospho-Ser159)	1.16556
MSK1 (Phospho-Ser360)	1.16506
IRS-1 (Phospho-Ser323)	1.16358
GRK1 (Phospho-Ser21)	1.15906
NFkB-p65 (Phospho-Ser536)	1.15819
ADD1 (Phospho-Ser726)	1.15218
FosB (Phospho-Ser27)	1.1519
Raf1 (Phospho-Ser289)	1.15123
PDK1 (Phospho-Ser241)	1.14982
Myc (Phospho-Ser62)	1.14648
PLD1 (Phospho-Ser561)	1.14582
IGF2R (Phospho-Ser2409)	1.14445
MEK1 (Phospho-Ser217)	1.13962
Ezrin (Phospho-Thr566)	1.13695
NFkB-p65 (Phospho-Ser468)	1.13497
PAK1/2 (Phospho-Ser199)	1.13455
Estrogen Receptor-alpha (Phospho-Ser118)	1.13087
Caspase 2 (Phospho-Ser157)	1.12966
BRCA1 (Phospho-Ser1524)	1.12952
Histone H2A.X (Phospho-Ser139)	1.1216
CDC25A (Phospho-Ser75)	1.12097
MKK4/SEK1 (Phospho-Ser257)	1.12064
ERK3 (Phospho-Ser189)	1.11964
ATPase (Phospho-Ser16)	1.11855
Rb (Phospho-Ser608)	1.11777
Cyclin D1 (Phospho-Thr286)	1.11671
Catenin beta (Phospho-Thr41/Ser45)	1.11381
NFAT4 (Phospho-Ser165)	1.11334
ASK1 (Phospho-Ser83)	1.1129
Rho/Rac guanine nucleotide exchange factor 2 (Phospho-Ser885)	1.10921
IkB-epsilon (Phospho-Ser22)	1.10416
Tau (Phospho-Ser396)	1.09935
Abl1 (Phospho-Thr754/735)	1.09705
G3BP-1 (Phospho-Ser232)	1.09608
14-3-3 zeta/delta (Phospho-Thr232)	1.09369
Chk1 (Phospho-Ser317)	1.09307
BAD (Phospho-Ser112)	1.08965
14-3-3 beta/zeta (Phospho-Ser184/186)	1.08953
MDM2 (Phospho-Ser166)	1.08831
PLC beta3 (Phospho-Ser1105)	1.0883
PTEN (Phospho-Ser380)	1.08633
p53 (Phospho-Ser392)	1.0858
Tuberin/TSC2 (Phospho-Thr1462)	1.084
Tuberin/TSC2 (Phospho-Ser939)	1.0798
FOXO1/3/4-pan (Phospho-Thr24/32)	1.07949
P70S6K-beta (Phospho-Ser423)	1.07925
P70S6K (Phospho-Ser371)	1.07671
p27Kip1 (Phospho-Thr187)	1.07667
PAK1/2/3 (Phospho-Ser141)	1.07559
Chk2 (Phospho-Ser516)	1.07397
Chk2 (Phospho-Thr68)	1.07262
CREB (Phospho-Thr100)	1.07206
IKK-alpha/beta (Phospho-Ser180/181)	1.06987
AurA (Phospho-Ser342)	1.06975
Synapsin (Phospho-Ser62)	1.06959
p21Cip1 (Phospho-Thr145)	1.06594
Trk B (Phospho-Tyr515)	1.06348
Histone H3.1 (Phospho-Ser10)	1.06322
Src (Phospho-Ser75)	1.0629
MKK4/SEK1 (Phospho-Ser80)	1.06169
ATP1A1/Na+K+ ATPase1 (Phospho-Ser23)	1.0615
Rac1/cdc42 (Phospho-Ser71)	1.06046
ATF1 (Phospho-Ser63)	1.06019
CREB (Phospho-Ser121)	1.05947
Rb (Phospho-Ser811)	1.05932
CD4 (Phospho-Ser433)	1.05925
IRS-1 (Phospho-Ser307)	1.05593
MSK1 (Phospho-Thr581)	1.05432
CREB (Phospho-Ser142)	1.05133
GTPase activating protein (Phospho-Ser387)	1.05118
FKHRL1/FOXO3A (Phospho-Ser253)	1.05059
IKK-gamma (Phospho-Ser85)	1.04912
PKC delta (Phospho-Thr505)	1.04839
CDC25C (Phospho-Ser216)	1.04794
Catenin beta (Phospho-Ser33)	1.04628
GABA-RB (Phospho-Ser434)	1.04579
Tau (Phospho-Thr205)	1.04547
Chk2 (Phospho-Thr387)	1.04492
HDAC2 (Phospho-Ser394)	1.04403
TIF-IA (Phospho-Ser649)	1.04344
Smad2 (Phospho-Ser250)	1.04212
PKC beta/PKCB (Phospho-Ser661)	1.04115
Smad3 (Phospho-Ser213)	1.04047
NFkB-p105/p50 (Phospho-Ser337)	1.03915
Calsenilin/KCNIP3 (Phospho-Ser63)	1.03506
Smad2 (Phospho-Ser467)	1.03348
eNOS (Phospho-Thr495)	1.03196
NFkB-p65 (Phospho-Ser276)	1.03177
FKHR (Phospho-Ser319)	1.03154
IkB-beta (Phospho-Thr19)	1.03119
NFkB-p65 (Phospho-Ser529)	1.02746
FKHR/FOXO1A (Phospho-Ser329)	1.02707
4E-BP1 (Phospho-Thr70)	1.02473
EEF2 (Phospho-Thr56)	1.02333
p53 (Phospho-Ser378)	1.0225
IKK-alpha (Phospho-Thr23)	1.02221
KSR (Phospho-Ser392)	1.02186
AKT1 (Phospho-Ser473)	1.02172
Smad1 (Phospho-Ser187)	1.02094
HDAC5 (Phospho-Ser259)	1.02052
Smad2 (Phospho-Thr220)	1.02029
BCL-XL (Phospho-Thr47)	1.0196
c-PLA2 (Phospho-Ser505)	1.01898
GATA1 (Phospho-Ser310)	1.018
Synaptotagmin (Phospho-Thr202)	1.01712
PKD1/PKC mu (Phospho-Ser910)	1.0159
NFkB-p105/p50 (Phospho-Ser927)	1.01587
MKK3/MAP2K3 (Phospho-Ser189)	1.01515
MKP-1 (Phospho-Ser359)	1.0139
Chk1 (Phospho-Ser280)	1.01386
Synaptotagmin (Phospho-Ser309)	1.01381
STAT3 (Phospho-Ser727)	1.01315
Cyclin E2 (Phospho-Thr392)	1.01282
mTOR (Phospho-Thr2446)	1.01248
Tyrosine Hydroxylase (Phospho-Ser40)	1.01194
MKK7/MAP2K7 (Phospho-Ser271)	1.01082
HSP90 co-chaperone Cdc37 (Phospho-Ser13)	1.00983
NFkB-p65 (Phospho-Thr505)	1.00941
4E-BP1 (Phospho-Thr36)	1.0088
JunB (Phospho-Ser259)	1.00865
Tau (Phospho-Ser404)	1.00864
SRF (Phospho-Ser77)	1.00848
PKR (Phospho-Thr446)	1.00839
Androgen Receptor (Phospho-Ser213)	1.00769
Caspase 9 (Phospho-Thr125)	1.00543
AurA (Phospho-Thr288)	1.0046
SMC1 (Phospho-Ser957)	1.00449
PKR (Phospho-Thr451)	1.0043
PPAR-gamma (Phospho-Ser112)	1.00423
Elk1 (Phospho-Ser389)	1.00345
RelB (Phospho-Ser552)	1.00209
P95/NBS1 (Phospho-Ser343)	1.00205
Caspase 9 (Phospho-Ser196)	1.00191
Synapsin (Phospho-Ser9)	1.00175
AKT1 (Phospho-Thr72)	1.00158
BCL-2 (Phospho-Thr56)	1.0015
B-RAF (Phospho-Ser446)	1.00118
WEE1 (Phospho-Ser53)	1.00035
DNA-PK (Phospho-Thr2647)	1.00013
NFkB-p105/p50 (Phospho-Ser907)	1.00005
Ras-GRF1 (Phospho-Ser916)	0.99953
AurB (Phospho-Thr232)	0.999429
MKK6/MAP2K6 (Phospho-Ser207)	0.999126
Stathmin 1 (Phospho-Ser37)	0.998676
EGFR (Phospho-Ser1070)	0.998135
Merlin (Phospho-Ser518)	0.997084
Caspase 3 (Phospho-Ser150)	0.995377
Stathmin 1 (Phospho-Ser24)	0.994811
SREBP-1 (Phospho-Ser439)	0.994467
Rel (Phospho-Ser503)	0.994418
EGFR (Phospho-Thr678)	0.993662
Tau (Phospho-Ser356)	0.992722
eEF2K (Phospho-Ser366)	0.992354
Tau (Phospho-Ser214)	0.991946
eIF2A (Phospho-Ser51)	0.991404
Fos (Phospho-Thr232)	0.991076
Lamin A (Phospho-Ser22)	0.990683
Keratin 18 (Phospho-Ser33)	0.989826
Calmodulin (Phospho-Thr79/Ser81)	0.989216
Tyrosine Hydroxylase (Phospho-Ser19)	0.987614
Caspase 8 (Phospho-Ser347)	0.987347
AMPK1 (Phospho-Thr172)	0.987343
Estrogen Receptor-alpha (Phospho-Ser106)	0.986055
4E-BP1 (Phospho-Thr45)	0.985276
Filamin A (Phospho-Ser2152)	0.982262
GluR1 (Phospho-Ser863)	0.981209
IL-2RA/CD25 (Phospho-Ser268)	0.979315
PKA CAT (Phospho-Thr197)	0.97897
p38 MAPK (Phospho-Thr180)	0.978476
BAD (Phospho-Ser155)	0.978133
CK2-b (Phospho-Ser209)	0.9768
LKB1 (Phospho-Ser428)	0.975995
P70S6K (Phospho-Ser411)	0.974715
SRF (Phospho-Ser99)	0.974411
ATF2 (Phospho-Thr73/55)	0.972915
Rb (Phospho-Ser780)	0.971003
c-Jun (Phospho-Thr239)	0.96914
BAX (Phospho-Thr167)	0.966035
ATF2 (Phospho-Thr69/51)	0.965811
PKC epsilon (Phospho-Ser729)	0.963459
CDK7 (Phospho-Thr170)	0.963445
DNA-PK (Phospho-Thr2638)	0.962976
CaMK2-beta/gamma/delta (Phospho-Thr287)	0.962671
Chk1 (Phospho-Ser345)	0.960488
DDX5/DEAD-box protein 5 (Phospho-Tyr593)	0.960072
LIMK1 (Phospho-Thr508)	0.958549
BCL-2 (Phospho-Ser70)	0.958362
Tau (Phospho-Ser422)	0.958212
Myc (Phospho-Thr58)	0.957268
AMPK beta1 (Phospho-Ser182)	0.956817
Raf1 (Phospho-Ser621)	0.953675
IRS-1 (Phospho-Ser636)	0.951926
eIF4E (Phospho-Ser209)	0.948329
AKT1 (Phospho-Ser124)	0.947995
Raf1 (Phospho-Ser296)	0.947743
IRS-1 (Phospho-Ser794)	0.947572
Connexin 43 (Phospho-Ser367)	0.946777
SAPK/JNK (Phospho-Thr183)	0.944831
IkB-alpha (Phospho-Ser32/36)	0.943818
VASP (Phospho-Ser157)	0.943353
Smad3 (Phospho-Ser425)	0.943288
DYN1 (Phospho-Ser774)	0.941381
Mst1/Mst2 (Phospho-Thr183)	0.941288
Cyclin D3 (Phospho-Thr283)	0.940467
Cofilin (Phospho-Ser3)	0.940138
GATA1 (Phospho-Ser142)	0.940026
CREB (Phospho-Ser129)	0.939772
MARCKS (Phospho-Ser158)	0.939256
ATF4 (Phospho-Ser245)	0.939241
HSL (Phospho-Ser554)	0.936967
HSP27 (Phospho-Ser78)	0.936139
BIM (Phospho-Ser69/65)	0.935419
PLK1 (Phospho-Thr210)	0.934405
Tyrosine Hydroxylase (Phospho-Ser31)	0.932829
BAD (Phospho-Ser91/128)	0.932408
NFkB-p105/p50 (Phospho-Ser893)	0.930411
CDK2 (Phospho-Thr160)	0.930013
mTOR (Phospho-Ser2481)	0.929663
Rb (Phospho-Ser795)	0.92964
mTOR (Phospho-Ser2448)	0.929168
Keratin 8 (Phospho-Ser73)	0.928825
ATF2 (Phospho-Thr71/53)	0.928305
AFX/FOXO4 (Phospho-Ser197)	0.926943
ATF2 (Phospho-Ser112/94)	0.926472
PKC alpha/beta II (Phospho-Thr638)	0.922997
MKP-1/2 (Phospho-Ser296/318)	0.920058
Cyclin B1 (Phospho-Ser126)	0.919614
Stathmin 1 (Phospho-Ser15)	0.918876
BAD (Phospho-Ser136)	0.918439
PPAR-BP (Phospho-Thr1457)	0.916108
Survivin (Phospho-Thr117)	0.916023
PKC theta (Phospho-Ser676)	0.914144
Opioid Receptor (Phospho-Ser375)	0.911895
P90RSK (Phospho-Ser380)	0.910311
HSP90B (Phospho-Ser254)	0.910208
Cyclin E1 (Phospho-Thr395)	0.909383
Elk1 (Phospho-Thr417)	0.90564
NFkB-p65 (Phospho-Ser311)	0.90372
CDC25A (Phospho-Ser124)	0.902941
B-RAF (Phospho-Thr598)	0.902706
STAT1 (Phospho-Ser727)	0.901132
MEK1 (Phospho-Ser221)	0.899979
eNOS (Phospho-Ser1177)	0.899971
PKC pan activation site (Phospho)	0.898806
BAD (Phospho-Ser134)	0.898767
p53 (Phospho-Thr18)	0.898584
p53 (Phospho-Ser9)	0.8974
CaMK2A (Phospho-Thr286)	0.895771
Rb (Phospho-Ser807)	0.895611
p53 (Phospho-Ser6)	0.894193
CaMK4 (Phospho-Thr196/200)	0.893558
Androgen Receptor (Phospho-Ser650)	0.892853
Chk2 (Phospho-Thr383)	0.89267
CK1-A (Phospho-Thr321)	0.892397
14-3-3 theta/tau (Phospho-Ser232)	0.892393
c-Jun (Phospho-Thr91)	0.891089
JunB (Phospho-Ser79)	0.88877
PLC beta3 (Phospho-Ser537)	0.888286
Caspase 9 (Phospho-Ser144)	0.886765
B-RAF (Phospho-Ser601)	0.885167
HER2 (Phospho-Thr686)	0.883675
p53 (Phospho-Ser15)	0.882947
PAK1 (Phospho-Ser204)	0.88227
MEF2A (Phospho-Thr312)	0.882082
AKT2 (Phospho-Ser474)	0.881358
CaMK1-alpha (Phospho-Thr177)	0.881005
PAK1 (Phospho-Thr212)	0.880287
Keratin 18 (Phospho-Ser52)	0.877625
SP1 (Phospho-Thr739)	0.87489
PKC zeta (Phospho-Thr560)	0.873624
Estrogen Receptor-alpha (Phospho-Ser104)	0.869741
CDC25B (Phospho-Ser323)	0.868665
EGFR (Phospho-Thr693)	0.867955
Smad2/3 (Phospho-Thr8)	0.862796
Chk1 (Phospho-Ser286)	0.862242
eIF4G (Phospho-Ser1108)	0.860198
PAK3 (Phospho-Ser154)	0.859545
STAT6 (Phospho-Thr645)	0.85918
Estrogen Receptor-alpha (Phospho-Ser167)	0.857194
6-phosphofructo-2-kinase/fructose-2,6-biphosphatase 2 (PFKFB2) (Phospho-Ser483)	0.855827
CPI17 alpha (Phospho-Thr38)	0.854731
p53 (Phospho-Ser37)	0.854557
PTEN (Phospho-Ser380/Thr382/Thr383)	0.853308
c-Jun (Phospho-Thr93)	0.852743
MAPKAPK2 (Phospho-Ser272)	0.849114
MKK4/SEK1 (Phospho-Thr261)	0.848967
LCK (Phospho-Ser59)	0.848959
CDC25B (Phospho-Ser353)	0.848112
DARPP-32 (Phospho-Thr75)	0.842769
MARCKS (Phospho-Ser163)	0.840688
ATP-Citrate Lyase (Phospho-Ser454)	0.838385
PKD1/PKC mu (Phospho-Ser205)	0.83714
ACC1 (Phospho-Ser79)	0.83653
P70S6K (Phospho-Ser424)	0.836497
PKD2 (Phospho-Ser876)	0.833981
MAP3K8/COT (Phospho-Thr290)	0.831871
Progesterone Receptor (Phospho-Ser190)	0.828808
14-3-3 zeta (Phospho-Ser58)	0.825186
p53 (Phospho-Ser315)	0.824213
PKC alpha (Phospho-Tyr657)	0.823816
STAT5B (Phospho-Ser731)	0.820145
NFkB-p105/p50 (Phospho-Ser932)	0.819812
Cyclin B1 (Phospho-Ser147)	0.819315
AMPK1/AMPK2 (Phospho-Ser485/491)	0.819217
Myc (Phospho-Ser373)	0.81694
Tau (Phospho-Ser262)	0.814637
Tau (Phospho-Thr231)	0.806085
Caspase 6 (Phospho-Ser257)	0.801392
BCL-2 (Phospho-Thr69)	0.800724
AKT1 (Phospho-Thr450)	0.79928
Tau (Phospho-Thr181)	0.797528
NMDAR1 (Phospho-Ser897)	0.795569
Raf1 (Phospho-Ser43)	0.793823
Mnk1 (Phospho-Thr385)	0.793401
Tau (Phospho-Thr212)	0.788221
XIAP (Phospho-Ser87)	0.788114
MEK1 (Phospho-Thr291)	0.785588
PKC zeta (Phospho-Thr410)	0.7837
MEF2A (Phospho-Thr319)	0.780377
P70S6K (Phospho-Thr421)	0.775637
PP1 alpha (Phospho-Thr320)	0.775387
AKT1 (Phospho-Thr308)	0.773373
Merlin (Phospho-Ser10)	0.771931
HSP90B (Phospho-Ser226)	0.768285
p53 (Phospho-Ser20)	0.766721
Cyclin E1 (Phospho-Thr77)	0.766103
ATRIP (Phospho-Ser68/72)	0.76036
HNF4 alpha (Phospho-Ser313)	0.752619
PTEN (Phospho-Ser370)	0.751106
c-Jun (Phospho-Ser243)	0.745869
ATF2 (Phospho-Ser62/44)	0.744931
HSP27 (Phospho-Ser82)	0.722956
Myosin regulatory light chain 2 (Phospho-Ser18)	0.720096
GluR2 (Phospho-Ser880)	0.719728
MEF2C (Phospho-Ser396)	0.701888
p53 (Phospho-Ser33)	0.701713
LKB1 (Phospho-Thr189)	0.701524
Myc (Phospho-Thr358)	0.696372
p53 (Phospho-Ser46)	0.690289
MEF2A (Phospho-Ser408)	0.650481
MEK1 (Phospho-Thr286)	0.650137
PKC delta (Phospho-Ser645)	0.627718
DARPP-32 (Phospho-Thr34)	0.621291
GSK3 beta (Phospho-Ser9)	0.61688
STAT5A (Phospho-Ser780)	0.611072
HDAC1 (Phospho-Ser421)	0.512664
P90RSK (Phospho-Thr359/Ser363)	0.418052
Catenin beta (Phospho-Ser37)	0.350204
Amyloid beta A4 (Phospho-Thr743/668)	0.341029
CREB (Phospho-Ser133)	0.266209
4E-BP1 (Phospho-Ser65)	0.218772
