# Supplementary material for: Identification of HN252 as a potent inhibitor of protein phosphatase PPM1B
Source: J Cell Mol Med. 2020 Oct 13;24(22):13463–71. doi: 10.1111/jcmm.15975 (PMC7701510; doi:10.1111/jcmm.15975)
Supplement: Supplementary file 9 — Table S2 [file JCMM-24-13463-s009.xlsx]

## Sheet: PPM1A KD
Protein name	Change fold (PPM1A shRNA/Scramble shRNA)
4E-BP1 (Phospho-Ser65)	8.96766
EGFR (Phospho-Ser1070)	2.53554
IRS-1 (Phospho-Ser639)	2.3888
Chk2 (Phospho-Thr383)	2.1691
STAT1 (Phospho-Ser727)	2.13346
p38 MAPK (Phospho-Thr180)	2.13132
PDK1 (Phospho-Ser241)	2.12631
AKT1 (Phospho-Ser124)	2.09368
MKK4/SEK1 (Phospho-Thr261)	2.05875
Smad3 (Phospho-Thr179)	2.03183
MEK1 (Phospho-Thr286)	2.02458
AMPK1 (Phospho-Thr172	2.01281
Tau (Phospho-Thr212)	1.9595
HSP90B (Phospho-Ser254)	1.90999
Tau (Phospho-Ser262)	1.88957
PTEN (Phospho-Ser380/Thr382/Thr383)	1.87587
Filamin A (Phospho-Ser2152)	1.85928
MKK6/MAP2K6 (Phospho-Ser207)	1.84801
Estrogen Receptor-alpha (Phospho-Ser106)	1.83481
Cofilin (Phospho-Ser3)	1.83248
JunB (Phospho-Ser259)	1.83178
p53 (Phospho-Ser46)	1.8159
ACC1 (Phospho-Ser80)	1.81491
Smad3 (Phospho-Ser213)	1.80516
NFkB-p65 (Phospho-Ser536)	1.80174
14-3-3 zeta/delta (Phospho-Thr232)	1.78806
Survivin (Phospho-Thr117)	1.76991
HDAC1 (Phospho-Ser421)	1.75089
Smad1 (Phospho-Ser465)	1.74131
c-Jun (Phospho-Thr93)	1.73154
Smad2 (Phospho-Thr220)	1.70481
CDK2 (Phospho-Thr160)	1.70284
BRCA1 (Phospho-Ser1457)	1.69967
Tau (Phospho-Ser396)	1.69813
Elk1 (Phospho-Ser389)	1.68301
ACC1 (Phospho-Ser79)	1.68123
14-3-3 beta/zeta (Phospho-Ser184/186)	1.67244
FKHRL1/FOXO3A (Phospho-Ser253)	1.64675
BCL-2 (Phospho-Ser70)	1.61271
CaMK2A (Phospho-Thr286)	1.60731
Catenin beta (Phospho-Ser37)	1.59261
PKC delta (Phospho-Ser645)	1.56621
AKT1 (Phospho-Thr308)	1.56221
Smad2/3 (Phospho-Thr8)	1.55791
TOP2A/DNA topoisomerase II (Phospho-Ser1106)	1.54791
HDAC6 (Phospho-Ser22)	1.534
Fos (Phospho-Thr232)	1.53297
AFX/FOXO4 (Phospho-Ser197)	1.53225
Elk1 (Phospho-Ser383)	1.52794
Merlin (Phospho-Ser10)	1.52702
MSK1 (Phospho-Thr581)	1.51826
FKHR (Phospho-Ser319)	1.51789
Estrogen Receptor-alpha (Phospho-Ser167)	1.5034
Tau (Phospho-Ser235)	1.5024
Chk2 (Phospho-Ser516)	1.492
Myc (Phospho-Ser373)	1.48559
Raf1 (Phospho-Ser338)	1.48123
CD4 (Phospho-Ser433)	1.47967
Rb (Phospho-Ser780)	1.46241
Chk2 (Phospho-Thr68)	1.44951
WEE1 (Phospho-Ser53)	1.44097
GRK1 (Phospho-Ser21)	1.43966
BAD (Phospho-Ser155)	1.43954
PAK2 (Phospho-Ser192)	1.43593
p53 (Phospho-Thr18)	1.42862
MEF2A (Phospho-Ser408)	1.42678
PLC beta3 (Phospho-Ser1105)	1.42532
CaMK4 (Phospho-Thr196/200)	1.41829
B-RAF (Phospho-Thr598)	1.40842
ATP-Citrate Lyase (Phospho-Ser454)	1.38065
GluR2 (Phospho-Ser880)	1.36932
Cyclin D3 (Phospho-Thr283)	1.36883
Integrin beta-1 (Phospho-Thr788)	1.36623
Tyrosine Hydroxylase (Phospho-Ser31)	1.36606
P70S6K (Phospho-Thr229)	1.35991
MKK3/MAP2K3 (Phospho-Ser189)	1.35658
IKK-alpha/beta (Phospho-Ser180/181)	1.35658
PTEN (Phospho-Ser380)	1.35487
AurA (Phospho-Ser342)	1.35297
Keratin 8 (Phospho-Ser73)	1.34985
Histone H3.1 (Phospho-Ser10)	1.34835
PKA CAT (Phospho-Thr197)	1.345
SP1 (Phospho-Thr739)	1.342
ATPase (Phospho-Ser16)	1.33512
Tyrosine Hydroxylase (Phospho-Ser19)	1.33371
HDAC3 (Phospho-Ser424)	1.33237
ATF2 (Phospho-Ser62/44)	1.33235
GSK3 beta (Phospho-Ser9)	1.33164
NFkB-p65 (Phospho-Thr254)	1.32816
MEK1 (Phospho-Ser217)	1.32761
Amyloid beta A4 (Phospho-Thr743/668)	1.32665
MKK4/SEK1 (Phospho-Ser80)	1.32146
IKK-gamma (Phospho-Ser31)	1.31001
mTOR (Phospho-Ser2481)	1.30865
PPAR-gamma (Phospho-Ser112)	1.30616
ERK3 (Phospho-Ser189)	1.29054
G3BP-1 (Phospho-Ser232)	1.28974
CDK7 (Phospho-Thr170)	1.28943
Tau (Phospho-Ser356)	1.28644
Raf1 (Phospho-Ser259)	1.28384
MKK3/MAP2K3 (Phospho-Thr222)	1.28364
Histone H2A.X (Phospho-Ser139)	1.27715
p53 (Phospho-Ser392)	1.2748
Mnk1 (Phospho-Thr385)	1.27258
MKK7/MAP2K7 (Phospho-Ser271)	1.27215
Estrogen Receptor-alpha (Phospho-Ser104)	1.26955
Abl1 (Phospho-Thr754/735)	1.26929
ATF1 (Phospho-Ser63)	1.268
GSK3 alpha (Phospho-Ser21)	1.26542
MEK1 (Phospho-Ser298)	1.26314
Chk1 (Phospho-Ser345)	1.25999
BAD (Phospho-Ser91/128)	1.25868
S6 Ribosomal Protein (Phospho-Ser235)	1.25473
KSR (Phospho-Ser392)	1.25343
Ras-GRF1 (Phospho-Ser916)	1.24826
VASP (Phospho-Ser238)	1.24451
FOXO1/3/4-pan (Phospho-Thr24/32)	1.24199
NFkB-p105/p50 (Phospho-Ser893)	1.24048
MITF (Phospho-Ser73)	1.23995
FAK (Phospho-Ser910)	1.23844
MAPKAPK2 (Phospho-Ser272)	1.23841
BCL-XL (Phospho-Thr47)	1.23723
AKT1 (Phospho-Ser473)	1.23633
P95/NBS1 (Phospho-Ser343)	1.23069
AKT1S1 (Phospho-Thr246)	1.22525
Cyclin B1 (Phospho-Ser126)	1.22402
AKT1 (Phospho-Thr450)	1.21888
Raf1 (Phospho-Ser289)	1.2166
JunD (Phospho-Ser255)	1.21077
Raf1 (Phospho-Ser621)	1.20568
BRCA1 (Phospho-Ser1524)	1.20546
HSP90 co-chaperone Cdc37 (Phospho-Ser13)	1.19923
Caspase 1 (Phospho-Ser376)	1.19661
Catenin beta (Phospho-Thr41/Ser45)	1.19607
14-3-3 zeta (Phospho-Ser58)	1.19363
NFkB-p65 (Phospho-Ser529)	1.19187
PAK1/2/3 (Phospho-Ser141)	1.19169
IKK-alpha (Phospho-Thr23)	1.1869
Synaptotagmin (Phospho-Ser309)	1.18503
p53 (Phospho-Ser33)	1.18357
HDAC5 (Phospho-Ser498)	1.17931
PKC beta/PKCB (Phospho-Ser661)	1.17839
LIMK1 (Phospho-Thr508)	1.17723
Myc (Phospho-Thr58)	1.17535
Cyclin E2 (Phospho-Thr392)	1.17233
Androgen Receptor (Phospho-Ser650)	1.16654
CREB (Phospho-Thr100)	1.16532
HSL (Phospho-Ser552/563)	1.16329
PKC delta (Phospho-Thr505)	1.16152
XIAP (Phospho-Ser87)	1.16142
Stathmin 1 (Phospho-Ser15)	1.15809
HDAC4 (Phospho-Ser632)	1.15111
JunB (Phospho-Ser79)	1.15069
AKT2 (Phospho-Ser474)	1.15057
PKC zeta (Phospho-Thr410)	1.14999
TIF-IA (Phospho-Ser649)	1.14977
SREBP-1 (Phospho-Ser439)	1.14677
eNOS (Phospho-Thr495)	1.1458
p53 (Phospho-Ser9)	1.14489
PAK1/2 (Phospho-Ser199)	1.14483
VASP (Phospho-Ser157)	1.13856
IGF2R (Phospho-Ser2409)	1.13814
B-RAF (Phospho-Ser601)	1.13661
NFkB-p105/p50 (Phospho-Ser927)	1.13523
BCL-2 (Phospho-Thr56)	1.13512
BAX (Phospho-Thr167)	1.13492
eIF4E (Phospho-Ser209)	1.1325
STAT5B (Phospho-Ser731)	1.12868
DDX5/DEAD-box protein 5 (Phospho-Tyr593)	1.12838
PPAR-BP (Phospho-Thr1457)	1.12033
PKD1/PKC mu (Phospho-Ser205)	1.11942
IRS-1 (Phospho-Ser307)	1.11782
Smad2 (Phospho-Ser467)	1.11708
JNK (Phospho-Thr183)	1.11693
eIF2A (Phospho-Ser51)	1.11687
PEA-15 (Phospho-Ser116)	1.11457
PKC pan activation site (Phospho)	1.11309
NFkB-p105/p50 (Phospho-Ser337)	1.11297
Chk2 (Phospho-Thr387)	1.11097
IkB-epsilon (Phospho-Ser22)	1.1105
EGFR (Phospho-Thr693)	1.10769
Caspase 6 (Phospho-Ser257)	1.10619
STAT3 (Phospho-Ser727)	1.1049
CPI17 alpha (Phospho-Thr38)	1.1046
NFkB-p105/p50 (Phospho-Ser907)	1.10393
PLK1 (Phospho-Thr210)	1.10176
Myc (Phospho-Ser62)	1.10065
MKP-1/2 (Phospho-Ser296/318)	1.1002
NFkB-p65 (Phospho-Ser311)	1.09908
PAK1 (Phospho-Thr212)	1.09862
Arrestin-1 (Phospho-Ser412)	1.09826
P90RSK (Phospho-Thr573)	1.09647
LKB1 (Phospho-Thr189)	1.09131
AMPK1/AMPK2 (Phospho-Ser485/491)	1.08333
P70S6K (Phospho-Thr421)	1.08274
Caspase 3 (Phospho-Ser150)	1.0823
Caspase 9 (Phospho-Thr125)	1.0817
BAD (Phospho-Ser112)	1.079
BAD (Phospho-Ser136)	1.07826
BID (Phospho-Ser78)	1.06746
PKC alpha (Phospho-Tyr657)	1.06599
SMC1 (Phospho-Ser957)	1.06425
p53 (Phospho-Ser6)	1.06177
RSK1/2/3/4 (Phospho-Ser221/227/218/232)	1.06125
mTOR (Phospho-Ser2448)	1.06039
MKP-1 (Phospho-Ser359)	1.05875
AMPK beta1 (Phospho-Ser182)	1.05739
NMDAR1 (Phospho-Ser897)	1.05468
PLD1 (Phospho-Ser561)	1.05347
CREB (Phospho-Ser129)	1.05347
NFkB-p105/p50 (Phospho-Ser932)	1.04751
CDC25A (Phospho-Ser124)	1.04703
HSP27 (Phospho-Ser78)	1.04644
MARCKS (Phospho-Ser163)	1.04313
eNOS (Phospho-Ser1177)	1.03964
p27Kip1 (Phospho-Ser10)	1.03959
ATRIP (Phospho-Ser68/72)	1.03867
MAP3K8/COT (Phospho-Thr290)	1.03831
Synapsin (Phospho-Ser9)	1.03773
p27Kip1 (Phospho-Thr187)	1.03486
SRF (Phospho-Ser77)	1.03353
NFkB-p65 (Phospho-Thr505)	1.03232
Smad1 (Phospho-Ser187)	1.0314
Caspase 9 (Phospho-Ser144)	1.02503
Chk1 (Phospho-Ser317)	1.02287
SRF (Phospho-Ser99)	1.01847
CK2-b (Phospho-Ser209)	1.0166
AurA (Phospho-Thr288)	1.0125
c-Jun (Phospho-Ser243)	1.01125
PKC alpha/beta II (Phospho-Thr638)	1.01045
MEK1 (Phospho-Thr291)	1.00843
BAD (Phospho-Ser134)	1.00481
PKC epsilon (Phospho-Ser729)	1.00471
Androgen Receptor (Phospho-Ser213)	1.00448
GTPase activating protein (Phospho-Ser387)	1.00168
Caspase 8 (Phospho-Ser347)	1.00145
MARCKS (Phospho-Ser158)	1.00021
Tyrosine Hydroxylase (Phospho-Ser40)	0.999912
MSK1 (Phospho-Ser360)	0.999577
MAP3K7/TAK1 (Phospho-Thr184)	0.996859
Tyrosine Hydroxylase (Phospho-Ser8)	0.995158
P70S6K (Phospho-Ser371)	0.991145
HNF4 alpha (Phospho-Ser313)	0.989528
HSP90B (Phospho-Ser226)	0.985858
EGFR (Phospho-Thr678)	0.983708
GluR1 (Phospho-Ser849)	0.981845
c-Jun (Phospho-Thr239)	0.981062
Raf1 (Phospho-Ser296)	0.980742
ATF4 (Phospho-Ser245)	0.97852
Estrogen Receptor-alpha (Phospho-Ser118)	0.978227
CREB (Phospho-Ser142)	0.97673
ATF2 (Phospho-Thr71/53)	0.972426
GRK2 (Phospho-Ser29)	0.970821
HSF1 (Phospho-Ser303)	0.970573
Chk1 (Phospho-Ser286)	0.966975
Ezrin (Phospho-Thr566)	0.966947
PP1 alpha (Phospho-Thr320)	0.966579
Mst1/Mst2 (Phospho-Thr183)	0.966552
Cyclin D1 (Phospho-Thr286)	0.96475
P70S6K (Phospho-Ser411)	0.964316
MEF2C (Phospho-Ser396)	0.964269
Tau (Phospho-Thr205)	0.962556
PTEN (Phospho-Ser370)	0.960714
Tau (Phospho-Ser214)	0.960625
14-3-3 theta/tau (Phospho-Ser232)	0.960622
MDM2 (Phospho-Ser166)	0.959767
IRS-1 (Phospho-Ser323)	0.959614
Smad2 (Phospho-Ser250)	0.956001
p53 (Phospho-Ser20)	0.955864
p53 (Phospho-Ser15)	0.955442
Smad3 (Phospho-Ser204)	0.954824
c-PLA2 (Phospho-Ser505)	0.953807
PKC zeta (Phospho-Thr560)	0.948398
Rac1/cdc42 (Phospho-Ser71)	0.947867
DNA-PK (Phospho-Thr2638)	0.946745
Progesterone Receptor (Phospho-Ser190)	0.945294
HDAC5 (Phospho-Ser259)	0.944133
MEK2 (Phospho-Thr394)	0.940675
Stathmin 1 (Phospho-Ser37)	0.939329
AurB (Phospho-Thr232)	0.939164
LKB1 (Phospho-Ser428)	0.938608
PKD1/PKC mu (Phospho-Ser910)	0.937473
Tau (Phospho-Thr181)	0.937003
ASK1 (Phospho-Ser966)	0.936962
eEF2K (Phospho-Ser366)	0.936659
4E-BP1 (Phospho-Thr70)	0.935547
MSK1 (Phospho-Ser376)	0.934571
Smad3 (Phospho-Ser425)	0.933675
FKHR (Phospho-Ser256)	0.932136
Merlin (Phospho-Ser518)	0.928861
NFkB-p65 (Phospho-Thr435)	0.928225
Tau (Phospho-Ser404)	0.926683
Tau (Phospho-Ser422)	0.925561
IKK-gamma (Phospho-Ser85)	0.925537
GluR1 (Phospho-Ser863)	0.924803
ASK1 (Phospho-Ser83)	0.9248
Cyclin B1 (Phospho-Ser147)	0.921804
Keratin 18 (Phospho-Ser33)	0.918229
FKHR/FOXO1A (Phospho-Ser329)	0.917774
mTOR (Phospho-Thr2446)	0.917756
p53 (Phospho-Ser37)	0.911479
CDC25C (Phospho-Ser216)	0.910895
EEF2 (Phospho-Thr56)	0.910326
GATA1 (Phospho-Ser142)	0.903683
6-phosphofructo-2-kinase/fructose-2,6-biphosphatase 2 (PFKFB2) (Phospho-Ser483)	0.90347
RyR2 (Phospho-Ser2808)	0.903135
ATF2 (Phospho-Thr69/51)	0.901926
Opioid Receptor (Phospho-Ser375)	0.900923
Rb (Phospho-Ser795)	0.900677
CK1-A (Phospho-Thr321)	0.900635
p53 (Phospho-Ser315)	0.900006
Rho/Rac guanine nucleotide exchange factor 2 (Phospho-Ser885)	0.89965
4E-BP1 (Phospho-Thr36)	0.89848
HSL (Phospho-Ser554)	0.898137
NFkB-p65 (Phospho-Ser468)	0.896275
Stathmin 1 (Phospho-Ser24)	0.893336
BIM (Phospho-Ser69/65)	0.8928
Caspase 2 (Phospho-Ser157)	0.891505
P70S6K (Phospho-Ser424)	0.891386
HDAC8 (Phospho-Ser39)	0.888866
ATF2 (Phospho-Ser112/94)	0.887237
MEF2A (Phospho-Thr319)	0.885274
Tuberin/TSC2 (Phospho-Ser939)	0.88216
CDK1/CDC2 (Phospho-Thr14)	0.880983
Tau (Phospho-Thr231)	0.878684
Keratin 18 (Phospho-Ser52)	0.875701
HSP27 (Phospho-Ser82)	0.875552
PKR (Phospho-Thr446)	0.875375
Cyclin E1 (Phospho-Thr395)	0.875159
Tuberin/TSC2 (Phospho-Thr1462)	0.871906
CDC25A (Phospho-Ser75)	0.870698
IRS-1 (Phospho-Ser312)	0.870168
LCK (Phospho-Ser59)	0.868916
Src (Phospho-Ser75)	0.867356
B-RAF (Phospho-Ser446)	0.865895
p44/42 MAPK (Phospho-Thr202)	0.865457
DARPP-32 (Phospho-Thr34)	0.862899
IkB-alpha (Phospho-Ser32/36)	0.860594
MKK4/SEK1 (Phospho-Ser257)	0.859446
PLC beta3 (Phospho-Ser537)	0.858281
DYN1 (Phospho-Ser774)	0.855776
c-Jun (Phospho-Ser63)	0.853969
BCL-2 (Phospho-Thr69)	0.852424
PAK3 (Phospho-Ser154)	0.85012
CaMK1-alpha (Phospho-Thr177)	0.847516
AKT1 (Phospho-Ser246)	0.843129
Synaptotagmin (Phospho-Thr202)	0.841722
Myosin regulatory light chain 2 (Phospho-Ser18)	0.839945
P90RSK (Phospho-Ser380)	0.836993
PKR (Phospho-Thr451)	0.835677
NFkB-p100/p52 (Phospho-Ser869)	0.835036
GATA1 (Phospho-Ser310)	0.834414
Rb (Phospho-Ser811)	0.832862
Trk B (Phospho-Tyr515)	0.832219
c-Jun (Phospho-Thr91)	0.830834
DARPP-32 (Phospho-Thr75)	0.830529
Lamin A (Phospho-Ser22)	0.827623
Gab2 (Phospho-Ser159)	0.827048
IRS-1 (Phospho-Ser636)	0.826107
Elk1 (Phospho-Thr417)	0.825062
HSP27 (Phospho-Ser15)	0.824652
Connexin 43 (Phospho-Ser367)	0.821344
Rel (Phospho-Ser503)	0.816685
Lamin A/C (Phospho-Ser392)	0.815203
IL-2RA/CD25 (Phospho-Ser268)	0.812938
NFkB-p65 (Phospho-Ser276)	0.81111
PAK1 (Phospho-Ser204)	0.802152
Catenin beta (Phospho-Ser33)	0.798746
MEF2A (Phospho-Thr312)	0.79434
eIF4G (Phospho-Ser1108)	0.789889
PKC theta (Phospho-Ser676)	0.789776
4E-BP1 (Phospho-Thr45)	0.787253
Raf1 (Phospho-Ser43)	0.774198
PAK1/2/3 (Phospho-Thr423/402/421)	0.772272
E2F1 (Phospho-Thr433)	0.76995
CDC25B (Phospho-Ser353)	0.769706
p21Cip1 (Phospho-Thr145)	0.762833
CaMK2-beta/gamma/delta (Phospho-Thr287)	0.759711
GAP43 (Phospho-Ser41)	0.758931
NFAT4 (Phospho-Ser165)	0.758929
Rb (Phospho-Ser608)	0.758296
STAT5A (Phospho-Ser780)	0.756566
Myc (Phospho-Thr358)	0.754537
Synapsin (Phospho-Ser62)	0.752999
MEK1 (Phospho-Ser221)	0.752867
GABA-RB (Phospho-Ser434)	0.751698
SAPK/JNK (Phospho-Thr183)	0.746087
FosB (Phospho-Ser27)	0.743135
p53 (Phospho-Ser378)	0.724018
eNOS (Phospho-Ser615)	0.719853
Cyclin E1 (Phospho-Thr77)	0.718665
ADD1 (Phospho-Ser726)	0.718437
P70S6K (Phospho-Ser418)	0.710981
CDC25B (Phospho-Ser323)	0.708275
Calsenilin/KCNIP3 (Phospho-Ser63)	0.696661
NFkB-p100/p52 (Phospho-Ser865)	0.690524
ATF2 (Phospho-Thr73/55)	0.683568
CREB (Phospho-Ser121)	0.672704
RelB (Phospho-Ser552)	0.671934
PKD2 (Phospho-Ser876)	0.669667
IRS-1 (Phospho-Ser794)	0.654763
Chk1 (Phospho-Ser280)	0.648841
IkB-beta (Phospho-Thr19)	0.644945
P70S6K-beta (Phospho-Ser423)	0.639453
Keratin 8 (Phospho-Ser432)	0.63767
HER2 (Phospho-Thr686)	0.625594
P90RSK (Phospho-Thr359/Ser363)	0.606451
Rb (Phospho-Ser807)	0.575567
ATP1A1/Na+K+ ATPase1 (Phospho-Ser23)	0.572594
Calmodulin (Phospho-Thr79/Ser81)	0.570221
AKT1 (Phospho-Thr72)	0.56363
STAT6 (Phospho-Thr645)	0.562393
HDAC2 (Phospho-Ser394)	0.512615
DNA-PK (Phospho-Thr2647)	0.448516
CREB (Phospho-Ser133)	0.342587
Caspase 9 (Phospho-Ser196)	0.302932
