# Supplementary material for: Identification of HN252 as a potent inhibitor of protein phosphatase PPM1B
Source: J Cell Mol Med. 2020 Oct 13;24(22):13463–71. doi: 10.1111/jcmm.15975 (PMC7701510; doi:10.1111/jcmm.15975)
Supplement: Supplementary file 10 — Table S3 [file JCMM-24-13463-s010.xlsx]

## Sheet: Sheet1
Protein name
p38 MAPK (Phospho-Thr180)
AKT1 (Phospho-Thr308)
MEK1 (Phospho-Thr286)
Elk1 (Phospho-Ser389)
STAT1 (Phospho-Ser727)
BCL-2 (Phospho-Ser70)
Chk2 (Phospho-Thr383)
CaMK2A (Phospho-Thr286)
4E-BP1 (Phospho-Ser65)
Cofilin (Phospho-Ser3)
AMPK1 (Phospho-Thr172)
Estrogen Receptor-alpha (Phospho-Ser167)
Filamin A (Phospho-Ser2152)
NFkB-p65 (Phospho-Ser536)
FKHR (Phospho-Ser319)
14-3-3 beta/zeta (Phospho-Ser184/186)
p53 (Phospho-Ser46)
CDK2 (Phospho-Thr160)
JunB (Phospho-Ser259)
PTEN (Phospho-Ser380/Thr382/Thr383)
Tau (Phospho-Thr212)
BRCA1 (Phospho-Ser1457)
IRS-1 (Phospho-Ser639)
AKT1 (Phospho-Ser124)
HSP90B (Phospho-Ser254)
Fos (Phospho-Thr232)
MKK4/SEK1 (Phospho-Thr261)
FKHRL1/FOXO3A (Phospho-Ser253)
Tau (Phospho-Ser262)
PDK1 (Phospho-Ser241)
Catenin beta (Phospho-Ser37)
AFX/FOXO4 (Phospho-Ser197)
Estrogen Receptor-alpha (Phospho-Ser106)
14-3-3 zeta/delta (Phospho-Thr232)
MKK6/MAP2K6 (Phospho-Ser207)
Merlin (Phospho-Ser10)
PKC delta (Phospho-Ser645)
ACC1 (Phospho-Ser79)
EGFR (Phospho-Ser1070)
