# Supplementary material for: Identification of HN252 as a potent inhibitor of protein phosphatase PPM1B
Source: J Cell Mol Med. 2020 Oct 13;24(22):13463–71. doi: 10.1111/jcmm.15975 (PMC7701510; doi:10.1111/jcmm.15975)
Supplement: Supplementary file 11 — Table S4 [file JCMM-24-13463-s011.xlsx]

## Sheet: Unique in HA-PPM1B 
Protein	Protein_Mass (kDa )	Description
FAT1	505.958	Protocadherin Fat 1 OS=Homo sapiens OX=9606 GN=FAT1 PE=1 SV=2
USP9X	292.094	Probable ubiquitin carboxyl-terminal hydrolase FAF-X OS=Homo sapiens OX=9606 GN=USP9X PE=1 SV=3
HORN	282.228	Hornerin OS=Homo sapiens OX=9606 GN=HRNR PE=1 SV=2
BRCA1	207.063	BRCA1 OS=Homo sapiens OX=9606 GN=BRCA1 PE=1 SV=2
KIF1B	204.349	Kinesin-like protein KIF1B OS=Homo sapiens OX=9606 GN=KIF1B PE=1 SV=5
MYO6	149.596	Unconventional myosin-VI OS=Homo sapiens OX=9606 GN=MYO6 PE=1 SV=4
CYFP1	145.089	Cytoplasmic FMR1-interacting protein 1 OS=Homo sapiens OX=9606 GN=CYFIP1 PE=1 SV=1
FLII	144.659	Protein flightless-1 homolog OS=Homo sapiens OX=9606 GN=FLII PE=1 SV=2
ITPI2	138.3	Protein ITPRID2 OS=Homo sapiens OX=9606 GN=ITPRID2 PE=1 SV=3
CAND1	136.289	Cullin-associated NEDD8-dissociated protein 1 OS=Homo sapiens OX=9606 GN=CAND1 PE=1 SV=2
SYLC	134.379	Leucine--tRNA ligase, cytoplasmic OS=Homo sapiens OX=9606 GN=LARS PE=1 SV=2
MYO1B	131.902	Unconventional myosin-Ib OS=Homo sapiens OX=9606 GN=MYO1B PE=1 SV=3
UBP7	128.22	Ubiquitin carboxyl-terminal hydrolase 7 OS=Homo sapiens OX=9606 GN=USP7 PE=1 SV=2
MAP4	120.93	Microtubule-associated protein 4 OS=Homo sapiens OX=9606 GN=MAP4 PE=1 SV=3
DDX46	117.29	Probable ATP-dependent RNA helicase DDX46 OS=Homo sapiens OX=9606 GN=DDX46 PE=1 SV=2
MPRIP	116.461	Myosin phosphatase Rho-interacting protein OS=Homo sapiens OX=9606 GN=MPRIP PE=1 SV=3
MYO1D	116.129	Unconventional myosin-Id OS=Homo sapiens OX=9606 GN=MYO1D PE=1 SV=2
AT2A2	114.683	Sarcoplasmic/endoplasmic reticulum calcium ATPase 2 OS=Homo sapiens OX=9606 GN=ATP2A2 PE=1 SV=1
HYOU1	111.266	Hypoxia up-regulated protein 1 OS=Homo sapiens OX=9606 GN=HYOU1 PE=1 SV=1
USO1	107.828	General vesicular transport factor p115 OS=Homo sapiens OX=9606 GN=USO1 PE=1 SV=2
PSMD1	105.769	26S proteasome non-ATPase regulatory subunit 1 OS=Homo sapiens OX=9606 GN=PSMD1 PE=1 SV=2
IF4G2	102.297	Eukaryotic translation initiation factor 4 gamma 2 OS=Homo sapiens OX=9606 GN=EIF4G2 PE=1 SV=1
SYMC	101.052	Methionine--tRNA ligase, cytoplasmic OS=Homo sapiens OX=9606 GN=MARS PE=1 SV=2
SF3B2	100.165	Splicing factor 3B subunit 2 OS=Homo sapiens OX=9606 GN=SF3B2 PE=1 SV=2
PYGL	97.087	Glycogen phosphorylase, liver form OS=Homo sapiens OX=9606 GN=PYGL PE=1 SV=4
HS105	96.8037	Heat shock protein 105 kDa OS=Homo sapiens OX=9606 GN=HSPH1 PE=1 SV=1
PDC6I	95.9631	Programmed cell death 6-interacting protein OS=Homo sapiens OX=9606 GN=PDCD6IP PE=1 SV=1
BCAR1	93.3144	Breast cancer anti-estrogen resistance protein 1 OS=Homo sapiens OX=9606 GN=BCAR1 PE=1 SV=2
VPS35	91.6489	Vacuolar protein sorting-associated protein 35 OS=Homo sapiens OX=9606 GN=VPS35 PE=1 SV=2
TOP1	90.6689	DNA topoisomerase 1 OS=Homo sapiens OX=9606 GN=TOP1 PE=1 SV=2
RIR1	90.0125	Ribonucleoside-diphosphate reductase large subunit OS=Homo sapiens OX=9606 GN=RRM1 PE=1 SV=1
CTNB1	85.4422	Catenin beta-1 OS=Homo sapiens OX=9606 GN=CTNNB1 PE=1 SV=1
SYTC	83.3819	Threonine--tRNA ligase, cytoplasmic OS=Homo sapiens OX=9606 GN=TARS PE=1 SV=3
HS90B	83.2121	Heat shock protein HSP 90-beta OS=Homo sapiens OX=9606 GN=HSP90AB1 PE=1 SV=4
NSF	82.5421	Vesicle-fusing ATPase OS=Homo sapiens OX=9606 GN=NSF PE=1 SV=3
DDX1	82.3798	ATP-dependent RNA helicase DDX1 OS=Homo sapiens OX=9606 GN=DDX1 PE=1 SV=2
CAN1	81.8382	Calpain-1 catalytic subunit OS=Homo sapiens OX=9606 GN=CAPN1 PE=1 SV=1
GPDM	80.8016	Glycerol-3-phosphate dehydrogenase, mitochondrial OS=Homo sapiens OX=9606 GN=GPD2 PE=1 SV=3
DHB4	79.6363	Peroxisomal multifunctional enzyme type 2 OS=Homo sapiens OX=9606 GN=HSD17B4 PE=1 SV=3
SFPQ	76.1016	Splicing factor, proline- and glutamine-rich OS=Homo sapiens OX=9606 GN=SFPQ PE=1 SV=2
AKAP8	76.0611	A-kinase anchor protein 8 OS=Homo sapiens OX=9606 GN=AKAP8 PE=1 SV=1
TRI25	70.9277	E3 ubiquitin/ISG15 ligase TRIM25 OS=Homo sapiens OX=9606 GN=TRIM25 PE=1 SV=2
HSF1	70.8542	Heat shock factor protein 1 OS=Homo sapiens OX=9606 GN=HSF1 PE=1 SV=1
PABP4	70.7381	Polyadenylate-binding protein 4 OS=Homo sapiens OX=9606 GN=PABPC4 PE=1 SV=1
ACADV	70.3454	Very long-chain specific acyl-CoA dehydrogenase, mitochondrial OS=Homo sapiens OX=9606 GN=ACADVL PE=1 SV=1
LKHA4	69.2412	Leukotriene A-4 hydrolase OS=Homo sapiens OX=9606 GN=LTA4H PE=1 SV=2
RPN2	69.241	Dolichyl-diphosphooligosaccharide--protein glycosyltransferase subunit 2 OS=Homo sapiens OX=9606 GN=RPN2 PE=1 SV=3
VATA	68.2605	V-type proton ATPase catalytic subunit A OS=Homo sapiens OX=9606 GN=ATP6V1A PE=1 SV=2
RFA1	68.0953	Replication protein A 70 kDa DNA-binding subunit OS=Homo sapiens OX=9606 GN=RPA1 PE=1 SV=2
SYK	68.0046	Lysine--tRNA ligase OS=Homo sapiens OX=9606 GN=KARS PE=1 SV=3
WDR1	66.1519	WD repeat-containing protein 1 OS=Homo sapiens OX=9606 GN=WDR1 PE=1 SV=4
PUR9	64.5753	Bifunctional purine biosynthesis protein PURH OS=Homo sapiens OX=9606 GN=ATIC PE=1 SV=3
ASNS	64.3286	Asparagine synthetase [glutamine-hydrolyzing] OS=Homo sapiens OX=9606 GN=ASNS PE=1 SV=4
SYNC	62.9025	Asparagine--tRNA ligase, cytoplasmic OS=Homo sapiens OX=9606 GN=NARS PE=1 SV=1
DHE3	61.3592	Glutamate dehydrogenase 1, mitochondrial OS=Homo sapiens OX=9606 GN=GLUD1 PE=1 SV=2
PUF60	59.8376	Poly(U)-binding-splicing factor PUF60 OS=Homo sapiens OX=9606 GN=PUF60 PE=1 SV=1
SRC	59.797	Proto-oncogene tyrosine-protein kinase Src OS=Homo sapiens OX=9606 GN=SRC PE=1 SV=3
CATA	59.7188	Catalase OS=Homo sapiens OX=9606 GN=CAT PE=1 SV=3
AL7A1	58.4501	Alpha-aminoadipic semialdehyde dehydrogenase OS=Homo sapiens OX=9606 GN=ALDH7A1 PE=1 SV=5
GSHR	56.2209	Glutathione reductase, mitochondrial OS=Homo sapiens OX=9606 GN=GSR PE=1 SV=2
PSMD5	56.1604	26S proteasome non-ATPase regulatory subunit 5 OS=Homo sapiens OX=9606 GN=PSMD5 PE=1 SV=3
AMPL	56.1308	Cytosol aminopeptidase OS=Homo sapiens OX=9606 GN=LAP3 PE=1 SV=3
AKT1	55.6508	RAC-alpha serine/threonine-protein kinase OS=Homo sapiens OX=9606 GN=AKT1 PE=1 SV=2
RTCB	55.1749	tRNA-splicing ligase RtcB homolog OS=Homo sapiens OX=9606 GN=RTCB PE=1 SV=1
FUMH	54.6022	Fumarate hydratase, mitochondrial OS=Homo sapiens OX=9606 GN=FH PE=1 SV=3
TRI72	52.697	Tripartite motif-containing protein 72 OS=Homo sapiens OX=9606 GN=TRIM72 PE=1 SV=2
PPM1B	52.6094	Protein phosphatase 1B OS=Homo sapiens OX=9606 GN=PPM1B PE=1 SV=1 >sp|TARGET5
CAP1	51.8687	Adenylyl cyclase-associated protein 1 OS=Homo sapiens OX=9606 GN=CAP1 PE=1 SV=5
CISY	51.6795	Citrate synthase, mitochondrial OS=Homo sapiens OX=9606 GN=CS PE=1 SV=2
OST48	50.769	Dolichyl-diphosphooligosaccharide--protein glycosyltransferase 48 kDa subunit OS=Homo sapiens OX=9606 GN=DDOST PE=1 SV=4
EF1A1	50.1091	Elongation factor 1-alpha 1 OS=Homo sapiens OX=9606 GN=EEF1A1 PE=1 SV=1
OAT	48.5042	Ornithine aminotransferase, mitochondrial OS=Homo sapiens OX=9606 GN=OAT PE=1 SV=1
QCR2	48.4129	Cytochrome b-c1 complex subunit 2, mitochondrial OS=Homo sapiens OX=9606 GN=UQCRC2 PE=1 SV=3
PDIA6	48.0913	Protein disulfide-isomerase A6 OS=Homo sapiens OX=9606 GN=PDIA6 PE=1 SV=1
TXND5	47.5987	Thioredoxin domain-containing protein 5 OS=Homo sapiens OX=9606 GN=TXNDC5 PE=1 SV=2
LA	46.8082	Lupus La protein OS=Homo sapiens OX=9606 GN=SSB PE=1 SV=2
AATC	46.2185	Aspartate aminotransferase, cytoplasmic OS=Homo sapiens OX=9606 GN=GOT1 PE=1 SV=3
THIL	45.1706	Acetyl-CoA acetyltransferase, mitochondrial OS=Homo sapiens OX=9606 GN=ACAT1 PE=1 SV=1
PAIRB	44.9385	Plasminogen activator inhibitor 1 RNA-binding protein OS=Homo sapiens OX=9606 GN=SERBP1 PE=1 SV=2
DNJA1	44.8395	DnaJ homolog subfamily A member 1 OS=Homo sapiens OX=9606 GN=DNAJA1 PE=1 SV=2
CDC37	44.44	Hsp90 co-chaperone Cdc37 OS=Homo sapiens OX=9606 GN=CDC37 PE=1 SV=1
MP2K1	43.4113	Dual specificity mitogen-activated protein kinase kinase 1 OS=Homo sapiens OX=9606 GN=MAP2K1 PE=1 SV=2
RD23B	43.1446	UV excision repair protein RAD23 homolog B OS=Homo sapiens OX=9606 GN=RAD23B PE=1 SV=1
CDK9	42.7502	Cyclin-dependent kinase 9 OS=Homo sapiens OX=9606 GN=CDK9 PE=1 SV=3 >sp|TARGET7
FEN1	42.5661	Flap endonuclease 1 OS=Homo sapiens OX=9606 GN=FEN1 PE=1 SV=1
EIF3M	42.4758	Eukaryotic translation initiation factor 3 subunit M OS=Homo sapiens OX=9606 GN=EIF3M PE=1 SV=1
BACH	41.7693	Cytosolic acyl coenzyme A thioester hydrolase OS=Homo sapiens OX=9606 GN=ACOT7 PE=1 SV=3
F10A1	41.3055	Hsc70-interacting protein OS=Homo sapiens OX=9606 GN=ST13 PE=1 SV=2
SGT1	40.9985	Protein SGT1 homolog OS=Homo sapiens OX=9606 GN=SUGT1 PE=1 SV=3
SERC	40.3968	Phosphoserine aminotransferase OS=Homo sapiens OX=9606 GN=PSAT1 PE=1 SV=2
MPCP	40.0687	Phosphate carrier protein, mitochondrial OS=Homo sapiens OX=9606 GN=SLC25A3 PE=1 SV=2
EIF3H	39.9051	Eukaryotic translation initiation factor 3 subunit H OS=Homo sapiens OX=9606 GN=EIF3H PE=1 SV=1
ADHX	39.6984	Alcohol dehydrogenase class-3 OS=Homo sapiens OX=9606 GN=ADH5 PE=1 SV=4
IDH3A	39.5661	Isocitrate dehydrogenase [NAD] subunit alpha, mitochondrial OS=Homo sapiens OX=9606 GN=IDH3A PE=1 SV=1
SRSF6	39.5634	Serine/arginine-rich splicing factor 6 OS=Homo sapiens OX=9606 GN=SRSF6 PE=1 SV=2
ODPB	39.208	Pyruvate dehydrogenase E1 component subunit beta, mitochondrial OS=Homo sapiens OX=9606 GN=PDHB PE=1 SV=3
DHSO	38.2998	Sorbitol dehydrogenase OS=Homo sapiens OX=9606 GN=SORD PE=1 SV=4
AHSA1	38.2502	Activator of 90 kDa heat shock protein ATPase homolog 1 OS=Homo sapiens OX=9606 GN=AHSA1 PE=1 SV=1
NUDC	38.2191	Nuclear migration protein nudC OS=Homo sapiens OX=9606 GN=NUDC PE=1 SV=1
CDK6	37.2832	Cyclin-dependent-like kinase 6 OS=Homo sapiens OX=9606 GN=CDK6 PE=1 SV=3
CALU	37.0835	Calumenin OS=Homo sapiens OX=9606 GN=CALU PE=1 SV=2
EIF3I	36.4786	Eukaryotic translation initiation factor 3 subunit I OS=Homo sapiens OX=9606 GN=EIF3I PE=1 SV=1
MDHC	36.403	Malate dehydrogenase, cytoplasmic OS=Homo sapiens OX=9606 GN=MDH1 PE=1 SV=4
ROAA	36.2024	Heterogeneous nuclear ribonucleoprotein A/B OS=Homo sapiens OX=9606 GN=HNRNPAB PE=1 SV=2
ELAV1	36.0691	ELAV-like protein 1 OS=Homo sapiens OX=9606 GN=ELAVL1 PE=1 SV=2
MAGB2	35.2551	Melanoma-associated antigen B2 OS=Homo sapiens OX=9606 GN=MAGEB2 PE=1 SV=3
CDK2	34.0739	Cyclin-dependent kinase 2 OS=Homo sapiens OX=9606 GN=CDK2 PE=1 SV=3
P5CR1	33.3396	Pyrroline-5-carboxylate reductase 1, mitochondrial OS=Homo sapiens OX=9606 GN=PYCR1 PE=1 SV=2
IPYR	32.6392	Inorganic pyrophosphatase OS=Homo sapiens OX=9606 GN=PPA1 PE=1 SV=2
MTAP	31.2158	S-methyl-5'-thioadenosine phosphorylase OS=Homo sapiens OX=9606 GN=MTAP PE=1 SV=2
PRDX4	30.5208	Peroxiredoxin-4 OS=Homo sapiens OX=9606 GN=PRDX4 PE=1 SV=1
PCNA	28.7503	Proliferating cell nuclear antigen OS=Homo sapiens OX=9606 GN=PCNA PE=1 SV=1
RTRAF	28.0507	RNA transcription, translation and transport factor protein OS=Homo sapiens OX=9606 GN=RTRAF PE=1 SV=1
ETFB	27.8262	Electron transfer flavoprotein subunit beta OS=Homo sapiens OX=9606 GN=ETFB PE=1 SV=3
GSTO1	27.548	Glutathione S-transferase omega-1 OS=Homo sapiens OX=9606 GN=GSTO1 PE=1 SV=2
PSA6	27.3818	Proteasome subunit alpha type-6 OS=Homo sapiens OX=9606 GN=PSMA6 PE=1 SV=1
CLIC1	26.9057	Chloride intracellular channel protein 1 OS=Homo sapiens OX=9606 GN=CLIC1 PE=1 SV=4
PSA5	26.3942	Proteasome subunit alpha type-5 OS=Homo sapiens OX=9606 GN=PSMA5 PE=1 SV=3
CYBP	26.1936	Calcyclin-binding protein OS=Homo sapiens OX=9606 GN=CACYBP PE=1 SV=2
DCXR	25.8966	L-xylulose reductase OS=Homo sapiens OX=9606 GN=DCXR PE=1 SV=2
HMGB1	24.8782	High mobility group protein B1 OS=Homo sapiens OX=9606 GN=HMGB1 PE=1 SV=3
PIMT	24.6206	Protein-L-isoaspartate(D-aspartate) O-methyltransferase OS=Homo sapiens OX=9606 GN=PCMT1 PE=1 SV=4
RL10	24.5879	60S ribosomal protein L10 OS=Homo sapiens OX=9606 GN=RPL10 PE=1 SV=4
RAN	24.4076	GTP-binding nuclear protein Ran OS=Homo sapiens OX=9606 GN=RAN PE=1 SV=3
PPIB	23.7275	Peptidyl-prolyl cis-trans isomerase B OS=Homo sapiens OX=9606 GN=PPIB PE=1 SV=2		1000
RL13A	23.5624	60S ribosomal protein L13a OS=Homo sapiens OX=9606 GN=RPL13A PE=1 SV=2
RS7	22.1133	40S ribosomal protein S7 OS=Homo sapiens OX=9606 GN=RPS7 PE=1 SV=1
RL17	21.3833	60S ribosomal protein L17 OS=Homo sapiens OX=9606 GN=RPL17 PE=1 SV=3
COF1	18.4907	Cofilin-1 OS=Homo sapiens OX=9606 GN=CFL1 PE=1 SV=3
PPIA	18.0009	Peptidyl-prolyl cis-trans isomerase A OS=Homo sapiens OX=9606 GN=PPIA PE=1 SV=2
PROF1	15.0446	Profilin-1 OS=Homo sapiens OX=9606 GN=PFN1 PE=1 SV=2
EIF4EBP1	13.1103	Eukaryotic translation initiation factor 4E-binding protein 1=Homo sapiens OX=9606 GN=EIF4BP1 PE=1 SV=2

## Sheet: HA-PPM1B
Protein_ID	Protein_Qscore	Protein_FDR	Protein_Mass	PeptideSeqs	PepIsUnique	Unique_Peptide_Num	Unique_Spectra_Num	Coverage	Peptide_Query	Sameset	Description	Abundance	iBAQ
sp|Q05519|SRS11_HUMAN	10.4956	NA	53510.2	ALIVVPYAEGVIPDEAK;LNHVAAGLVSPSLK;TLFGFLGK	1;1;1	3	4	0.0806	35833;27982;27980;10052	-	Serine/arginine-rich splicing factor 11 OS=Homo sapiens OX=9606 GN=SRSF11 PE=1 SV=1	1.21564e+07	759777
sp|Q9BYN8|RT26_HUMAN	6.22936	NA	24196.9	EVLQLQEEVK;KAEEVQAWAQR	1;1	2	2	0.1024	21741;25209	-	28S ribosomal protein S26, mitochondrial OS=Homo sapiens OX=9606 GN=MRPS26 PE=1 SV=1	743464	49564.3
sp|Q15149|PLEC_HUMAN	526.893	NA	531466	AALAHSEEVTASQVAATK;AEVVETTQVYTEEETR;AEVVETTQVYTEEETRR;AGLVGPEFHEK;AGVAAPATQVAQVTLQSVQR;AGVVGPELHEQLLSAEK;AHAFAVQQK;AKLEQLFQDEVAK;ALQALEELR;APVPASELLASGVLSR;AQAEAQQPTFDALR;AQLMADFQAGR;AQVEQELTTLR;ARQEELYSELQAR;ATVSAPFGK;AVVQLKPR;AYSDPSTGEPATYGELQQR;CRPDQLTGLSLLPLSEK;DALDGPAAEAEPEHSFDGLR;DLLPSDMAVALLEAQAGTGHIIDPATSAR;DPYSGSTISLFQAMQK;DPYTEQTISLFQAMK;DPYTGQSVSLFQALK;DSQDAGGFGPEDR;DTHDQLSEPSEVR;DVAEV…	1;1;1;1;1;1;1;1;1;1;1;1;1;1;1;1;1;1;1;1;1;1;1;1;1;1;1;1;1;1;1;1;1;1;1;1;1;1;1;1;1;1;0;1;1;1;1;1;1;1;1;1;1;1;1;0;1;1;1;1;1;1;1;1;1;1;1;1;1;1;1;1;1;1;1;1;1;1;1;0;0;1;1;1;1;1;1;1;1;1;1;1;1;1;1;1;1;1;1;1;1;1;1;1;1;1;1;1;1;1;1;1;1;1;1;1;1;1;1;1;1;1;1;1;1;1;1;1;1;1;1;1;1;1;1;1;1;1;1;1;1;0;1;1;0;0;1;1;1;1;1;1	145	169	0.3926	35828;35826;37254;39109;39108;20532;20533;38635;38645;35696;13945;30931;15280;32090;31642;22013;24277;32548;9895;11003;39413;37839;39669;39668;44062;35638;35623;33630;26321;30767;30766;19649;23732;33870;21794;21244;21247;10241;20060;16555;28450;28444;31192;13038;44091;44092;36254;39735;13661;16126;41436;41251;34629;17418;24555;6592;43507;33778;40315;21757;10700;17128;17129;15905;22667;20265;35799…	-	Plectin OS=Homo sapiens OX=9606 GN=PLEC PE=1 SV=3	2.55616e+08	749608
sp|P35579|MYH9_HUMAN	305.248	NA	226392	ADFCIIHYAGK;AGVLAHLEEER;ALEEAMEQK;ALELDSNLYR;ALEQQVEEMK;ANLQIDQINTDLNLER;ASITALEAK;CIIPNHEK;CNGVLEGIR;DELADEIANSSGK;DFSALESQLQDTQELLQEENR;DKADFCIIHYAGK;DLEGLSQR;DLGEELEALK;DMFQETMEAMR;EDQSILCTGESGAGK;EEELQAALAR;ELEDATETADAMNR;ELESQISELQEDLESER;EMEAELEDER;EMEAELEDERK;EQADFAIEALAK;EQLEEEEEAKHNLEK;FDQLLAEEK;FLSNGHVTIPGQQDK;FLSNGHVTIPGQQDKDMFQETMEAMR;FVSELWK;GDLPFVVPR;HEAMITDLEER;HEMPPHIYAITDTAYR;HSQ…	0;0;1;1;1;1;1;0;0;1;1;0;1;1;1;0;0;1;1;1;1;1;1;0;1;1;1;1;1;1;1;1;1;1;1;1;1;1;1;0;0;1;1;1;1;1;0;1;1;1;1;1;0;1;1;1;1;1;1;1;1;1;1;1;1;1;1;0;1;1;1;1;1;1;1;1;1;1;1;1;1;1;1;0;1;1;0;1;1;1;1;1	77	129	0.499	24493;24490;22027;22026;16058;20910;21932;21373;37082;10756;14290;14523;14550;26270;42432;31428;11223;18011;28824;31789;18485;32331;39059;23547;27163;27633;24877;24878;36872;36871;17122;33403;33382;33381;33404;44222;44226;44225;10923;10922;13953;26610;37879;37880;36627;36626;38638;38639;33620;42322;42321;31255;39064;39063;38897;33194;41224;41223;38665;38666;23231;21940;37334;37335;42998;42997;366…	-	Myosin-9 OS=Homo sapiens OX=9606 GN=MYH9 PE=1 SV=4	1.69272e+08	1.33285e+06
sp|Q99447|PCY2_HUMAN	2.97892	NA	43807.9	ELAFLEAAR	1	1	1	0.0231	14602	-	Ethanolamine-phosphate cytidylyltransferase OS=Homo sapiens OX=9606 GN=PCYT2 PE=1 SV=1	737196	28353.7
sp|P49589|SYCC_HUMAN	8.04298	NA	85419.2	IQHAVQLATEPLEK;VPEILQLSDALR	1;1	2	2	0.0348	32251;26427	-	Cysteine--tRNA ligase, cytoplasmic OS=Homo sapiens OX=9606 GN=CARS PE=1 SV=3	544878	12973.3
sp|P29966|MARCS_HUMAN	9.57193	NA	31535.9	EAGEGGEAEAPAAEGGK;GEPAAAAAPEAGASPVEK	1;1	2	2	0.1054	31214;33042	-	Myristoylated alanine-rich C-kinase substrate OS=Homo sapiens OX=9606 GN=MARCKS PE=1 SV=4	3.70076e+06	336433
sp|Q9NZL4|HPBP1_HUMAN	3.25701	NA	39277.5	EQEAGLLQFLR	1	1	1	0.0306	24817	-	Hsp70-binding protein 1 OS=Homo sapiens OX=9606 GN=HSPBP1 PE=1 SV=2	1.3882e+07	771222
sp|P49720|PSB3_HUMAN	15.7047	NA	22933.5	FGIQAQMVTTDFQK;FGPYYTEPVIAGLDPK;LNLYELK;LYIGLAGLATDVQTVAQR	1;1;1;1	4	4	0.2683	33158;35552;10388;37346	-	Proteasome subunit beta type-3 OS=Homo sapiens OX=9606 GN=PSMB3 PE=1 SV=2	7.03577e+06	781752
sp|P25325|THTM_HUMAN	4.78597	NA	33157.6	ALVSAQWVAEALR	1	1	1	0.0438	28192	-	3-mercaptopyruvate sulfurtransferase OS=Homo sapiens OX=9606 GN=MPST PE=1 SV=3	0	0
sp|Q9NUQ2|PLCE_HUMAN	2.50274	NA	42044.9	LLSAFLPAR	1	1	1	0.0247	13580	-	1-acyl-sn-glycerol-3-phosphate acyltransferase epsilon OS=Homo sapiens OX=9606 GN=AGPAT5 PE=1 SV=3	1.75002e+06	79546.3
sp|P38484|INGR2_HUMAN	2.78037	NA	37782.2	AELGALHSAWVTMPWFQHYRNVTVGPPENIEVTPGEGSLIIR	1	1	1	0.1246	45016	-	Interferon gamma receptor 2 OS=Homo sapiens OX=9606 GN=IFNGR2 PE=1 SV=2	15547.3	1413.39
sp|P78347|GTF2I_HUMAN	8.69669	NA	112346	ILDSAEFIK;RPELLTHSTTEVTQPR;SPTWFGIPR	1;1;1	3	3	0.0341	15085;37017;15943	-	General transcription factor II-I OS=Homo sapiens OX=9606 GN=GTF2I PE=1 SV=2	3.67968e+06	61328
sp|P20073|ANXA7_HUMAN	9.65179	NA	52705.8	GAGTDDSTLVR;SEIDLVQIK;TLGTMIAGDTSGDYR	1;1;1	3	4	0.0717	17069;15372;31941;32194	-	Annexin A7 OS=Homo sapiens OX=9606 GN=ANXA7 PE=1 SV=3	7.09043e+06	308280
sp|Q9ULA0|DNPEP_HUMAN	12.2751	NA	52394.9	IPHLAIHLQR;LLQAGFSELK;YASNAVSEALIR	1;1;1	3	3	0.0674	21082;17622;24461	-	Aspartyl aminopeptidase OS=Homo sapiens OX=9606 GN=DNPEP PE=1 SV=1	471530	19647.1
sp|Q9HCG1|ZN160_HUMAN	2.5255	NA	94051.2	DVMLENYWNLVSLGLCHFDMNIISMLEEGK	1	1	1	0.0367	44803	-	Zinc finger protein 160 OS=Homo sapiens OX=9606 GN=ZNF160 PE=2 SV=3	0	0
sp|Q14204|DYHC1_HUMAN	240.272	NA	532072	ALGEYLER;AWTQVLLGQAEDK;DLFQVAFNR;DSAIQQQVANLQMK;DYIPVDQEELR;EFGPVVIDYGK;EHINSVSAMK;EQPWVSVQPR;EVWNTYELDLVNYQNK;FGNPLLVQDVESYDPVLNPVLNR;FQSISTEFLALMK;FTQDTQPHYIYSPR;GTVGEPTYDAEFQHFLR;GWDDLFNK;GWENHVEGQK;HLLPVETQR;HYLDFINHYANLFHEK;IAFIMDESNVLDSGFLER;IFTIESTR;ILDDDTIITTLENLKR;INEWLTLVEK;IQGLTVEQAEAVVR;KLVPLLLEDGGEAPAALEAALEEK;KYEFGESDLR;LADLLGK;LAETVFNFQEK;LSCLPAFK;LVQTPLTDR;LYQEMFAWK;MDLEKPNYIVPDYM…	1;1;1;1;1;1;1;1;1;1;1;1;1;1;1;1;1;1;1;1;1;1;1;1;1;1;1;1;1;1;1;1;1;1;1;1;1;1;1;1;1;1;1;1;1;1;1;1;1;1;1;1;1;1;1;1;1;1;1;1;1;1;1;1;1;1;1;1;1;1;1	71	75	0.1838	12309;29438;17772;32485;27116;22025;18564;22081;39006;42936;31260;35310;38330;38331;13792;20527;17137;39326;39436;12846;37111;22761;30782;42335;22699;5119;25578;11792;15279;22279;42260;38432;35913;35912;18475;23207;33590;37202;23649;28636;28702;35902;36045;29424;17945;34154;21038;13291;11602;33112;33113;17731;12768;16291;21134;25764;31807;20675;14668;24623;28392;43243;30158;27051;9125;20402;27377…	-	Cytoplasmic dynein 1 heavy chain 1 OS=Homo sapiens OX=9606 GN=DYNC1H1 PE=1 SV=5	5.14596e+07	183130
sp|P49327|FAS_HUMAN	240.513	NA	273254	AAEQYTPK;AAPLDSIHSLAAYYIDCIR;ADEASELACPTPK;AFEVSENGNLVVSGK;AGLYGLPR;AQVADVVVSR;CTVFHGAQVEDAFR;DGAWGAFR;DGLLENQTPEFFQDVCKPK;DHRDNLEFFLAGIGR;DNLEFFLAGIGR;DPETLVGYSMVGCQR;DPSQQELPR;DTSFEQHVLWHTGGK;EDGLAQQQTQLNLR;EGGFLLLHTLLR;ELNLVLSVR;EQGVTFPSGDIQEQLIR;EVWALVQAGIR;FDASFFGVHPK;FDLSQNHPLGMAIFLK;FPQLDSTSFANSR;GILADEDSSRPVWLK;GLKPSCTIIPLMK;GTHTGVWVGVSGSETSEALSR;GTPLISPLIK;HFLLEEDKPEEPTAHAFVSTLTR;HGLYLPT…	1;1;1;1;1;1;1;1;1;1;1;1;1;1;1;1;1;1;1;1;1;1;1;1;1;1;1;1;1;1;1;1;1;1;1;1;1;1;1;1;1;1;1;1;1;1;1;1;1;1;1;1;1;1;1;1;1;1;1;1;1;1;1	63	84	0.3513	10882;40084;27466;31763;31765;8883;15324;33312;9962;40942;40941;35430;26370;34927;16232;16235;35141;35140;32886;26899;26898;15287;37711;22655;22988;22987;36757;36756;29714;34167;29832;39824;39823;15172;43203;43204;12492;43537;43536;40389;40388;43832;42323;42325;44558;41677;23457;10528;26891;11354;11355;26007;16385;40353;40352;30395;36650;20812;20813;28562;42682;42681;33850;12677;14365;15160;24665…	-	Fatty acid synthase OS=Homo sapiens OX=9606 GN=FASN PE=1 SV=3	1.4447e+08	1.08624e+06
sp|P31350|RIR2_HUMAN	6.88155	NA	44848.8	QYIEFVADR;VPLAPITDPQQLQLSPLK	1;1	2	2	0.0694	18917;38202	-	Ribonucleoside-diphosphate reductase subunit M2 OS=Homo sapiens OX=9606 GN=RRM2 PE=1 SV=1	419931	15553
sp|Q7KZI7|MARK2_HUMAN	2.74568	NA	87855.9	EEIQDSLVGQR	1	1	1	0.014	23794	-	Serine/threonine-protein kinase MARK2 OS=Homo sapiens OX=9606 GN=MARK2 PE=1 SV=2	329065	7153.59
sp|P21333|FLNA_HUMAN	236.172	NA	280564	AFGPGLQGGSAGSPAR;AGNNMLLVGVHGPR;AGQSAAGAAPGGGVDTR;ALTQTGGPHVK;ANLPQSFQVDTSK;ATCAPQHGAPGPGPADASK;AWGPGLEGGVVGK;AYGPGIEPTGNMVK;DAGEGGLSLAIEGPSK;DAGEGLLAVQITDPEGKPK;DAGYGGLSLSIEGPSK;DAPQDFHPDR;DKGEYTLVVK;DLAEDAPWK;DVDIIDHHDNTYTVK;EAGAGGLAIAVEGPSK;ETGEHLVHVK;FADQHVPGSPFSVK;FGGEHVPNSPFQVTALAGDQPSVQPPLR;FVPAEMGTHTVSVK;GAGTGGLGLAVEGPSEAK;GKLDVQFSGLTK;GLVEPVDVVDNADGTQTVNYVPSR;GQHVPGSPFQFTVGPLGEGGAHK;GTVE…	1;1;1;1;1;1;1;1;1;1;1;1;1;0;1;1;1;1;1;1;1;1;1;0;1;1;1;1;1;0;1;1;1;1;1;1;1;1;0;1;1;1;1;1;1;1;1;1;1;1;1;1;1;1;1;1;1;1;1;1;1;1;1;1;1	61	72	0.3423	28659;29241;29236;29240;29012;17738;28768;35925;22113;29196;30501;37990;31766;21036;19351;15347;35840;28559;19224;19221;30852;44055;30924;32153;24433;42687;41231;41229;17377;15738;38211;38213;28239;38895;14209;19497;17684;26457;24193;16102;23393;40453;16859;15650;17728;41294;41293;16763;35277;35279;34421;39280;35503;16883;36260;36261;26772;25120;33245;33244;11881;30552;19929;19928;42124;42123;336…	-	Filamin-A OS=Homo sapiens OX=9606 GN=FLNA PE=1 SV=4	6.41129e+07	445229
sp|P78527|PRKDC_HUMAN	170.582	NA	468788	AALSALESFLK;AIRPQIDLK;APGLGAFR;ATQQQHDFTLTQTADGR;DQNILLGTTYR;DYVDLFR;ELSIAIR;EQQHVMEELFQSSFR;FMNAVFFLLPK;FVPLLPGNR;GIFTSEIGTK;GKPLPEYHVR;HNLEIIK;IAPYSVEIK;IGELFSK;ILELSGSSSEDSEK;IMEFTTTLLNTSPEGWK;INQVFHGSCITEGNELTK;IWSEPFYQETYLPYMIR;KGGSWIQEINVAEK;LACDVDQVTR;LATTILQHWK;LGASLAFNNIYR;LGNPIVPLNIR;LLALNSLYSPK;LLLQGEADQSLLTFIDK;LLPAELPAK;LLQDFNR;LNESTFDTQITK;LPLISGFYK;LPPDVLR;LVINTEEVFRPYAK;LYSLALHPNA…	1;1;1;1;1;1;1;1;1;1;1;1;1;1;1;1;1;1;1;1;1;1;1;1;1;1;1;1;1;1;1;1;1;1;1;1;1;1;1;1;1;1;1;1;1;1;1;1;1;1;1;1;1	53	57	0.1466	19275;15691;6805;37728;37727;24454;11506;7210;37617;37634;26122;14361;15635;20988;9554;14608;6963;30006;38509;39179;40842;31957;20274;21586;21585;25980;21425;21894;37525;12357;10810;27717;15144;7469;34060;27045;12151;25970;34430;30410;30411;30498;20235;17079;33607;29664;41274;11945;8867;36263;8271;11300;35847;5811;29468;11715;25629	-	DNA-dependent protein kinase catalytic subunit OS=Homo sapiens OX=9606 GN=PRKDC PE=1 SV=3	5.45733e+07	222748
sp|Q00610|CLH1_HUMAN	155.409	NA	191493	AHIAQLCEK;AHTMTDDVTFWK;ALEHFTDLYDIK;AYEFAER;DAMQYASESK;EAIDSYIK;EDKLECSEELGDLVK;EHLELFWSR;FNALFAQGNYSEAAK;GQFSTDELVAEVEK;HDVVFLITK;HELIEFR;HSSLAGCQIINYR;IAAYLFK;IHEGCEEPATHNALAK;IVLDNSVFSEHR;KDPELWGSVLLESNPYR;KFDVNTSAVQVLIEHIGNLDR;KVGYTPDWIFLLR;LAELEEFINGPNNAHIQQVGDR;LASTLVHLGEYQAAVDGAR;LDASESLR;LEKHELIEFR;LHIIEVGTPPTGNQPFPK;LLEMNLMHAPQVADAILGNQMFTHYDR;LLLPWLEAR;LLYNNVSNFGR;NLILVVR;NLQNLLILTAIK;N…	1;1;1;1;1;1;1;1;1;1;1;1;1;1;1;1;1;1;1;1;1;1;1;1;1;1;1;1;1;1;1;1;1;1;1;1;1;1;1;1;1	41	59	0.3045	16240;29657;29259;29596;29593;10131;19094;11899;35501;21797;33190;31793;16323;12067;12066;30920;7999;35691;35689;28236;38718;38717;41621;41622;32824;42278;42277;38374;38373;10306;25160;38066;38067;44361;44360;44359;17815;24565;8039;26431;24844;24846;24873;26880;26879;22130;32205;32201;41547;23042;22481;30669;11943;34745;34744;26420;25949;30488;15744	-	Clathrin heavy chain 1 OS=Homo sapiens OX=9606 GN=CLTC PE=1 SV=5	5.87665e+07	618595
sp|P08240|SRPRA_HUMAN	8.48184	NA	69767.2	DAAGIAMEAIAFAR;ILTLTYVDK;LIDDVHR	1;1;1	3	3	0.047	28437;16121;9571	-	Signal recognition particle receptor subunit alpha OS=Homo sapiens OX=9606 GN=SRPRA PE=1 SV=2	3.40221e+06	85055.1
sp|Q96RS6|NUDC1_HUMAN	2.6187	NA	66713.3	LFVLTTK	1	1	1	0.012	7881	-	NudC domain-containing protein 1 OS=Homo sapiens OX=9606 GN=NUDCD1 PE=1 SV=2	42426.7	1247.84
sp|Q02952|AKA12_HUMAN	172.486	NA	191367	AATIIEER;AEAERPEEQAEASGLK;AEAERPEEQAEASGLKK;AITPQAQEELQK;DEIVEIHEENEVASGTQSGGTEAEAVPAQK;EGVTPWASFK;EKEDAQEVELQEGK;EKVTEVALK;ELSESQVHMMAAAVADGTR;EMVVQVER;ERPPAPSSFVFQEETK;ERPPAPSSFVFQEETKEQSK;EVIAEEEPPTVTEPLPENR;FFTQGWAGWR;GLAEVQQDGEAEEGATSDGEK;GSVEEPKPEEPK;KDDALELQSHAK;KGLSSDLEGEK;LEHETAVTVSEEVSK;LTASEQAHPQEPAESAHEPR;MEDTLEHTDKEVSVETVSILSK;QSTEKPEETLK;QSTEKPEETLKR;RPSESDKEDELDK;RTQEVLQAVAEK;SAESP…	1;1;1;1;1;1;1;1;1;1;1;1;1;1;1;1;1;1;1;1;1;1;1;1;1;1;1;1;1;1;1;1;1;1;1;1;1;1;1;1;1	41	56	0.3221	10699;34708;36673;26481;44307;18208;33189;33186;14508;39067;38903;39065;13632;36782;41367;40083;23149;39855;25575;26447;26446;19756;33705;33702;40317;40318;42511;24322;24327;29105;29106;31673;26986;36236;33281;44224;30692;30694;27319;27320;44185;41681;41679;32382;29787;29786;21777;44566;41595;41594;43815;41331;41208;41332;5963;25419	-	A-kinase anchor protein 12 OS=Homo sapiens OX=9606 GN=AKAP12 PE=1 SV=4	6.62299e+07	744156
sp|P30566|PUR8_HUMAN	6.52494	NA	54854	NALDLLLPK;VLSQQAASVVK	1;1	2	2	0.0413	13876;18508	-	Adenylosuccinate lyase OS=Homo sapiens OX=9606 GN=ADSL PE=1 SV=2	4.63502e+06	149517
sp|O15118|NPC1_HUMAN	3.00788	NA	142074	LQGETLDQQLGR	1	1	1	0.0094	26550	-	NPC intracellular cholesterol transporter 1 OS=Homo sapiens OX=9606 GN=NPC1 PE=1 SV=2	1.40886e+07	299758
sp|O75663|TIPRL_HUMAN	5.51017	NA	31423.7	IDGVLIR;VVPTTDHIDTEK	1;1	2	2	0.0699	6686;26445	-	TIP41-like protein OS=Homo sapiens OX=9606 GN=TIPRL PE=1 SV=2	2.70555e+06	142397
sp|P04264|K2C1_HUMAN	142.646	NA	65999	AEAESLYQSK;AEAESLYQSKYEELQITAGR;AQYEDIAQK;DVDGAYMTK;DYQELMNTK;FLEQQNQVLQTK;FLEQQNQVLQTKWELLQQVDTSTR;FSSCGGGGGSFGAGGGFGSR;GGGGGGYGSGGSSYGSGGGSYGSGGGGGGGR;GSGGGSSGGSIGGR;GSYGSGGSSYGSGGGSYGSGGGGGGHGSYGSGSSSGGYR;IEISELNRVIQR;KDVDGAYMTK;KQISNLQQSISDAEQR;LDSELKNMQDMVEDYR;LLRDYQELMNTK;LNDLEDALQQAK;LRSEIDNVK;MSGECAPNVSVSVSTSHTTISGGGSR;NKLNDLEDALQQAK;NKYEDEINK;NMQDMVEDYR;NSKIEISELNR;QISNLQQSISDAEQR;RTNAEN…	1;1;1;1;1;0;1;1;1;1;1;0;1;1;1;1;1;1;1;1;0;1;1;1;1;1;1;1;1;1;1;1;1;1;1;1;1;1;1;0	36	70	0.5699	18339;18337;41108;41110;16099;14438;19555;18950;19554;29880;44026;44032;44025;35535;41724;41725;17105;44565;29728;29729;18398;36742;36718;38514;38885;31073;31491;26547;16407;42822;42757;32669;19370;19369;25229;25774;25230;24695;24694;25772;25773;25228;24790;34433;34786;28415;7278;11695;8266;26031;26028;26069;26029;24793;24797;27330;27359;27358;27360;33349;9805;38620;38621;38618;40092;40091;40090;…	-	Keratin, type II cytoskeletal 1 OS=Homo sapiens OX=9606 GN=KRT1 PE=1 SV=6	3.68244e+08	1.05212e+07
sp|A0A0A0MS14|HV145_HUMAN	2.05697	NA	13499.5	QAPGQALEWMGWITPFNGNTNYAQK	1	1	1	0.2137	43828	-	Immunoglobulin heavy variable 1-45 OS=Homo sapiens OX=9606 GN=IGHV1-45 PE=3 SV=1	0	0
sp|A0FGR8|ESYT2_HUMAN	3.43787	NA	102294	VLVALASEELAK	1	1	1	0.013	22691	-	Extended synaptotagmin-2 OS=Homo sapiens OX=9606 GN=ESYT2 PE=1 SV=1	4.94998e+07	970584
sp|P51572|BAP31_HUMAN	6.43014	NA	27974	LKDELASTK;VNLQNNPGAMEHFHMK	1;1	2	2	0.1016	14131;37463	-	B-cell receptor-associated protein 31 OS=Homo sapiens OX=9606 GN=BCAP31 PE=1 SV=3	1.09208e+06	68255.3
sp|P35580|MYH10_HUMAN	138.415	NA	228858	ADFCIIHYAGK;AGVLAHLEEER;ALEEALEAKEEFER;ALEQQVEEMR;AMVNKDDIQK;AVIYNPATQADWTAK;CIIPNHEK;CNGVLEGIR;DAASLESQLQDTQELLQEETR;DKADFCIIHYAGK;DLEAQIEAANK;EDQSILCTGESGAGK;ELDDATEANEGLSR;ELEAELEDERK;EQADFAVEALAK;FDQLLAEEK;FVAELWK;HAEQERDELADEITNSASGK;HATALEELSEQLEQAK;HEMPPHIYAISESAYR;HGFEAASIKEER;IAECSSQLAEEEEK;IGQLEEQLEQEAK;IVGLDQVTGMTETAFGSAYK;KEEELQGALAR;KFDQLLAEEK;KHQQLLEEK;KQELEEILHDLESR;KVDDDLGTIESLEEA…	0;0;1;1;1;1;0;0;1;0;1;0;1;1;1;0;1;1;1;1;1;1;1;1;1;0;1;1;1;0;1;1;0;1;1;1;1;1;1;1;1;0;0;1;1;0;1	34	39	0.3077	24493;24490;22027;22026;33808;22881;20306;20305;33521;14290;14523;14550;41863;31428;21235;31789;30942;26663;24391;17122;10386;40447;36020;37707;27037;27036;33034;30818;39732;22713;21940;19390;35091;35090;35469;25327;25328;39448;37986;37987;42297;42386;42384;35607;40131;33533;33532;24831;28224;28957;38237;11180;38250;41217;41216;22456;29297;15695;15696;31097	-	Myosin-10 OS=Homo sapiens OX=9606 GN=MYH10 PE=1 SV=3	5.2438e+08	4.19504e+06
sp|Q14651|PLSI_HUMAN	10.8982	NA	70209.3	AYFHLLNQIAPK;LSPEELLLR;QFVTPADVVSGNPK	1;1;1	3	3	0.0556	28223;16255;29435	sp|P13797|PLST_HUMAN	Plastin-1 OS=Homo sapiens OX=9606 GN=PLS1 PE=1 SV=2	2.67336e+06	81011
sp|Q8TCT9|HM13_HUMAN	3.13698	NA	41461.5	NASDMPETITSR	1	1	1	0.0318	25930	-	Minor histocompatibility antigen H13 OS=Homo sapiens OX=9606 GN=HM13 PE=1 SV=1	154018	10267.9
sp|P36542|ATPG_HUMAN	12.3295	NA	32975.3	HLLIGVSSDR;IYGLGSLALYEK;THSDQFLVAFK	1;1;1	3	3	0.1107	17267;25611;24424	-	ATP synthase subunit gamma, mitochondrial OS=Homo sapiens OX=9606 GN=ATP5F1C PE=1 SV=1	8.10197e+06	476586
sp|O75369|FLNB_HUMAN	124.206	NA	277990	AAGSGELGVTMK;AGLAPLEVR;AGPGTLSVTIEGPSK;AHGPGLEGGLVGKPAEFTIDTK;AIVHDNKDGTYAVTYIPDK;APLNVQFNSPLPGDAVK;APSVATVGSICDLNLK;AWGPGLHGGIVGR;DGTYAVTYIPDK;DLAEDAPWK;DLDIIDNYDYSHTVK;FNDEHIPESPYLVPVIAPSDDAR;FVPQEMGVHTVSVK;GAGIGGLGITVEGPSESK;GAGTGGLGLTVEGPCEAK;GEAGVPAEFSIWTR;GQHVTGSPFQFTVGPLGEGGAHK;IFAQDGEGQR;IGNLQTDLSDGLR;IPEINSSDMSAHVTSPSGR;IPYLPITNFNQNWQDGK;IQQNTFTR;LIALLEVLSQKR;LKPGAPLKPK;LPNNHIGISFIPR;LVS…	1;1;1;1;1;1;1;1;1;0;1;1;1;1;0;1;1;1;1;1;1;0;0;1;1;1;1;1;1;1;1;1;1;1;1;1;1;1	34	39	0.1964	18755;11462;28186;40405;39867;35558;33452;23901;26108;15347;36206;42824;32207;33151;33958;30951;41258;41257;18158;27855;38685;39190;14209;27297;15495;29935;39175;17373;33045;33043;10745;9360;36277;19839;17496;10531;24686;24687;19314;19313;13717;33378;33377	-	Filamin-B OS=Homo sapiens OX=9606 GN=FLNB PE=1 SV=2	2.43109e+07	166513
sp|Q9UMS4|PRP19_HUMAN	3.74457	NA	55146.3	TLQLDNNFEVK	1	1	1	0.0218	25390	-	Pre-mRNA-processing factor 19 OS=Homo sapiens OX=9606 GN=PRPF19 PE=1 SV=1	803800	42305.2
sp|P00846|ATP6_HUMAN	3.52888	NA	24800.9	LITTQQWLIK	1	1	1	0.0442	22730	-	ATP synthase subunit a OS=Homo sapiens OX=9606 GN=MT-ATP6 PE=1 SV=1	868596	289532
sp|P42704|LPPRC_HUMAN	122.696	NA	157805	AFAETHIK;AGYPQYVSEILEK;ALYEHLTAK;DAHLLVESK;DLPVTEAVFSALVTGHAR;EAVTTLK;EEGFPIRPHYFWPLLVGR;EKDIQEESTFSSR;EQNIVFNAETYSNLIK;FSPTDFLAK;GAYDIFLNAK;IPENIYR;IQEENVIPR;ISNQFDWALMR;KGAYDIFLNAK;KVIEEQLEPAVEK;LDDLFLK;LGAVYDVSHYNALLK;LIASYCNVGDIEGASK;LIITQVR;LQDAINILK;MEEANIQPNR;MVFINNIALAQIK;NLLESYHVPELIK;NVQGIIEILK;SGGLGGSHALLLLR;SNTLPISLQSIR;SSLLLGFR;TKDLPVTEAVFSALVTGHAR;TVLDQQQTPSR;VEDALNLKEEFDR;VIEEQLEPA…	1;1;1;1;1;1;1;1;1;1;1;1;1;1;1;1;1;1;1;1;1;1;1;1;1;1;1;1;1;1;1;1;1;1	34	40	0.2489	11191;30409;15408;14322;37247;37246;37245;6015;40567;31892;37243;14762;17828;10777;17301;27224;22578;30758;9453;33793;34371;8731;14836;21821;21219;29857;30264;31875;31876;18391;26345;26344;25666;10392;39790;23763;32260;27339;9783;15775	-	Leucine-rich PPR motif-containing protein, mitochondrial OS=Homo sapiens OX=9606 GN=LRPPRC PE=1 SV=3	5.37092e+07	526561
sp|P10809|CH60_HUMAN	132.042	NA	61016.4	AAVEEGIVLGGGCALLR;APGFGDNR;CEFQDAYVLLSEK;CIPALDSLTPANEDQK;DDAMLLK;DPGMGAMGGMGGGMGGGMF;EIGNIISDAMK;EIGNIISDAMKK;GANPVEIR;GVMLAVDAVIAELK;GVMLAVDAVIAELKK;GYISPYFINTSK;IMQSSSEVGYDAMAGDFVNMVEK;IPAMTIAK;IQEIIEQLDVTTSEYEK;IQEIIEQLDVTTSEYEKEK;ISSIQSIVPALEIANAHR;KGVITVK;KISSIQSIVPALEIANAHR;KPLVIIAEDVDGEALSTLVLNR;LKVGLQVVAVK;LSDGVAVLK;LVQDVANNTNEEAGDGTTTATVLAR;NAGVEGSLIVEK;QSKPVTTPEEIAQVATISANGDK;RIQEIIEQL…	1;1;1;1;1;1;1;1;1;1;1;1;1;1;1;1;1;1;1;1;1;1;1;1;1;1;1;1;1;1;1;1;1	33	51	0.6335	34152;8286;32689;35622;7858;7857;35336;21441;20806;25853;9185;29082;32193;31938;27501;42524;42600;42716;42715;42717;9373;8818;8810;39092;39091;41177;37745;37744;5519;39181;39182;41610;41609;19438;10683;42735;42736;21776;41734;40404;30600;30975;30616;38002;38001;26172;8816;22359;22388;11059;12642	-	60 kDa heat shock protein, mitochondrial OS=Homo sapiens OX=9606 GN=HSPD1 PE=1 SV=2	2.39363e+08	6.64897e+06
sp|P35527|K1C9_HUMAN	128.703	NA	62026.8	DIENQYETQITQIEHEVSSSGQEVQSSAK;DQIVDLTVGNNK;EIETYHNLLEGGQEDFESSGAGK;FEMEQNLR;FSSSSGYGGGSSR;GGGGSFGYSYGGGSGGGFSASSLGGGFGGGSR;GGSGGSHGGGSGFGGESGGSYGGGEEASGSGGGYGGGSGK;GGSGGSYGGGGSGGGYGGGSGSR;GGSGGSYGGGSGSGGGSGGGYGGGSGGGHSGGSGGGHSGGSGGNYGGGSGSGGGSGGGYGGGSGSR;HGVQELEIELQSQLSK;IKFEMEQNLR;IQDWYDK;IQDWYDKK;LASYLDK;LEKEIETYHNLLEGGQEDFESSGAGK;MTLDDFR;NHKEEMSQLTGQNSGDVNVEINVAPGK;NYSPYYNTIDDLK;NYSPYYNTIDDLKD…	1;1;1;1;1;1;1;1;1;1;1;1;1;0;1;1;1;1;1;1;1;1;1;1;1;1;1;1;1;1;1;1	31	59	0.7207	44510;44511;25211;42544;42543;16131;22419;22417;22418;43357;43358;44440;35955;45056;36599;36598;36615;25487;25488;24947;24946;12864;17226;7456;43913;11065;10513;43948;43947;43972;32759;43961;43962;39658;18212;19597;19564;19598;41408;41407;20809;21440;21439;21443;40337;40486;41201;41323;41415;41414;41200;22318;22317;16130;16091;15948;37056;32419;32443;42649	-	Keratin, type I cytoskeletal 9 OS=Homo sapiens OX=9606 GN=KRT9 PE=1 SV=3	2.51852e+08	8.39505e+06
sp|P13639|EF2_HUMAN	106.634	NA	95276.9	ARPFPDGLAEDIDK;ARPFPDGLAEDIDKGEVSAR;AYLPVNESFGFTADLR;CLYASVLTAQPR;DLEEDHACIPIK;DSVVAGFQWATK;EDLYLKPIQR;EGALCEENMR;EGIPALDNFLDK;GEGQLGPAER;GHVFEESQVAGTPMFVVK;GPLMMYISK;GVQYLNEIK;IKPVLMMNK;IMGPNYTPGK;IMGPNYTPGKK;KEDLYLKPIQR;KSDPVVSYR;NMSVIAHVDHGK;NPADLPK;QFAEMYVAK;RGHVFEESQVAGTPMFVVK;SDPVVSYR;TFCQLILDPIFK;TGTITTFEHAHNMR;TILMMGR;VFSGLVSTGLK;VNFTVDQIR;YEWDVAEAR;YFDPANGK	1;1;1;1;1;1;1;1;1;1;1;1;1;1;1;1;1;1;1;1;1;1;1;1;1;1;1;1;1;1	30	50	0.324	31606;40038;40037;36054;27177;27178;28918;24980;23852;23851;21498;22038;25756;14378;38255;38443;38254;38450;38442;38449;15194;16043;16417;17021;16416;17158;16548;21980;27888;27889;15562;24944;24943;25485;5765;17473;16876;39968;11379;30368;32917;32915;32918;7862;17693;17087;18833;18832;11028;11029	-	Elongation factor 2 OS=Homo sapiens OX=9606 GN=EEF2 PE=1 SV=4	9.90251e+07	1.90433e+06
sp|Q969Q0|RL36L_HUMAN	2.64311	NA	12460.8	GKDSLYAQGR	1	1	1	0.0943	17188	-	60S ribosomal protein L36a-like OS=Homo sapiens OX=9606 GN=RPL36AL PE=1 SV=3	244299	40716.5
sp|P27708|PYR1_HUMAN	107.304	NA	242829	AAFALGGLGSGFASNR;AAFALGGLGSGFASNREELSALVAPAFAHTSQVLVDK;AHWTPFEGQK;ASDPGLPAEEPK;EATAGNPGGQTVR;EELSALVAPAFAHTSQVLVDK;IIAHAQLLEQHR;KEEILLIK;LALGIPLPELR;LGYPVLVR;LLDTIGISQPQWR;LPGLIDVHVHLR;LSLDDLLQR;LYLNETFSELR;MAEIGEHVAPSEAANSLEQAQAAAER;MALLATVLGR;RPVINAGDGVGEHPTQALLDIFTIR;SVGEVMGIGR;SVHICHVAR;TLGVDLVALATR;TLHEWLQQHGIPGLQGVDTR;TPHVLVLGSGVYR;TSSSFAAAMAR;TVHSLACLLTQYR;VFNTGGAPR;VIMGEEVEPVGLMTGSGVVGVK;…	1;1;1;1;1;1;1;1;1;1;1;1;1;1;1;1;1;1;1;1;1;1;1;1;1;1;1;1;1	29	34	0.1667	30382;44875;21165;21574;23215;40638;40639;28643;28644;13509;20868;11207;31140;26900;16357;27368;43320;15376;15962;43281;14628;16589;22191;41103;27744;27745;17960;32015;32014;11253;40600;31952;29281;12871	-	CAD protein OS=Homo sapiens OX=9606 GN=CAD PE=1 SV=3	2.63087e+07	243599
sp|A8MQ27|NEU1B_HUMAN	3.02538	NA	59232.2	ALPENLALR	1	1	1	0.0162	13901	-	E3 ubiquitin-protein ligase NEURL1B OS=Homo sapiens OX=9606 GN=NEURL1B PE=1 SV=1	3.16916e+06	132048
sp|Q14CX7|NAA25_HUMAN	3.43787	NA	112221	IPEFIAFR	1	1	1	0.0082	13737	-	N-alpha-acetyltransferase 25, NatB auxiliary subunit OS=Homo sapiens OX=9606 GN=NAA25 PE=1 SV=1	97558	1773.78
sp|Q17RW2|COOA1_HUMAN	2.31206	NA	175388	GDVGTAGSVGGTGEPGLR	1	1	1	0.0105	32420	-	Collagen alpha-1(XXIV) chain OS=Homo sapiens OX=9606 GN=COL24A1 PE=1 SV=2	0	0
sp|Q15691|MARE1_HUMAN	9.57193	NA	29980.2	LEHEYIQNFK;QGQETAVAPSLVAPALNKPK	1;1	2	2	0.1119	25381;38907	-	Microtubule-associated protein RP/EB family member 1 OS=Homo sapiens OX=9606 GN=MAPRE1 PE=1 SV=3	4.19261e+06	232923
sp|Q92616|GCN1_HUMAN	87.4374	NA	292572	AIITALGVER;ALGTLVSHVTLR;ALVAVLLSR;AVMSNLSAHGVK;AYSDQAIVNLLK;DLAPYLPSVTPGLK;EILSELGK;GVTSILPVLR;HHIETGGGQLPAK;HLDQIIPR;LAHGLLEELK;LDAGNQLALIEELHK;LMDEAVLALR;LMQQLLESDKYAER;LSSLFVK;LSVADSQAEAK;LTEVLTDSHVK;LTSADALRPSVVSITGPLIR;LYRPPPVLDALGR;NAPNDASYDAVR;QAGAEALSQAVAR;QGEEVFQSLSK;SALLDFYMK;SIIQSAQQDSIK;VISESPPDQWEAR;VLAFLSSVAGDALTR;VVLPYLVPK	1;1;1;1;1;1;1;1;1;1;1;1;1;1;1;1;1;1;1;1;1;1;1;1;1;1;1	27	27	0.1172	15288;23585;12009;22216;25857;29763;10252;15720;26170;13698;18263;33812;19144;35103;6968;18090;22642;39389;29653;24410;23741;22995;17522;25298;30795;30969;14838	-	eIF-2-alpha kinase activator GCN1 OS=Homo sapiens OX=9606 GN=GCN1 PE=1 SV=6	3.30315e+07	192043
sp|P10155|RO60_HUMAN	13.0712	NA	60631.2	ALLQEMPLTALLR;IPTHLFTFIQFK;LGLENAEALIR;TRDELEVIHLIEEHR	1;1;1;1	4	4	0.0948	30126;30292;21114;37342	-	60 kDa SS-A/Ro ribonucleoprotein OS=Homo sapiens OX=9606 GN=TROVE2 PE=1 SV=2	444493	13073.3
sp|P46940|IQGA1_HUMAN	96.51	NA	189134	ALESGDVNTVWK;ALQSPALGLR;ATFYGEQVDYYK;ATGLHFR;EEIQSSISGVTAAYNR;EELQSGVDAANSAAQQYQR;EEYLLLR;EQLWLANEGLITR;FLSAIVSSVDK;GLQQQNSDWYLK;GVLLEIEDLQVNQFK;ILAIGLINEALDEGDAQK;ITLQDVVSHSK;LAAVALINAAIQK;LEGVLAEVAQHYQDTLIR;LPYDVTPEQALAHEEVK;LQQTYAALNSK;LTAEEMDER;LTELGTVDPK;SNQQLENDLNLMDIK;TDPVDIYK;TLINAEDPPMVVVR;TLQALQIPAAK;VDFTEEEINNMK;VDQIQEIVTGNPTVIK;YGIQMPAFSK	1;1;1;1;1;1;1;1;1;1;1;1;1;1;1;1;1;1;1;1;1;1;1;1;1;1	26	30	0.1973	25318;14773;30079;7201;34881;39370;11798;11796;31579;19875;29977;35190;37249;22121;22118;24542;39251;39250;38004;38005;22479;17756;16354;35677;12304;31849;19436;29687;35334;19561	-	Ras GTPase-activating-like protein IQGAP1 OS=Homo sapiens OX=9606 GN=IQGAP1 PE=1 SV=1	3.18406e+07	342372
sp|P36543|VATE1_HUMAN	3.02538	NA	26128.8	LDLIAQQMMPEVR	1	1	1	0.0575	32233	-	V-type proton ATPase subunit E 1 OS=Homo sapiens OX=9606 GN=ATP6V1E1 PE=1 SV=1	761542	47596.4
sp|Q04446|GLGB_HUMAN	3.43787	NA	80422.6	IYESHVGISSHEGK	1	1	1	0.0199	31573	-	1,4-alpha-glucan-branching enzyme OS=Homo sapiens OX=9606 GN=GBE1 PE=1 SV=3	0	0
sp|Q9P0W8|SPAT7_HUMAN	2.51039	NA	67676.7	ATSVLPR	1	1	1	0.0117	5481	-	Spermatogenesis-associated protein 7 OS=Homo sapiens OX=9606 GN=SPATA7 PE=1 SV=3	4.59237e+06	102053
sp|Q9P0I2|EMC3_HUMAN	2.74568	NA	29932.4	MMQEQMTGAAMAMPADTNKAFK	1	1	1	0.0843	41980	-	ER membrane protein complex subunit 3 OS=Homo sapiens OX=9606 GN=EMC3 PE=1 SV=3	0	0
sp|Q9Y490|TLN1_HUMAN	92.5922	NA	269599	AAAFEEQENETVVVK;ADAEGESDLENSR;ALEATTEHIR;ALGDLISATK;AVAEQIPLLVQGVR;AVASAAAALVLK;AVTQALNR;DPVQLNLLYVQAR;EGTETFADHR;EQGVEEHETLLLR;EVANSTANLVK;EVIQEWNLTNIK;GLAGAVSELLR;IGITNHDEYSLVR;ILADATAK;ILAQATSDLVNAIK;KLEQLKPR;LAQAAQSSVATITR;LHTDDELNWLDHGR;NLGTALAELR;QAAASATQTIAAAQHAASTPK;TSTPEDFIR;VLVQNAAGSQEK;VMVTNVTSLLK;VSHVLAALQAGNR;VSQMAQYFEPLTLAAVGAASK	1;1;1;1;1;1;1;1;1;1;1;1;1;1;1;1;1;1;1;1;1;1;1;1;1;1	26	26	0.1259	33807;27563;18922;13612;30318;16832;9732;31202;19747;31823;19116;30196;16860;30891;7245;29384;14334;28275;34818;15829;38631;16098;22712;21956;25894;40440	-	Talin-1 OS=Homo sapiens OX=9606 GN=TLN1 PE=1 SV=3	2.36773e+07	157849
sp|O15067|PUR4_HUMAN	2.78037	NA	144643	HLAVMPHPER	1	1	1	0.0075	21281	-	Phosphoribosylformylglycinamidine synthase OS=Homo sapiens OX=9606 GN=PFAS PE=1 SV=4	710780	11464.2
sp|P12956|XRCC6_HUMAN	97.4653	NA	69799.1	ALKPPPIK;DIISIAEDEDLR;DLLAVVFYGTEK;DSLIFLVDASK;DTGIFLDLMHLK;ELVYPPDYNPEGK;FDDPGLMLMGFKPLVLLK;FTVPMLK;IISSDRDLLAVVFYGTEK;IMATPEQVGK;IMLFTNEDNPHGNDSAK;KPGGFDISLFYR;KQELLEALTK;LGSLVDEFK;NIPPYFVALVPQEEELDDQK;NIYVLQELDNPGAK;NLEALALDLMEPEQAVDLTLPK;QELLEALTK;QIILEKEETEELK;RILELDQFK;SDSFENPVLQQHFR;TFNTSTGGLLLPSDTK;TFNTSTGGLLLPSDTKR;VEYSEEELKTHISK;VHFEESSKLEDLLR	1;1;1;1;1;1;1;1;1;1;1;1;1;1;1;1;1;1;1;1;1;1;1;1;1	25	34	0.4828	9464;27471;26452;21490;27881;28329;30974;39388;39387;9056;8385;38992;38991;17014;37738;27796;27795;20141;14211;41493;41492;32208;42118;15370;32702;32701;19740;34499;34515;33589;36180;34265;34459;34460	-	X-ray repair cross-complementing protein 6 OS=Homo sapiens OX=9606 GN=XRCC6 PE=1 SV=2	3.40182e+07	850454
sp|P31942|HNRH3_HUMAN	8.04298	NA	36903.1	DGMDNQGGYGSVGR;STGEAFVQFASK	1;1	2	2	0.0751	28611;23727	-	Heterogeneous nuclear ribonucleoprotein H3 OS=Homo sapiens OX=9606 GN=HNRNPH3 PE=1 SV=2	0	0
sp|P33176|KINH_HUMAN	87.5847	NA	109617	AAEMMASLLK;ALESALK;DQDNMQAELNR;ELQTLHNLR;FQGEDTVVIASKPYAFDR;FRPLNESEVNR;GGGAFVQNSQPVAVR;HVAVTNMNEHSSR;IRDLLDVSK;ISFLENNLEQLTK;KLFVQDLATR;KLHELTVMQDR;LFVQDLATR;LITDLQDQNQK;LQAENDASKEEVK;LYLVDLAGSEK;QAVEQQIQSHR;QISSLRDEVEAK;QLDDKDEEINQQSQLVEK;QPEGTGMIDEEFTVAR;SAEIDSDDTGGSAAQK;SHSIFLINVK;TGAEGAVLDEAK;VFQSSTSQEQVYNDCAK;VSYFEIYLDK	1;1;1;1;1;1;1;1;1;1;1;1;1;1;1;1;1;1;1;1;1;1;1;1;1	25	28	0.3053	17254;5185;26295;18290;39139;26665;30190;30030;15879;31726;20824;27397;16017;25210;29488;29486;21489;25490;25491;27068;40150;35999;31788;19578;19579;19689;38577;23890	-	Kinesin-1 heavy chain OS=Homo sapiens OX=9606 GN=KIF5B PE=1 SV=1	3.24929e+07	507702
sp|Q8TBC4|UBA3_HUMAN	3.52888	NA	51819.3	SPAITATLEGK	1	1	1	0.0238	16938	-	NEDD8-activating enzyme E1 catalytic subunit OS=Homo sapiens OX=9606 GN=UBA3 PE=1 SV=2	1.58289e+06	60880.3
sp|O60814|H2B1K_HUMAN	2.28615	NA	13881.6	AMGIMNSFVNDIFER;ESYSVYVYK;LLLPGELAK;QVHPDTGISSK	0;1;0;0	1	1	0.3492	35425;35675;18800;12422;19973;19978	sp|P58876|H2B1D_HUMAN;sp|Q5QNW6|H2B2F_HUMAN;sp|Q99877|H2B1N_HUMAN;sp|Q99880|H2B1L_HUMAN;sp|Q93079|H2B1H_HUMAN;sp|P62807|H2B1C_HUMAN;sp|P57053|H2BFS_HUMAN;sp|Q99879|H2B1M_HUMAN	Histone H2B type 1-K OS=Homo sapiens OX=9606 GN=HIST1H2BK PE=1 SV=3	1.75554e+06	159594
sp|P06899|H2B1J_HUMAN	2.05464	NA	13895.6	AMGIMNSFVNDIFER;ESYSIYVYK;LLLPGELAK;QVHPDTGISSK	0;1;0;0	1	1	0.3492	35425;35675;19341;12422;19973;19978	sp|Q16778|H2B2E_HUMAN;sp|P33778|H2B1B_HUMAN;sp|Q8N257|H2B3B_HUMAN;sp|P23527|H2B1O_HUMAN	Histone H2B type 1-J OS=Homo sapiens OX=9606 GN=HIST1H2BJ PE=1 SV=3	326763	29705.7
sp|Q2LD37|K1109_HUMAN	2.51039	NA	555133	RQAASASQPGELR	1	1	1	0.0026	26945	-	Transmembrane protein KIAA1109 OS=Homo sapiens OX=9606 GN=KIAA1109 PE=1 SV=2	225864	914.43
sp|P19784|CSK22_HUMAN	2.81337	NA	41187.1	VLGTEELYGYLK	1	1	1	0.0343	27373	-	Casein kinase II subunit alpha' OS=Homo sapiens OX=9606 GN=CSNK2A2 PE=1 SV=1	1.07468e+06	46725.2
sp|Q14344|GNA13_HUMAN	3.43787	NA	44021.7	VFLQYLPAIR	1	1	1	0.0265	21919	-	Guanine nucleotide-binding protein subunit alpha-13 OS=Homo sapiens OX=9606 GN=GNA13 PE=1 SV=2	106250	4250.01
sp|O94826|TOM70_HUMAN	3.74457	NA	67412	NVDLSTFYQNR	1	1	1	0.0181	26505	-	Mitochondrial import receptor subunit TOM70 OS=Homo sapiens OX=9606 GN=TOMM70 PE=1 SV=1	0	0
sp|P61586|RHOA_HUMAN	9.56491	NA	21754.1	EVFEMATR;HFCPNVPIILVGNK;MKQEPVKPEEGR	1;1;1	3	3	0.1762	13379;32833;28589	-	Transforming protein RhoA OS=Homo sapiens OX=9606 GN=RHOA PE=1 SV=1	979546	75349.7
sp|O95972|BMP15_HUMAN	2.31614	NA	45026.1	LLGHSLR	1	1	1	0.0179	7035	-	Bone morphogenetic protein 15 OS=Homo sapiens OX=9606 GN=BMP15 PE=1 SV=2	2.69728e+06	122604
sp|Q9NUU7|DD19A_HUMAN	3.43787	NA	53940.8	TASWLAAELSK	1	1	1	0.023	20283	sp|Q9UMR2|DD19B_HUMAN	ATP-dependent RNA helicase DDX19A OS=Homo sapiens OX=9606 GN=DDX19A PE=1 SV=1	929493	27338
sp|Q00613 |HSF1_HUMAN	102.424	NA	70854.2	ARFEELNADLFR;CNEIINWLDK;DAGTIAGLNVLR;FDDAVVQSDMK;FEELNADLFR;GPAVGIDLGTTYSCVGVFQHGK;GTLDPVEK;HWPFMVVNDAGRPK;IINEPTAAAIAYGLDKK;ITITNDKGR;LLQDFFNGK;LLQDFFNGKELNK;LSKEDIER;MKEIAEAYLGK;MVNHFIAEFK;NQTAEKEEFEHQQK;NQVAMNPTNTVFDAK;NSLESYAFNMK;QTQTFTTYSDNQPGVLIQVYEGER;RFDDAVVQSDMK;SFYPEEVSSMVLTK;SQIHDIVLVGGSTR;STAGDTHLGGEDFDNR;TTPSYVAFTDTER;TVTNAVVTVPAYFNDSQR;VEIIANDQGNR;VQVEYK;VQVEYKGETK	1;1;1;1;1;1;1;1;1;0;1;1;1;1;1;1;1;1;1;1;1;1;1;0;1;0;1;1	25	53	0.4923	30013;24835;24834;21150;23695;23060;23063;40924;9284;33889;33890;33628;35918;14565;16724;16723;16725;32085;32083;13634;23040;23639;22992;22437;22435;22436;22991;22990;35201;33549;33833;24807;24806;25335;43627;43626;28544;28547;28086;28546;28548;28085;33201;33202;32930;30052;30055;30053;30056;34255;30207;30208;38495;38487;22177;22206;22178;6119;20432	-	Heat shock factor protein 1 OS=Homo sapiens OX=9606 GN=HSF1 PE=1 SV=1	1.0412e+08	2.81404e+06
sp|A1L0T0|ILVBL_HUMAN	3.25701	NA	67824.7	LGLFYQLLHK	1	1	1	0.0158	22305	-	Acetolactate synthase-like protein OS=Homo sapiens OX=9606 GN=ILVBL PE=1 SV=2	0	0
sp|Q99442|SEC62_HUMAN	2.64311	NA	45833.1	IQEVGEPSKEEK	1	1	1	0.0301	27005	-	Translocation protein SEC62 OS=Homo sapiens OX=9606 GN=SEC62 PE=1 SV=1	0	0
sp|O43707|ACTN4_HUMAN	97.183	NA	104788	AGTQIENIDEDFRDGLK;AIMTYVSSFYHAFSGAQK;ASIHEAWTDGK;DGLAFNALIHR;DHALLEEQSK;DHGGALGPEEFK;FAIQDISVEETSAK;GISQEQMQEFR;GYEEWLLNEIR;HEAFESDLAAHQDR;HRDYETATLSDIK;HRPELIEYDK;HTNYTMEHIR;ICDQWDALGSLTHSR;KDDPVTNLNNAFEVAEK;KHEAFESDLAAHQDR;LASDLLEWIR;LDHLAEK;LSGSNPYTTVTPQIINSK;LVSIGAEEIVDGNAK;MAPYQGPDAVPGALDYK;MLDAEDIVNTARPDEK;NFITAEELR;NVNVQNFHISWK;QFASQANVVGPWIQTK;QGEAEFNR;QLEAIDQLHLEYAK;QQSNEHLR;RDHALLEEQSK;…	1;0;0;1;1;1;0;1;0;0;1;1;0;1;1;0;0;0;1;1;1;1;1;1;1;1;1;1;1;1;0;0;1;1;1;1;0	25	38	0.4841	37778;37777;38960;38961;21720;21717;22117;22116;20051;23176;31432;26867;26378;28408;33099;31716;31717;24670;25280;25281;24728;35409;35410;37536;37537;35325;35324;21784;7981;37761;30820;35967;36292;36513;36511;36287;36288;17126;30160;30161;35653;35668;12294;33912;33632;13794;25581;19639;27566;27565;28665;14158;43966;33995;39483;5628	-	Alpha-actinin-4 OS=Homo sapiens OX=9606 GN=ACTN4 PE=1 SV=2	8.48067e+07	1.39027e+06
sp|Q9H3K2|GHITM_HUMAN	2.94719	NA	37180.6	VATMLATGGNR	1	1	1	0.0319	17634	-	Growth hormone-inducible transmembrane protein OS=Homo sapiens OX=9606 GN=GHITM PE=1 SV=2	1.89391e+06	111406
sp|P51888|PRELP_HUMAN	2.5255	NA	43782.2	RPRPRPRPTPSFPQPDEPAEPTDLPPPLPPGPPSIFPDCPR	1	1	1	0.1073	44999	-	Prolargin OS=Homo sapiens OX=9606 GN=PRELP PE=1 SV=1	3.19433e+06	138884
sp|P67812|SC11A_HUMAN	3.25701	NA	20612.1	VGEIVVFR	1	1	1	0.0447	11268	-	Signal peptidase complex catalytic subunit SEC11A OS=Homo sapiens OX=9606 GN=SEC11A PE=1 SV=1	453215	37767.9
sp|Q9HA64|KT3K_HUMAN	2.06031	NA	34390.2	IPDLFR	1	1	1	0.0194	5995	-	Ketosamine-3-kinase OS=Homo sapiens OX=9606 GN=FN3KRP PE=1 SV=2	123258	6847.69
sp|Q9H8S9|MOB1A_HUMAN	3.43787	NA	25063.6	ELAPLQELIEK	1	1	1	0.0509	24095	sp|Q7L9L4|MOB1B_HUMAN	MOB kinase activator 1A OS=Homo sapiens OX=9606 GN=MOB1A PE=1 SV=4	0	0
sp|P29350|PTN6_HUMAN	2.0723	NA	67519.1	TLQVSPLDNGDLIR	1	1	1	0.0235	31559	-	Tyrosine-protein phosphatase non-receptor type 6 OS=Homo sapiens OX=9606 GN=PTPN6 PE=1 SV=1	301869	7740.22
sp|P35908|K22E_HUMAN	100.976	NA	65393.2	AQYEEIAQR;DVDNAYMIK;FASFIDK;FASFIDKVR;FLEQQNQVLQTK;GFSSGSAVVSGGSR;GFSSGSAVVSGGSRR;GGGFGGGSSFGGGSGFSGGGFGGGGFGGGR;GGSGGGGSISGGGYGSGGGSGGR;GGSISGGGYGSGGGK;GSSSGGGYSSGSSSYGSGGR;HGGGGGGFGGGGFGSR;IEISELNRVIQR;KDVDNAYMIK;LALDVEIATYR;LLRDYQELMNVK;LNDLEEALQQAK;LQGEIAHVK;LQGEIAHVKK;NKLNDLEEALQQAK;NVQDAIADAEQR;QSGSRGGSGGGGSISGGGYGSGGGSGGR;SISISVAGGGGGFGAAGGFGGR;SKEEAEALYHSK;TAAENDFVTLK;TSQNSELNNMQDLVEDYK;T…	0;1;0;0;0;1;1;1;1;1;1;1;0;1;0;1;1;1;1;1;1;1;1;1;1;1;1;1;0;1;1	24	36	0.5524	17664;16796;8052;16737;29880;23102;28095;41833;41834;35138;21040;35109;25370;25372;25373;29728;29729;21020;23451;31002;26976;13805;18268;18267;32887;25681;40882;36609;27543;27540;27545;27544;21510;39917;40044;40872;40873;40878;44205;44235;16137;16136;20911;15132;15134	-	Keratin, type II cytoskeletal 2 epidermal OS=Homo sapiens OX=9606 GN=KRT2 PE=1 SV=2	1.00241e+08	2.38669e+06
sp|Q5JTZ5|CI152_HUMAN	2.05697	NA	26297.2	AQYEGLK	1	1	1	0.0293	7421	-	Uncharacterized protein C9orf152 OS=Homo sapiens OX=9606 GN=C9orf152 PE=2 SV=2	3.56779e+06	222987
sp|O14556|G3PT_HUMAN	3.43787	NA	44472.8	AGIALNDNFVK;LTGMAFR	1;0	1	1	0.0441	19734;7525;7018	-	Glyceraldehyde-3-phosphate dehydrogenase, testis-specific OS=Homo sapiens OX=9606 GN=GAPDHS PE=1 SV=2	1.9235e+07	874320
sp|P50990|TCPQ_HUMAN	92.8429	NA	59582.5	AIADTGANVVVTGGK;APGFAQMLK;AVDDGVNTFK;DIDEVSSLLR;DMLEAGILDTYLGK;ELEVQHPAAK;FAEAFEAIPR;GEENLMDAQVK;GSTDNLMDDIER;HEKEDGAISTIVLR;HFSGLEEAVYR;IAVYSCPFDGMITETK;ILGSGISSSSVLHGMVFK;KFAEAFEAIPR;LATNAAVTVLR;LFVTNDAATILR;LVPGGGATEIELAK;LYAVHQEGNK;MVINHLEK;NVGLDIEAEVPAVK;QYGNEVFLAK;TAEELMNFSK;TAYGPNGMNK;VADMALHYANK	1;1;1;1;1;1;1;1;1;1;1;1;1;1;1;1;1;1;1;1;1;1;1;1	24	32	0.4945	27016;12702;16095;19136;31454;31867;18214;19309;19308;22918;26788;27250;27251;32103;24937;36765;36553;36554;23970;18471;18511;25835;26455;19601;13943;29321;29323;19977;20606;16229;22883;22319	-	T-complex protein 1 subunit theta OS=Homo sapiens OX=9606 GN=CCT8 PE=1 SV=4	7.23849e+07	1.80962e+06
sp|P26640|SYVC_HUMAN	84.6235	NA	140387	ALSPLEEWLR;DPGVITYDLPTPPGEK;EAFLQEVWK;EVYLHAIVR;GALINVPPPFLGLPR;GFVPSPTSQPGGHESLVDR;HGLEAISIMDSR;IETMLGDVAVAVHPK;ILPEAHQR;IQQQQPPPGEK;ITPAHDQNDYEVGQR;KAVLVALK;KVDEAIALFQK;LGSSLDWDR;LHEEGIIYR;LQQTEAELR;LSAAVTEAFVR;NVIHPFLSR;QLWWGHR;SSAQDPQAVLGALGR;TPFPPPR;VPLEVQEADEAK;VQGSDSDEEVVVATTR;YGEAGEGPGWGGAHPR	1;1;1;1;1;1;1;1;1;1;1;1;1;1;1;1;1;1;1;1;1;1;1;1	24	28	0.2199	21698;34418;34417;19258;17389;31993;38333;26156;32586;12752;22938;35155;35154;8628;23394;15474;18491;16931;19801;16738;13388;29722;7532;25637;25636;34263;32620;32619	-	Valine--tRNA ligase OS=Homo sapiens OX=9606 GN=VARS PE=1 SV=4	5.13703e+07	790313
sp|Q14152|EIF3A_HUMAN	78.7715	NA	166468	ANEFLEVGK;AVEDIHGLFSLSK;EDAPIGPHLQSMPSEQIR;EGLYQYK;FNVLQYVVPEVK;GADDDRPSWR;GPAEESSSWR;IGLINDMVR;ILQEHEQIK;ITTMQLER;LATLLGLQAPPTR;LEEIPLIK;LLDMDGIIVEK;LLLTPWVK;LYHDIAQQAFK;LYHLSR;MHLSQIQR;NICQQVNIK;NLTQDEMQR;NQLTAMSSVLAK;SGNALFHASTLHR;TLSFGSDLNYATR;VLLATLSIPITPER;VSTVFWK	1;1;1;1;1;1;1;1;1;1;1;1;1;1;1;1;1;1;1;1;1;1;1;1	24	31	0.1787	14176;28242;28241;38931;10626;28787;20195;17588;15434;14934;18814;18813;13692;26348;26349;12445;22792;12955;25830;25829;6806;14857;18013;18660;23422;23967;28099;28098;29066;31023;9547	-	Eukaryotic translation initiation factor 3 subunit A OS=Homo sapiens OX=9606 GN=EIF3A PE=1 SV=1	2.95797e+07	318061
sp|Q15645|PCH2_HUMAN	15.0752	NA	48520.5	LSLLLNDISR;QQLLTLR;VVLLHGPPGTGK;VVNAVLTQIDQIK	1;1;1;1	4	4	0.0972	19059;9702;20220;28973	-	Pachytene checkpoint protein 2 homolog OS=Homo sapiens OX=9606 GN=TRIP13 PE=1 SV=2	1.74331e+06	69732.5
sp|P13645|K1C10_HUMAN	98.6749	NA	58791.7	AETECQNTEYQQLLDIK;ALEESNYELEGK;DAEAWFNEK;ELTTEIDNNIEQISSYK;ELTTEIDNNIEQISSYKSEITELR;GSLGGGFSSGGFSGGSFSR;GSSGGGCFGGSSGGYGGLGGFGGGSFR;IRLENEIQTYR;KDAEAWFNEK;LAADDFR;LASYLDK;LASYLDKVR;LENEIQTYR;LKYENEVALR;NHEEEMKDLR;NVQALEIELQSQLALK;NVSTGDVNVEMNAAPGVDLTQLLNNMR;QSLEASLAETEGR;QSVEADINGLR;QSVEADINGLRR;SGGGGGGGGCGGGGGVSSLR;SKELTTEIDNNIEQISSYK;SLLEGEGSSGGGGR;SQYEQLAEQNR;SQYEQLAEQNRK;VLDELTLTK;VTMQNLNDR;V…	1;1;0;1;1;1;1;1;1;0;0;0;1;1;1;1;1;1;1;1;1;1;1;1;1;1;0;0;1	23	56	0.4949	39545;27256;27259;27257;17757;38660;38653;38652;38651;43798;34568;41487;28779;28776;22499;22498;7394;7456;16080;16079;19894;22409;22408;24703;24702;36024;43930;43964;43929;43906;43965;27523;27033;21242;21278;20564;21282;21296;26587;26037;26557;31737;31738;40550;40560;40562;40561;40551;23403;23402;26791;26792;30327;30329;30331;30402;30330;30403;14976;17662;17658;17042;37226;37224;13758;13760	-	Keratin, type I cytoskeletal 10 OS=Homo sapiens OX=9606 GN=KRT10 PE=1 SV=6	1.52795e+08	5.45697e+06
sp|P07237|PDIA1_HUMAN	82.887	NA	57080.7	ALAPEYAK;DGVVLFK;DHENIVIAK;EADDIVNWLK;FFPASADR;HNQLPLVIEFTEQTAPK;IKPHLMSQELPEDWDKQPVK;ILEFFGLK;ILFIFIDSDHTDNQR;KSNFAEALAAHK;LGETYKDHENIVIAK;LITLEEEMTK;LKAEGSEIR;MDSTANEVEAVK;NFEDVAFDEK;NFEDVAFDEKK;NNFEGEVTKENLLDFIK;SNFAEALAAHK;THILLFLPK;TVIDYNGER;VDATEESDLAQQYGVR;YKPESEELTAER;YQLDKDGVVLFK	1;1;1;1;1;1;1;1;1;1;1;1;1;1;1;1;1;1;1;1;1;1;1	23	30	0.4528	9421;6473;15163;21279;10984;38311;38312;42085;12852;36534;36533;24231;34960;34962;22002;14069;25012;21679;21680;26065;38797;19602;19600;16713;16711;16134;35761;29263;28501;28500	-	Protein disulfide-isomerase OS=Homo sapiens OX=9606 GN=P4HB PE=1 SV=3	4.99609e+07	1.28105e+06
sp|P15924|DESP_HUMAN	75.8603	NA	331569	AELIVQPELK;AITGFDDPFSGK;ALLQAILQTEDMLK;ESHRLPVDIAYK;ETQSQLETER;FLEFQYLTGGLVDPEVHGR;IQSQFTDAQK;ITNLTQQLEQASIVK;IVQLKPR;LNDSILQATEQR;LSSEVEALR;LVFDGLR;NQCTQVVQER;QQIQNDLNQWK;QVQNLVNK;RVEEDIQQQK;SAIYQLEEEYENLLK;SQLQISNNR;TGSQYDIQDAIDK;TMIQSPSGVILQEAADVHAR;TVSVSEAIK;VEEDIQQQK;YIELLTR	1;1;1;1;1;1;1;1;1;1;1;1;1;1;1;1;1;1;1;1;1;1;1	23	24	0.0867	18904;23098;32718;28596;21930;40265;19867;34169;9127;27450;27477;14100;7803;23372;28208;12034;23764;36657;15906;29312;40001;11721;18003;10897	-	Desmoplakin OS=Homo sapiens OX=9606 GN=DSP PE=1 SV=3	1.52475e+07	74742.5
sp|P78371|TCPB_HUMAN	89.4328	NA	57452.1	AAHSEGNTTAGLDMR;DASLMVTNDGATILK;EAESLIAK;EALLSSAVDHGSDEVK;EAVAMESYAK;GATQQILDEAER;GSGNLEAIHIIK;HGINCFINR;IHPQTIIAGWR;ILIANTGMDTDK;ILIANTGMDTDKIK;KIHPQTIIAGWR;LALVTGGEIASTFDHPELVK;LAVEAVLR;LGGSLADSYLDEGFLLDK;LGGSLADSYLDEGFLLDKK;LIEEVMIGEDK;LKGSGNLEAIHIIK;MLPTIIADNAGYDSADLVAQLR;NIGVDNPAAK;QDLMNIAGTTLSSK;SLHDALCVLAQTVK;VAEIEHAEKEK	1;1;1;1;1;1;1;1;1;1;1;1;1;1;1;1;1;1;1;1;1;1;1	23	36	0.4748	31241;31657;31242;31722;9363;33692;33691;17922;17334;25713;23010;23007;18526;24401;24402;24942;24382;31727;31725;28373;39674;39673;9666;37645;39118;23868;30319;41592;41593;13921;29951;30361;31873;31872;24081;24080	-	T-complex protein 1 subunit beta OS=Homo sapiens OX=9606 GN=CCT2 PE=1 SV=4	3.80902e+07	1.05806e+06
sp|Q99829|CPNE1_HUMAN	4.78597	NA	59021.5	LYGPTNFAPIINHVAR	1	1	1	0.0298	35810	-	Copine-1 OS=Homo sapiens OX=9606 GN=CPNE1 PE=1 SV=1	209704	10485.2
sp|Q9BZK7|TBL1R_HUMAN	4.78597	NA	55560.1	HQEPVYSVAFSPDGR	1	1	1	0.0292	34207	-	F-box-like/WD repeat-containing protein TBL1XR1 OS=Homo sapiens OX=9606 GN=TBL1XR1 PE=1 SV=1	281001	12217.4
sp|Q6P3W7|SCYL2_HUMAN	2.46226	NA	103642	LILPELGPVFK	1	1	1	0.0118	22097	-	SCY1-like protein 2 OS=Homo sapiens OX=9606 GN=SCYL2 PE=1 SV=1	54243	1179.2
sp|P46734|MP2K3_HUMAN	5.3877	NA	39292.9	DVKPSNVLINK;LSVIHR	1;1	2	2	0.049	22123;4969	-	Dual specificity mitogen-activated protein kinase kinase 3 OS=Homo sapiens OX=9606 GN=MAP2K3 PE=1 SV=2	163411	6808.78
sp|Q5T4S7|UBR4_HUMAN	74.6795	NA	573476	APSYIEIFGR;AQQALSELHTVEK;AVSNINTLLDK;DSDQLDVIQENR;ELFDYNLR;FVPLILAR;HFSSDAVPHPR;HLILLIK;HTLLSLVR;IIPYLSFGEVEK;IQIGTQAIER;ISSYVNWIK;LFQLTEK;LLLIWQHK;LLQTLPQLR;MNYSGDQGQTIR;SALNEVHLVVMR;SNPSVLQGLLR;TPVFIFER;TSPADHGGSVGSESGGSAVDSVAGEHSVSGR;TSVQPTFTASQYR;VNEAAPEKPQDDSGTAGGISSTSASVNR;WFDFPFTR	1;1;1;1;1;1;1;1;1;1;1;1;1;1;1;1;1;1;1;1;1;1;1	23	23	0.0513	19384;29318;20710;28689;16239;11561;22923;8994;11908;27652;18462;17780;9938;15578;16712;27379;27340;20548;14240;43826;30156;43514;17964	-	E3 ubiquitin-protein ligase UBR4 OS=Homo sapiens OX=9606 GN=UBR4 PE=1 SV=1	1.14601e+07	45118.3
sp|P07355|ANXA2_HUMAN	87.0245	NA	38579.8	AEDGSVIDYELIDQDAR;AYTNFDAER;AYTNFDAERDALNIETAIK;DALNIETAIK;DIISDTSGDFRK;ELASALK;GLGTDEDSLIEIICSR;GVDEVTIVNILTNR;KLMVALAK;LMVALAK;LSLEGDHSTPPSAYGSVK;RAEDGSVIDYELIDQDAR;SEVDMLK;SLYYYIQQDTK;SVPHLQK;SYSPYDMLESIR;SYSPYDMLESIRK;TDLEKDIISDTSGDFR;TKGVDEVTIVNILTNR;TNQELQEINR;TPAQYDASELK;WISIMTER	1;1;1;1;1;1;1;1;1;1;1;1;1;1;1;1;1;1;1;1;1;1	22	35	0.5457	37589;37590;16870;16911;40128;16939;26417;5187;35713;31584;31583;9785;6016;5552;36715;36714;36713;39373;39372;7859;28405;7428;29894;29480;32453;36223;36224;35630;35629;22746;22744;21996;15596;15597;15076	-	Annexin A2 OS=Homo sapiens OX=9606 GN=ANXA2 PE=1 SV=2	1.05239e+08	4.38497e+06
sp|P14618|KPYM_HUMAN	92.7327	NA	57900	AEGSDVANAVLDGADCIMLSGETAK;AGKPVICATQMLESMIK;CDENILWLDYK;DPVQEAWAEDVDLR;EAEAAIYHLQLFEELR;EAEAAIYHLQLFEELRR;GADFLVTEVENGGSLGSK;GDLGIEIPAEK;GSGTAEVELK;GVNLPGAAVDLPAVSEKDIQDLK;ITLDNAYMEK;IYVDDGLISLQVK;KGDVVIVLTGWRPGSGFTNTMR;KGVNLPGAAVDLPAVSEK;LAPITSDPTEATAVGAVEASFK;LDIDSPPITAR;LNFSHGTHEYHAETIK;MQHLIAR;RFDEILEASDGIMVAR;SVETLKEMIK;TATESFASDPILYRPVAVALDTK;VFLAQK	1;1;1;1;1;1;1;1;1;1;1;1;1;1;1;1;1;1;1;1;1;1	22	41	0.5706	42438;42542;37158;37157;37593;37171;37392;29689;29692;33414;37904;37902;39594;39596;39593;35744;35766;35764;18965;13659;41519;21041;29558;41899;35529;40249;40248;21060;37258;37257;37260;10104;9593;36595;36362;36594;36363;20915;42284;42283;4471	-	Pyruvate kinase PKM OS=Homo sapiens OX=9606 GN=PKM PE=1 SV=4	1.00257e+08	2.78491e+06
sp|P0DOY3|IGLC3_HUMAN	3.25701	NA	11258.5	AGVETTTPSK	1	1	1	0.0943	13658	sp|P0DOY2|IGLC2_HUMAN	Immunoglobulin lambda constant 3 OS=Homo sapiens OX=9606 GN=IGLC3 PE=1 SV=1	398172	56881.7
sp|P02786|TFR1_HUMAN	82.0451	NA	84817.9	AAAEVAGQFVIK;AFTYINLDK;AVLGTSNFK;EAGSQKDENLALYVENQFR;GFVEPDHYVVVGAQR;HPVTGQFLYQDSNWASK;HVFWGSGSHTLPALLENLK;ILNIFGVIK;LAQMFSDMVLK;LAVDEEENADNNTK;LDSTDFTGTIK;LLNENSYVPR;LTHDVELNLDYER;LTTDFGNAEK;LTVSNVLK;LVYLVENPGGYVAYSK;LYWDDLK;SAFSNLFGGEPLSYTR;SSGLPNIPVQTISR;VEYHFLSPYVSPK;YNSQLLSFVR	1;1;1;1;1;1;1;1;1;1;1;1;1;1;1;1;1;1;1;1;1	21	27	0.3447	21360;21359;16810;11850;40541;33938;38441;39748;39751;39749;14513;24079;24622;32002;21053;21379;32935;32934;17221;9784;35626;12373;35205;29707;32063;22114;22115	-	Transferrin receptor protein 1 OS=Homo sapiens OX=9606 GN=TFRC PE=1 SV=2	5.93381e+07	1.23621e+06
sp|Q9HAV7|GRPE1_HUMAN	8.99871	NA	24263.9	ALADTENLR;DLLEVADVLEK;FDPYEHEALFHTPVEGK	1;1;1	3	3	0.1705	14054;22716;38860	-	GrpE protein homolog 1, mitochondrial OS=Homo sapiens OX=9606 GN=GRPEL1 PE=1 SV=2	1.2831e+06	71283.6
sp|Q9NUJ1|ABHDA_HUMAN	12.5509	NA	33910.7	FDYSGVGSSDGNSEESTLGK;LLHGMKDDIVPWHTSMQVADR;YSEEGVYNVQYSFIK	1;1;1	3	3	0.183	39077;42374;36418	-	Mycophenolic acid acyl-glucuronide esterase, mitochondrial OS=Homo sapiens OX=9606 GN=ABHD10 PE=1 SV=1	683884	35993.9
sp|P35237|SPB6_HUMAN	10.7796	NA	42594.1	HINTWVAEK;LVLVNAVYFR;TGTQYLLR	1;1;1	3	3	0.0718	17298;20921;12340	-	Serpin B6 OS=Homo sapiens OX=9606 GN=SERPINB6 PE=1 SV=3	3.02082e+06	125868
sp|Q13813|SPTN1_HUMAN	69.4718	NA	284364	AALLELWELR;DLASVQALLR;DLSSVQTLLTK;FLADFR;HALLEADVAAHQDR;HQAFEAELHANADR;IDGITIQAR;KVEDLFLTFAK;LGESQTLQQFSR;LIQEQHPEEELIK;LIQSHPESAEDLQEK;LLEAQSHFR;LQQLFR;MQHNLEQQIQAR;QQVAPTDDETGK;SADESGQALLAAGHYASDEVR;SLQQLAEER;SQLLGSAHEVQR;SSEEIESAFR;TATDEAYKDPSNLQGK;VLETAEDIQER	1;1;1;1;1;1;1;1;1;1;1;1;1;1;1;1;1;1;1;1;1	21	22	0.0983	21705;16861;21385;6179;31644;32828;13540;25072;27610;32766;34855;17424;7298;30745;24292;40066;16397;25531;25533;19441;35072;24777	-	Spectrin alpha chain, non-erythrocytic 1 OS=Homo sapiens OX=9606 GN=SPTAN1 PE=1 SV=3	8.35491e+06	43973.2
sp|P50453|SPB9_HUMAN	8.99367	NA	42376.3	AQLLELPYAR;HLGIVDAFQQGK;LAHVGEVR;LVLVNAIYFK	1;1;1;0	3	3	0.1064	20173;25127;9998;20411	-	Serpin B9 OS=Homo sapiens OX=9606 GN=SERPINB9 PE=1 SV=1	2.82467e+06	108641
sp|Q9BWF3|RBM4_HUMAN	4.78597	NA	40288.6	VADLTEQYNEQYGAVR	1	1	1	0.044	36887	-	RNA-binding protein 4 OS=Homo sapiens OX=9606 GN=RBM4 PE=1 SV=1	0	0
sp|O75185|AT2C2_HUMAN	4.78597	NA	103103	FQLSTSISALSLITLSTVFNLPSPLNAMQILWINIIMDGPPAQSLGVEPVDK	1	1	1	0.055	45146	-	Calcium-transporting ATPase type 2C member 2 OS=Homo sapiens OX=9606 GN=ATP2C2 PE=1 SV=3	0	0
sp|Q8IZD9|DOCK3_HUMAN	2.31206	NA	232953	ALEYLFK	1	1	1	0.0034	10076	-	Dedicator of cytokinesis protein 3 OS=Homo sapiens OX=9606 GN=DOCK3 PE=1 SV=1	302459	2630.08
sp|P07900|HS90A_HUMAN	77.5631	NA	84606.7	ADLINNLGTIAK;APFDLFENR;APFDLFENRK;CLELFTELAEDKENYK;DNSTMGYMAAK;DQVANSAFVER;EDQTEYLEER;EGLELPEDEEEK;EGLELPEDEEEKK;EKYIDQEELNK;ELHINLIPNK;ELHINLIPNKQDR;ELISNSSDALDK;FYEQFSK;HFSVEGQLEFR;HIYYITGETK;HLEINPDHSIIETLR;HNDDEQYAWESSAGGSFTVR;HSQFIGYPITLFVEK;KHLEINPDHSIIETLR;LGIHEDSQNR;LGIHEDSQNRK;NPDDITNEEYGEFYK;RAPFDLFENR;SLTNDWEDHLAVK;TDTGEPMGR;TLTIVDTGIGMTK;TLVSVTK;VILHLK;VILHLKEDQTEYLEER;YESLTDPSK;YESLT…	0;1;1;1;1;1;0;0;0;0;1;1;1;1;0;1;1;0;1;1;1;1;1;1;0;1;1;1;0;0;0;0;1	21	41	0.4112	22686;22720;22721;17712;22475;22473;38697;21924;21368;22423;25079;28251;31626;28032;20822;20823;32493;32494;24388;12230;12229;26278;26277;22050;22052;22051;35879;35878;35880;40870;40871;40869;35729;35728;37682;37683;19969;19965;19960;19963;19964;19961;24563;36527;23477;31154;31150;31189;31190;31191;12724;26314;26315;26815;5618;4933;4934;4935;38854;38857;38855;15180;31483;31759;32074;32073	-	Heat shock protein HSP 90-alpha OS=Homo sapiens OX=9606 GN=HSP90AA1 PE=1 SV=5	1.60329e+08	4.11099e+06
sp|Q9Y6E2|BZW2_HUMAN	4.3121	NA	48132	HQKPVLTGQR;IVVLFYK;LLELFPVNR;LLLFLK	1;0;1;0	2	2	0.0764	19805;10028;17441;5580	-	Basic leucine zipper and W2 domain-containing protein 2 OS=Homo sapiens OX=9606 GN=BZW2 PE=1 SV=1	320682	10344.6
sp|O75688|PPM1B_HUMAN	88.0898	NA	52609.4	ALGDYDYK;DSELDKHLESR;ESDGASDEAEESGSQGK;GPTEQLVSPEPEVYEILR;HIYFINCGDSR;ILSAENIPNLPPGGGLAGK;IQNAGGSVMIQR;LEVSDDLENVCNWVVDTCLHK;NGQVCFSTQDHKPCNPR;NVIEAVYSR;QLLEEMLTSYR;RNVIEAVYSR;SGEEGMPDLAHVMR;SGSALELSVENVK;SGSALELSVENVKNGIR;SGSTAVGVMISPK;VANYCSTHLLEHITTNEDFR;VEGEESPAEPAATATSSNSDAGNPVTMQESHTESESGLAELDSSNEDAGTK;VEMEDAHTAVVGIPHGLEDWSFFAVYDGHAGSR;VNGSLAVSR;YGLSSMQGWR	1;1;1;1;1;1;1;1;1;1;1;1;1;1;1;1;1;1;1;1;1	21	52	0.6722	12088;25655;25654;25658;34105;39266;39265;27252;36307;36308;36309;36310;24351;23801;24323;23834;42693;39153;39163;15560;15556;27758;27759;27287;27288;21454;31981;31182;31622;31181;31621;31980;31982;25795;35652;35651;22373;22937;41966;41967;41964;45071;44830;44828;44829;44814;10706;10742;21159;20558;21160;20557	-	Protein phosphatase 1B OS=Homo sapiens OX=9606 GN=PPM1B PE=1 SV=1 >sp|TARGET5	9.20815e+07	3.5416e+06
sp|P41252|SYIC_HUMAN	70.5285	NA	144406	AEPDHMVLGK;APLKPYPVSPSDK;AVPSWFVR;DVLLPWYNAYR;EEEGTGVVHQAPYFGAEDYR;EIVVIHQDPEALK;ESPNITDR;FGNWLK;FLIQNVLR;LLILMEAR;LQKEEEIEFLYNENTVR;LYLINSPVVR;LYTVVPR;QLSSEELEQFQK;SVVTSIFGVK;TGTIVVEGHELHDEDIR;VENMVDQLLR;VLIDPVSVQDK;WIDFDNDYK;YIIEELNVR;YRPLFDYFLK	1;1;1;1;1;1;1;1;1;1;1;1;1;1;1;1;1;1;1;1;1	21	25	0.1799	17860;27772;27773;12674;28057;40853;30262;11648;6101;14080;14078;12588;40120;20183;8925;29640;15116;37755;37754;21806;22331;21664;21749;19230;26705	-	Isoleucine--tRNA ligase, cytoplasmic OS=Homo sapiens OX=9606 GN=IARS PE=1 SV=2	1.67403e+07	257543
sp|Q96RW7|HMCN1_HUMAN	2.75756	NA	613001	QLQISIAEK	1	1	1	0.0016	14936	-	Hemicentin-1 OS=Homo sapiens OX=9606 GN=HMCN1 PE=1 SV=2	432732	1471.88
sp|Q52LJ0|FA98B_HUMAN	3.25701	NA	37167	GPLLEEQALTK	1	1	1	0.0333	21113	-	Protein FAM98B OS=Homo sapiens OX=9606 GN=FAM98B PE=1 SV=1	5.9942e+06	315484
sp|O75937|DNJC8_HUMAN	10.8678	NA	29823.4	EYVEHTVK;QLSILVHPDKNQDDADR;QREEEIEAQEK	1;1;1	3	3	0.1423	14122;38283;27469	-	DnaJ homolog subfamily C member 8 OS=Homo sapiens OX=9606 GN=DNAJC8 PE=1 SV=2	329174	21944.9
sp|P05787|K2C8_HUMAN	77.4458	NA	53671.1	AEAESMYQIK;ASLEAAIADAEQR;DVDEAYMNK;ELQSQISDTSVVLSMDNSR;FASFIDK;FASFIDKVR;FLEQQNK;LALDIEIATYR;LEAELGNMQGLVEDFK;LEGLTDEINFLR;LESGMQNMSIHTK;LKLEAELGNMQGLVEDFK;LQAEIEGLK;LSELEAALQR;LVSESSDVLPK;NKYEDEINK;QLYEEEIR;SLDMDSIIAEVK;SNMDNMFESYINNLR;SRAEAESMYQIK;TEISEMNR;TEMENEFVLIK;WSLLQQQK;YEDEINKR;YEELQSLAGK	1;1;1;1;0;0;0;1;1;1;1;1;1;1;1;0;1;1;1;1;1;1;1;0;1	20	39	0.4865	20605;20012;26162;26164;16795;17401;39764;39892;39890;8052;16737;10849;23933;23934;23932;35970;28366;30665;30278;30664;30276;29863;39215;13988;18496;20168;19370;19369;16614;25386;25383;25914;36762;36987;36986;37200;28617;28616;28618;13822;26386;14931;14932;16137;16136;18808	-	Keratin, type II cytoskeletal 8 OS=Homo sapiens OX=9606 GN=KRT8 PE=1 SV=7	7.51613e+07	2.34879e+06
sp|Q9NRN7|ADPPT_HUMAN	6.32879	NA	35753.1	HQDVPSQDDSKPTQR;IGQFVFAR	1;1	2	2	0.0744	35070;11887	-	L-aminoadipate-semialdehyde dehydrogenase-phosphopantetheinyl transferase OS=Homo sapiens OX=9606 GN=AASDHPPT PE=1 SV=2	595979	29799
sp|Q9NPH2|INO1_HUMAN	4.78597	NA	61029.1	VIVLWTANTER	1	1	1	0.0197	24748	-	Inositol-3-phosphate synthase 1 OS=Homo sapiens OX=9606 GN=ISYNA1 PE=1 SV=1	1.57969e+06	71804.2
sp|Q8WXF1|PSPC1_HUMAN	6.87574	NA	58706.2	LFVGNLPTDITEEDFK;YGEPSEVFINR	1;1	2	2	0.0516	36596;25057	-	Paraspeckle component 1 OS=Homo sapiens OX=9606 GN=PSPC1 PE=1 SV=1	735395	29415.8
sp|P08238|HS90B_HUMAN	76.6456	NA	83212.1	ADLINNLGTIAK;ALLFIPR;APFDLFENK;APFDLFENKK;CLELFSELAEDKENYK;DNSTMGYMMAK;EDQTEYLEER;EGLELPEDEEEK;EGLELPEDEEEKK;EKYIDQEELNK;ELISNASDALDK;ELISNASDALDKIR;FYEAFSK;GFEVVYMTEPIDEYCVQQLK;HFSVEGQLEFR;HLEINPDHPIVETLR;HNDDEQYAWESSAGGSFTVR;HSQFIGYPITLYLEK;IDIIPNPQER;IEDVGSDEEDDSGK;IEDVGSDEEDDSGKDK;KHLEINPDHPIVETLR;KHSQFIGYPITLYLEK;LGIHEDSTNR;NPDDITQEEYGEFYK;RAPFDLFENK;SIYYITGESK;SLTNDWEDHLAVK;SLVSVTK;VILHLK;V…	0;1;1;1;1;1;0;0;0;0;0;0;1;1;0;1;0;1;1;1;1;1;1;1;1;1;1;0;1;0;0;0;0;1	20	42	0.4351	22686;22720;22721;8161;8160;16659;16690;21515;38534;24005;24544;24006;24574;22874;24007;25079;28251;31626;28032;23867;23886;23887;31632;10338;10339;42276;26278;26277;35809;35807;35808;40870;40871;40869;36196;36195;20962;20961;30345;35067;37628;37627;37626;37974;18955;18958;18957;18956;36763;22474;22476;19693;31154;31150;31189;31190;31191;5229;5232;4933;4934;4935;38854;38857;38855;15180;31483;4026…	-	Heat shock protein HSP 90-beta OS=Homo sapiens OX=9606 GN=HSP90AB1 PE=1 SV=4	1.79313e+08	4.48283e+06
sp|Q14315|FLNC_HUMAN	77.8773	NA	290841	AFGPGLEGGLVNK;APLQVAVLGPTGVAEPVEVR;AWGPGLETGQVGK;DLAEDAPWK;EVGEHVVSVR;FNDEHIPDSPFVVPVASLSDDAR;GAGGQGQLDVR;GAGTGGLGLTVEGPCEAK;GPGLSQAFVGQK;GQHVPGSPFQFTVGPLGEGGAHK;IQQNTFTR;ITESDLSQLTASIR;LEPGGGAEAQAVR;LIALLEVLSQKR;LKPGAPVR;LTVTSLQETGLK;NDNDTFTVK;SLTATGGNHVTAR;VAVGQEQAFSVNTR;VEAAEIVEGEDSAYSVR;VHVQPAVDTSGVK;VNVGEGSHPER;VSGPGVEPHGVLR;VYNVTYTVK;YADQEVPR;YGGPQHIVGSPFK	1;1;1;0;1;1;1;0;1;0;0;1;1;0;1;1;0;1;1;1;1;1;1;1;1;1	20	23	0.1244	23278;38709;24669;15347;17804;42612;15813;33958;20734;41231;41229;14209;31350;23106;27297;8461;24333;15650;24152;24149;30623;36401;25924;20420;20421;24820;24821;16885;13205;27429	-	Filamin-C OS=Homo sapiens OX=9606 GN=FLNC PE=1 SV=3	1.50216e+07	93884.8
sp|Q08211|DHX9_HUMAN	73.3662	NA	140869	AAMEALVVEVTK;AENNSEVGASGYGVPGPTWDR;AIEPPPLDAVIEAEHTLR;DVVQAYPEVR;FSDHVALLSVFQAWDDAR;GISHVIVDEIHER;HLEMNPHFGSHR;LAAQSCALSLVR;LGGIGQFLAK;LNMATLR;LQISHEAAACITGLR;LSMSQLNEK;MGGEEAEIR;NELMYQLEQDHDLQAILQER;TPLHEIALSIK;VFDPVPVGVTK;YGDGPRPPK;YPSPFFVFGEK;YQILPLHSQIPR;YTQVGPDHNR	1;1;1;1;1;1;1;1;1;1;1;1;1;1;1;1;1;1;1;1	20	25	0.1969	23356;23900;40173;38376;38375;20242;39506;30580;29912;29911;24303;14112;7768;33367;16101;14195;42481;21986;21987;19577;13520;25289;29602;20657;20655	-	ATP-dependent RNA helicase A OS=Homo sapiens OX=9606 GN=DHX9 PE=1 SV=4	2.55838e+07	350464
sp|P48147|PPCE_HUMAN	3.52888	NA	80648	VLYVQDSLEGEAR	1	1	1	0.0183	29949	-	Prolyl endopeptidase OS=Homo sapiens OX=9606 GN=PREP PE=1 SV=2	1.97295e+06	40264.4
sp|P18206|VINC_HUMAN	73.1588	NA	123722	ALASIDSK;ALASQLQDSLK;AQQVSQGLDVLTAK;AVAGNISDPGLQK;DPSASPGDAGEQAIR;ELLPVLISAMK;ELTPQVVSAAR;ETVQTTEDQILK;IFVTTK;IPTISTQLK;LANVMMGPYR;LLAVAATAPPDAPNREEVFDER;LVQAAQMLQSDPYSVPAR;MTGLVDEAIDTK;NQGIEEALK;NQWIDNVEK;QVATALQNLQTK;STVEGIQASVK;VDQLTAQLADLAAR;WIDNPTVDDR	1;1;1;1;1;1;1;1;1;1;1;1;1;1;1;1;1;1;1;1	20	21	0.209	7289;20170;29409;29490;23680;29740;21707;20061;27931;4569;13995;20530;41714;38568;24972;14015;19105;25186;18104;30123;22234	-	Vinculin OS=Homo sapiens OX=9606 GN=VCL PE=1 SV=4	4.82687e+07	574628
sp|P13010|XRCC5_HUMAN	72.8262	NA	82652.3	ANPQVGVAFPHIK;DQVTAQEIFQDNHEDGPTAK;EDIIQGFR;EEASGSSVTAEEAK;EEASGSSVTAEEAKK;EPLPPIQQHIWNMLNPPAEVTTK;FFMGNQVLK;HIEIFTDLSSR;HLMLPDFDLLEDIESK;KFLAPK;LFQCLLHR;LGGHGPSFPLK;LTIGSNLSIR;QYMFSSLK;SQLDIIIHSLK;SQLDIIIHSLKK;TDTLEDLFPTTK;TLFPLIEAK;VITMFVQR;YAPTEAQLNAVDALIDSMSLAK	1;1;1;1;1;1;1;1;1;1;1;1;1;1;1;1;1;1;1;1	20	30	0.3005	27158;27154;40761;40762;13213;27636;31013;43164;43210;16770;17370;25295;37881;37882;4428;16887;16886;17784;16419;14585;14089;23582;23581;27657;27226;14979;13779;14265;41454;41453	-	X-ray repair cross-complementing protein 5 OS=Homo sapiens OX=9606 GN=XRCC5 PE=1 SV=3	2.84396e+07	646354
sp|P61011|SRP54_HUMAN	6.75245	NA	55668.3	SAIDLEEMASGLNK;VLHHMGGMAGLQSMMR	1;1	2	2	0.0595	29918;36324	-	Signal recognition particle 54 kDa protein OS=Homo sapiens OX=9606 GN=SRP54 PE=1 SV=1	1.48879e+06	41355.3
sp|A1XBS5|FA92A_HUMAN	5.99114	NA	33410	HLEETINNFER;LGLMNFADEFAK	1;1	2	3	0.0796	27846;26967;26969	-	Protein FAM92A OS=Homo sapiens OX=9606 GN=FAM92A PE=1 SV=2	925163	54421.4
sp|P02788|TRFL_HUMAN	2.04204	NA	78131.9	YYGYTGAFR	1	1	1	0.0127	17286	-	Lactotransferrin OS=Homo sapiens OX=9606 GN=LTF PE=1 SV=6	518924	10810.9
sp|Q9NZM1|MYOF_HUMAN	66.8115	NA	234561	ANVTVLDTQIR;DLTQTASSTAR;GPVGTVSEAQLAR;ILHQHLGAPEER;IPAHQVLYSTSGENASGK;IPANQLAELWLK;ISVYDYDTFTR;IYPLPDDPSVPAPPR;LALHILR;LIDEVIEDTR;LQTNIEALK;SDENEDPSVVGEFK;SLLTEADAGHTEFTDEVYQNESR;TQGLVPEHVETR;TQTIFLK;VGETIIDLENR;VIVESASNIPK;VPVELR;WLLLNDPEDTSSGSK;YTLPLTEGK	1;1;1;1;1;1;1;1;1;1;1;1;1;1;1;1;1;1;1;1	20	21	0.115	22222;19302;24157;27797;36928;27678;27195;33224;8393;21304;14914;31787;42985;26809;26806;9016;23275;19543;4648;33769;14655	-	Myoferlin OS=Homo sapiens OX=9606 GN=MYOF PE=1 SV=1	2.08609e+07	160469
sp|Q9UL46|PSME2_HUMAN	9.97376	NA	27384.3	AMVLDLR;ETHVMDYR;TKVEAFQTTISK	1;1;1	3	4	0.113	7753;15535;16128;26398	-	Proteasome activator complex subunit 2 OS=Homo sapiens OX=9606 GN=PSME2 PE=1 SV=4	1.80414e+06	94954.9
sp|P16402|H13_HUMAN	13.0098	NA	22336.3	ALAAAGYDVEK;KALAAAGYDVEK;KASGPPVSELITK	1;1;1	3	4	0.1131	17670;22445;25617;25616	sp|P10412|H14_HUMAN;sp|P16403|H12_HUMAN	Histone H1.3 OS=Homo sapiens OX=9606 GN=HIST1H1D PE=1 SV=2	6.17903e+06	475310
sp|A6NIH7|U119B_HUMAN	2.51039	NA	28119	YQFTPAFLR	1	1	1	0.0359	18990	sp|Q13432|U119A_HUMAN	Protein unc-119 homolog B OS=Homo sapiens OX=9606 GN=UNC119B PE=1 SV=1	106645	8887.1
sp|Q8TAT6|NPL4_HUMAN	9.58466	NA	68076.9	FLDFWR;VFGAPNVVEDEIDQYLSK;VGWIFTDLVSEDTR	1;1;1	3	3	0.0625	10069;38953;33339	-	Nuclear protein localization protein 4 homolog OS=Homo sapiens OX=9606 GN=NPLOC4 PE=1 SV=3	103582	3138.86
sp|Q9Y2W1|TR150_HUMAN	4.78597	NA	108601	SIFQHIQSAQSQR	1	1	1	0.0136	31221	-	Thyroid hormone receptor-associated protein 3 OS=Homo sapiens OX=9606 GN=THRAP3 PE=1 SV=2	305572	5360.91
sp|O95714|HERC2_HUMAN	65.8108	NA	526895	HTHITLDNR;IHGLILLGR;KPQVVEGLR;KPTLVQGLEGQK;LEIFPDVLVHR;LGHGDNTTQLKPK;LGHGDTVPLEEPK;LGHGSDVHVR;LGHSDSEDQLKPK;LGLGISSGTVPIPR;LHEFDEQVAAVR;LSSQPVVVESSHPYTDDTSTSGTVK;LYAWAVQNIR;QTAVVVMAHLDR;SLNVSSSVNQASR;SVVTGDVHGTPATK;TGSPLSLNLAEPVWK;VECGSQFSVALTK;VIGELGEDGWIR;VVVDLLK	1;1;1;1;1;1;1;1;1;1;1;1;1;1;1;1;1;1;1;1	20	22	0.0509	17636;13705;14775;24606;25959;28038;28039;27551;16507;29316;29315;26839;28181;43027;22377;26482;26280;26886;32859;28523;26141;6695	-	E3 ubiquitin-protein ligase HERC2 OS=Homo sapiens OX=9606 GN=HERC2 PE=1 SV=2	3.48257e+07	143908
sp|P06576|ATPB_HUMAN	79.9425	NA	56524.6	AHGGYSVFAGVGER;AIAELGIYPAVDPLDSTSR;EGNDLYHEMIESGVINLK;FLSQPFQVAEVFTGHMGK;FTQAGSEVSALLGR;IGLFGGAGVGK;IMDPNIVGSEHYDVAR;IMNVIGEPIDER;IPSAVGYQPTLATDMGTMQER;IPVGPETLGR;KGSITSVQAIYVPADDLTDPAPATTFAHLDATTVLSR;QFAPIHAEAPEFMEMSVEQEILVTGIK;TIAMDGTEGLVR;TVLIMELINNVAK;VALTGLTVAEYFR;VALVYGQMNEPPGAR;VLDSGAPIK;VLDSGAPIKIPVGPETLGR;VVDLLAPYAK	1;1;1;1;1;1;1;1;1;1;1;1;1;1;1;1;1;1;1	19	33	0.5463	27990;38539;39325;39328;39486;38954;39101;39100;28842;13161;36497;36274;36275;27394;40949;41190;41070;41191;15166;44916;44254;44227;23959;29839;29452;28934;32960;32697;10601;10600;37748;37747;16984	-	ATP synthase subunit beta, mitochondrial OS=Homo sapiens OX=9606 GN=ATP5F1B PE=1 SV=3	7.83508e+07	2.61169e+06
sp|P55010|IF5_HUMAN	10.7554	NA	49191.8	TVIVNMVDVAK;VLTLSDDLER;VNILFDFVK	1;1;1	3	3	0.0696	20745;19700;17205	-	Eukaryotic translation initiation factor 5 OS=Homo sapiens OX=9606 GN=EIF5 PE=1 SV=2	3.32589e+06	127919
sp|Q5D862|FILA2_HUMAN	3.74457	NA	247928	SVVTVIDVFYK	1	1	1	0.0046	23685	-	Filaggrin-2 OS=Homo sapiens OX=9606 GN=FLG2 PE=1 SV=1	632900	8790.27
sp|O75116|ROCK2_HUMAN	5.89454	NA	160799	GAFGEVQLVR;LEGWLSLPVR	1;1	2	2	0.0144	16485;20031	-	Rho-associated protein kinase 2 OS=Homo sapiens OX=9606 GN=ROCK2 PE=1 SV=4	942438	10025.9
sp|Q9Y2R9|RT07_HUMAN	7.56634	NA	28116	KPVEELTEEEK;SLMIQTLEAVK	1;1	2	2	0.0909	25719;22342	-	28S ribosomal protein S7, mitochondrial OS=Homo sapiens OX=9606 GN=MRPS7 PE=1 SV=2	483238	25433.6
sp|P61964|WDR5_HUMAN	5.73648	NA	36565.5	TLPAHSDPVSAVHFNR;YILAATLDNTLK	1;1	2	2	0.0838	35227;25896	-	WD repeat-containing protein 5 OS=Homo sapiens OX=9606 GN=WDR5 PE=1 SV=1	579821	26355.5
sp|Q99575|POP1_HUMAN	2.74568	NA	114636	IPILLIQQPGK	1	1	1	0.0107	21923	-	Ribonucleases P/MRP protein subunit POP1 OS=Homo sapiens OX=9606 GN=POP1 PE=1 SV=2	18141.8	297.406
sp|P56945|BCAR1_HUMAN	72.4875	NA	93314.4	ALYDNVAESPDELSFR;AQQGLYQVPGPSPQFQSPPAK;ATAPGPEGGGTLHPNPTDK;EETYDVPPAFAK;ELGHSTQQFR;GGSGATLEDLDR;GLLPSQYGQEVYDTPPMAVK;HLLAPGPQDIYDVPPVR;ILVGMYDK;LEQEVSRPIDHDLANWTPAQPLAPGR;LVFIGDTLSR;MEDVHQTLVAHGQALDAGR;RPGPGTLYDVPR;SQLELQQLK;SQVTHYSNLLCDLLR;SSQSASSLEVAGPGR;SWEGTKPPAK;TGGLGPSDR;VGQGYVYEAAQPEQDEYDIPR	1;1;1;1;1;1;1;1;1;1;1;1;1;1;1;1;1;1;1	19	25	0.323	36417;40636;40637;36290;26819;26821;21276;20795;40528;37309;37308;11902;43970;43969;18194;39358;39188;39359;25642;16897;36336;28722;17419;9320;42033	-	Breast cancer anti-estrogen resistance protein 1 OS=Homo sapiens OX=9606 GN=BCAR1 PE=1 SV=2	1.71231e+07	389161
sp|Q9NQX3|GEPH_HUMAN	3.74457	NA	79698	ESDDGTEELEVR	1	1	1	0.0163	27161	-	Gephyrin OS=Homo sapiens OX=9606 GN=GPHN PE=1 SV=1	57580	1279.56
sp|P12235|ADT1_HUMAN	2.18436	NA	33043.2	AAYFGVYDTAK;EQGFLSFWR;GMGGAFVLVLYDEIKK;GNLANVIR;LLLQVQHASK;VKLLLQVQHASK;YFPTQALNFAFK	0;1;0;0;0;0;0	1	1	0.2282	21398;20018;35104;35356;9210;18787;26741;29130;29129	-	ADP/ATP translocase 1 OS=Homo sapiens OX=9606 GN=SLC25A4 PE=1 SV=4	49415.9	2353.14
sp|P05141|ADT2_HUMAN	11.4808	NA	32831.2	AAYFGIYDTAK;DFLAGGVAAAISK;EQGVLSFWR;GMGGAFVLVLYDEIKK;GNLANVIR;LLLQVQHASK;QIFLGGVDKR;VKLLLQVQHASK;YFPTQALNFAFK	1;1;0;0;0;0;1;0;0	3	4	0.3054	21905;21917;18211;35104;35356;9210;18787;18617;18620;26741;29130;29129	-	ADP/ATP translocase 2 OS=Homo sapiens OX=9606 GN=SLC25A5 PE=1 SV=7	1.30744e+07	653719
sp|P12236|ADT3_HUMAN	2.40016	NA	32845.2	AAYFGVYDTAK;EQGVLSFWR;GNLANVIR;HTQFWR;LLLQVQHASK;VKLLLQVQHASK;YFPTQALNFAFK	0;0;0;1;0;0;0	1	1	0.1946	21398;18211;9210;9793;18787;26741;29130;29129	-	ADP/ATP translocase 3 OS=Homo sapiens OX=9606 GN=SLC25A6 PE=1 SV=4	2.57311e+06	116960
sp|P21953|ODBB_HUMAN	2.41051	NA	43094.9	LGVSCEVIDLR	1	1	1	0.0281	23351	-	2-oxoisovalerate dehydrogenase subunit beta, mitochondrial OS=Homo sapiens OX=9606 GN=BCKDHB PE=1 SV=2	936116	49269.3
sp|O00139|KIF2A_HUMAN	3.52888	NA	79904.6	AALQEEEQASK	1	1	1	0.0156	21340	-	Kinesin-like protein KIF2A OS=Homo sapiens OX=9606 GN=KIF2A PE=1 SV=3	1.03287e+06	24020.3
sp|Q9H7H0|MET17_HUMAN	2.60638	NA	50701.3	TEVVQTLWR	1	1	1	0.0197	18575	-	Methyltransferase-like protein 17, mitochondrial OS=Homo sapiens OX=9606 GN=METTL17 PE=1 SV=1	521466	20858.6
sp|O76003|GLRX3_HUMAN	8.70691	NA	37408.2	ELPQVSFVK;ENGELLPILR;LEAEGVPEVSEK	1;1;1	3	3	0.0925	15440;19432;24222	-	Glutaredoxin-3 OS=Homo sapiens OX=9606 GN=GLRX3 PE=1 SV=2	1.57631e+06	82963.9
sp|Q01650|LAT1_HUMAN	7.53165	NA	54974.3	ALAAPAAEEKEEAR;SADGSAPAGEGEGVTLQR	1;1	2	3	0.0631	29356;29355;34479	-	Large neutral amino acids transporter small subunit 1 OS=Homo sapiens OX=9606 GN=SLC7A5 PE=1 SV=2	240782	15048.9
sp|Q09666|AHNK_HUMAN	68.717	NA	628699	AEGPEVDVNLPK;FSMPGFK;GEGPEVDVNLPK;GEGPEVDVTLPK;GGVDVTLPR;IKGDVDVTGPK;ISAPNVDFNLEGPK;ISIPDVGLHLK;ISMPDFDLHLK;ISMPDIDLNLK;ISMPDVDLHLK;LPTGQISGPEIK;VDIDAPDVDVHGPDWHLK;VDINAPDVDVR;VDINAPDVEVQGK;VDVDVPDVNIEGPDAK;VKGDVDVSLPK;VNVEAPDVNLEGLGGK;VSAPEVSVGHK	1;1;1;1;1;1;1;1;1;1;1;1;1;1;1;1;1;1;1	19	20	0.0389	23603;7584;23071;22613;11085;18457;30506;20865;25749;23835;24116;22584;39007;39008;21651;27336;34095;19545;32848;17778	-	Neuroblast differentiation-associated protein AHNAK OS=Homo sapiens OX=9606 GN=AHNAK PE=1 SV=2	2.32335e+07	56255.4
sp|P0C0L4|CO4A_HUMAN	4.78597	NA	192664	ASAGLLGAHAAAITAYALTLTK	1	1	1	0.0126	39572	sp|P0C0L5|CO4B_HUMAN	Complement C4-A OS=Homo sapiens OX=9606 GN=C4A PE=1 SV=2	0	0
sp|P23588|IF4B_HUMAN	68.3395	NA	69110.3	AASIFGGAKPVDTAAR;AFGSGYR;ARPATDSFDDYPPR;DENKVDGMNAPK;DSDKTDTDWR;GDDSFGDKYR;IRVDVADQAQDK;QLDEPKLER;SILPTAPR;SLENETLNKEEDCHSPTSKPPKPDQPLK;SPPYTAFLGNLPYDVTEESIK;VAPAQPSEEGPGR;VAPAQPSEEGPGRK;VDGMNAPK;VDVADQAQDK;VDVADQAQDKDR;VMPAPPPK;VMPAPPPKENAWVK;YAALSVDGEDENEGEDYAE	1;1;1;1;1;1;1;1;1;1;1;1;1;1;1;1;1;1;1	19	31	0.3208	31295;5860;32803;32804;32809;32806;32805;25282;25812;22525;22524;19633;26551;18410;9163;44426;44425;41475;24499;24498;24502;24497;28445;8205;16957;26615;26614;9083;9082;32289;39471	-	Eukaryotic translation initiation factor 4B OS=Homo sapiens OX=9606 GN=EIF4B PE=1 SV=2	1.09722e+08	3.22713e+06
sp|Q96EY1|DNJA3_HUMAN	6.78589	NA	52455.5	GGPTVDPEELFR;VMIPVPAGVEDGQTVR	1;1	2	2	0.0583	25244;34130	-	DnaJ homolog subfamily A member 3, mitochondrial OS=Homo sapiens OX=9606 GN=DNAJA3 PE=1 SV=2	4.44669e+06	185279
sp|P57088|TMM33_HUMAN	6.26194	NA	27959.8	ALLANALTSALR;LSANQQNILK	1;1	2	2	0.0891	21708;18461	-	Transmembrane protein 33 OS=Homo sapiens OX=9606 GN=TMEM33 PE=1 SV=2	1.17382e+06	106711
sp|P0DMV8|HS71A_HUMAN	70.8516	NA	70009	AFYPEEISSMVLTK;AQIHDLVLVGGSTR;ATAGDTHLGGEDFDNR;DAGVIAGLNVLR;DNNLLGR;FEELCSDLFR;FGDPVVQSDMK;HWPFQVINDGDKPK;IINEPTAAAIAYGLDR;ITITNDKGR;KFGDPVVQSDMK;LLQDFFNGR;LSKEEIER;LVNHFVEEFK;LVNHFVEEFKR;NALESYAFNMK;NQVALNPQNTVFDAK;SAVEDEGLK;SINPDEAVAYGAAVQAAILMGDK;TTPSYVAFTDTER;VEIIANDQGNR;YKAEDEVQR	1;1;1;1;1;1;1;1;1;0;1;1;1;1;1;1;1;1;1;0;0;1	19	28	0.3791	33178;33176;29624;29623;33978;33979;21078;7198;25198;22530;34079;34195;14565;26326;26824;17798;17797;14103;23383;28290;28295;24808;24263;33720;12194;12195;41359;41360;30207;30208;22177;22206;22178;18804	-	Heat shock 70 kDa protein 1A OS=Homo sapiens OX=9606 GN=HSPA1A PE=1 SV=1 >sp|P0DMV9|HS71B_HUMAN Heat shock 70 kDa protein 1B OS=Homo sapiens OX=9606 GN=HSPA1B PE=1 SV=1	6.65876e+07	1.84966e+06
sp|P38646|GRP75_HUMAN	81.9661	NA	73634.8	AMQDAEVSK;AQFEGIVTDLIR;ASNGDAWVEAHGK;DAGQISGLNVLR;EQQIVIQSSGGLSK;ETAENYLGHTAK;LFEMAYK;LLGQFTLIGIPPAPR;LYSPSQIGAFVLMK;QAASSLQQASLK;QAVTNPNNTFYATK;SDIGEVILVGGMTR;SQVFSTAADGQTQVEIK;STNGDTFLGGEDFDQALLR;TTPSVVAFTADGER;VEAVNMAEGIIHDTETK;VINEPTAAALAYGLDK;VLENAEGAR;VQQTVQDLFGR	1;1;1;1;1;1;1;1;1;1;1;1;1;1;1;1;1;1;1	19	23	0.3697	13240;26706;26063;26101;22684;29830;25818;10659;32539;32138;22295;32113;29136;29551;36191;39272;29223;36906;36907;37108;33470;12562;24357	-	Stress-70 protein, mitochondrial OS=Homo sapiens OX=9606 GN=HSPA9 PE=1 SV=2	4.99429e+07	1.16146e+06
sp|O43324|MCA3_HUMAN	2.81337	NA	19798.3	DLNSYLEDK	1	1	1	0.0517	17248	-	Eukaryotic translation elongation factor 1 epsilon-1 OS=Homo sapiens OX=9606 GN=EEF1E1 PE=1 SV=1	498172	33211.5
sp|Q14764|MVP_HUMAN	72.6007	NA	99265.9	ALLDFEDKDGDK;ALQPLEEGEDEEK;AQLELEVSK;AQQLAEVEVK;DITPLQVVLPNTALHLK;DLAVAGPEMQVK;ELLELEALSMAVESTGTAK;GAVASVTFDDFHK;HYCTVANPVSR;ILDQSEAEK;IPPYHYIHVLDQNSNVSR;QAIPLDENEGIYVQDVK;QMTEAIGPSTIR;SLQPLAPR;TALHLR;TAVFGFETSEAK;VASGPSPGEGISPQSAQAPQAPGDNHVVPVLR;VPHNAAVQVYDYR;VSHQAGDHWLIR	1;1;1;1;1;1;1;1;1;1;1;1;1;1;1;1;1;1;1	19	23	0.2856	26796;30179;14502;17937;37102;37103;23796;38769;27605;24810;14987;40105;40106;40104;37883;25354;10022;4614;24218;44300;31285;31286;28328	-	Major vault protein OS=Homo sapiens OX=9606 GN=MVP PE=1 SV=4	4.60367e+07	939524
sp|O43175|SERA_HUMAN	15.7168	NA	56614.4	AGTGVDNVDLEAATR;GTIQVITQGTSLK;ILQDGGLQVVEK;VTADVINAAEK	1;1;1;1	4	4	0.0957	30233;26202;24643;18540	-	D-3-phosphoglycerate dehydrogenase OS=Homo sapiens OX=9606 GN=PHGDH PE=1 SV=4	2.49357e+06	103899
sp|P31151|S10A7_HUMAN	6.87574	NA	11463.6	GTNYLADVFEK;SIIGMIDMFHK	1;1	2	2	0.2178	23183;24390	-	Protein S100-A7 OS=Homo sapiens OX=9606 GN=S100A7 PE=1 SV=4	1.25355e+06	179079
sp|P22314|UBA1_HUMAN	75.0827	NA	117774	AAVATFLQSVQVPEFTPK;ALPAVQQNNLDEDLIR;ATLPSPDKLPGFK;DEFEGLFK;DNPGVVTCLDEAR;HQYYNQEWTLWDR;IHVSDQELQSANASVDDSR;IHVSDQELQSANASVDDSRLEELK;KPLLESGTLGTK;LAGTQPLEVLEAVQR;LDQPMTEIVSR;LKSDTAAAAVR;LQTSSVLVSGLR;NEEDAAELVALAQAVNAR;NFPNAIEHTLQWAR;NIILGGVK;QFLDYFK;QPAENVNQYLTDPK;YDGQVAVFGSDLQEK	1;1;1;1;1;1;1;1;1;1;1;1;1;1;1;1;1;1;1	19	21	0.2287	37919;36194;26951;13443;29087;36604;36605;39425;39426;43255;22728;33066;24839;17500;23319;37263;34375;7605;12634;32933;33668	-	Ubiquitin-like modifier-activating enzyme 1 OS=Homo sapiens OX=9606 GN=UBA1 PE=1 SV=3	2.56602e+07	458217
sp|P08727|K1C19_HUMAN	63.8248	NA	44079.1	ALEAANGELEVK;DAEAWFTSR;DYSHYYTTIQDLR;EVAGHTEQLQMSR;FETEQALR;FGPGVAFR;FVSSSSSGAYGGGYGGVLTASDGLLAGNEK;GQVGGQVSVEVDSAPGTDLAK;ILGATIENSR;IVLQIDNAR;KDAEAWFTSR;KNHEEEISTLR;LAADDFR;LASYLDK;LASYLDKVR;LEQEIATYR;MSVEADINGLR;MSVEADINGLRR;NHEEEISTLR;SLLEGQEDHYNNLSASK;SQYEVMAEQNR;SRLEQEIATYR;TDLEMQIEGLKEELAYLK;TKFETEQALR;TLQGLEIELQSQLSMK;VLDELTLAR	1;1;1;1;1;1;1;1;1;0;1;1;0;0;0;0;0;0;1;1;1;1;1;1;1;0	18	26	0.6425	22749;16716;33967;30147;30523;30521;30522;13759;9007;43775;43774;38830;16406;15256;21572;26476;26475;7394;7456;16080;16079;18247;21968;26669;22139;37532;37533;26932;26933;26808;26807;39876;22006;36539;14917	-	Keratin, type I cytoskeletal 19 OS=Homo sapiens OX=9606 GN=KRT19 PE=1 SV=4	6.02658e+07	1.82624e+06
sp|P49368|TCPG_HUMAN	69.8778	NA	60495.3	ALDDMISTLK;AMTGVEQWPYR;ANITAIR;AVAQALEVIPR;EIQVQHPAAK;ELGIWEPLAVK;GISDLAQHYLMR;IDDIVSGHK;IPGGIIEDSCVLR;IVSRPEELREDDVGTGAGLLEIK;KGESQTDIEITR;MLLDPMGGIVMTNDGNAILR;MVQFEENGRK;NLQDAMQVCR;NVLLDPQLVPGGGASEMAVAHALTEK;TAVETAVLLLR;TLIQNCGASTIR;WSSLACNIALDAVK	1;1;1;1;1;1;1;1;1;1;1;1;1;1;1;1;1;1	18	26	0.4257	17640;18241;26413;25936;5923;5926;19908;18188;23121;28357;27907;28356;27906;13413;28634;42449;42452;27120;27119;40274;22535;22952;43067;20648;25831;31690	-	T-complex protein 1 subunit gamma OS=Homo sapiens OX=9606 GN=CCT3 PE=1 SV=4	3.85333e+07	1.04144e+06
sp|P50416|CPT1A_HUMAN	5.0831	NA	88310.7	GDINPNIPYPTR;ILDNTSEPQPGEAR	1;1	2	2	0.0336	26516;31129	-	Carnitine O-palmitoyltransferase 1, liver isoform OS=Homo sapiens OX=9606 GN=CPT1A PE=1 SV=2	1.45812e+06	33139
sp|Q9Y3E5|PTH2_HUMAN	4.78597	NA	19181	APDEETLIALLAHAK	1	1	2	0.0838	32527;32529	-	Peptidyl-tRNA hydrolase 2, mitochondrial OS=Homo sapiens OX=9606 GN=PTRH2 PE=1 SV=1	465855	42350.5
sp|Q14C86|GAPD1_HUMAN	4.78597	NA	164876	AVETPPLSSVNLLEGLSR	1	1	1	0.0122	37235	-	GTPase-activating protein and VPS9 domain-containing protein 1 OS=Homo sapiens OX=9606 GN=GAPVD1 PE=1 SV=2	0	0
sp|Q8N5M9|JAGN1_HUMAN	3.74457	NA	21111.1	LLDSWFTSTQEK	1	1	1	0.0656	29333	-	Protein jagunal homolog 1 OS=Homo sapiens OX=9606 GN=JAGN1 PE=1 SV=1	0	0
sp|Q14697|GANAB_HUMAN	69.7154	NA	106807	AEKDEPGAWEETFK;DPAEGDGAQPEETPR;FGAVWTGDNTAEWDHLK;GLLEFEHQR;HHGPQTLYLPVTLSSIPVFQR;LDLLEDR;LSFQHDPETSVLVLR;LVAIVDPHIK;MMDYLQGSGETPQTDVR;NPEPELLVR;QYASLTGTQALPPLFSLGYHQSR;SIRPGLSPYR;VLLVLELQGLQK;VPDVLVADPPIAR;VSQGSKDPAEGDGAQPEETPR;VTEGGEPYR;VVIIGAGKPAAVVLQTK;YFTWDPSR	1;1;1;1;1;1;1;1;1;1;1;1;1;1;1;1;1;1	18	23	0.2458	33309;32109;38079;38080;18445;18446;41775;9767;35124;35125;17586;17585;38218;16148;42650;19119;26403;26710;40126;40125;14197;33818;16286	-	Neutral alpha-glucosidase AB OS=Homo sapiens OX=9606 GN=GANAB PE=1 SV=3	1.72096e+07	344192
sp|P19338|NUCL_HUMAN	67.5442	NA	76568.4	ALELTGLK;ALVATPGK;EAMEDGEIDGNK;EVFEDAAEIR;FGYVDFESAEDLEK;GFGFVDFNSEEDAK;GLSEDTTEETLK;GLSEDTTEETLKESFDGSVR;KFGYVDFESAEDLEK;NDLAVVDVR;QGTEIDGR;SISLYYTGEK;TEADAEKTFEEK;TGISDVFAK;VAVATPAK;VEGTEPTTAFNLFVGNLNFNK;VTLDWAKPK;VTQDELKEVFEDAAEIR	1;1;1;1;1;1;1;1;1;1;1;1;1;1;1;1;1;1	18	22	0.2535	8819;5842;25475;25474;24922;20347;33514;32000;25454;40449;40448;35690;13985;9827;19692;27715;11880;5846;41287;15835;38591;38592	-	Nucleolin OS=Homo sapiens OX=9606 GN=NCL PE=1 SV=3	6.46033e+07	1.40442e+06
sp|Q9Y6Q5|AP1M2_HUMAN	8.46584	NA	48078.2	IEHFMPLLVQR;NANASLVYSFLYK;VLFELTGR	1;1;1	3	3	0.0757	27292;30247;11760	-	AP-1 complex subunit mu-2 OS=Homo sapiens OX=9606 GN=AP1M2 PE=1 SV=4	519895	17927.4
sp|Q9C0A0|CNTP4_HUMAN	2.75756	NA	145182	LISISGK	1	1	1	0.0054	4795	-	Contactin-associated protein-like 4 OS=Homo sapiens OX=9606 GN=CNTNAP4 PE=1 SV=3	4.363e+06	70370.9
sp|P02768|ALBU_HUMAN	60.063	NA	69321.5	AEFAEVSK;AVMDDFAAFVEK;FKDLGEENFK;FQNALLVR;HPDYSVVLLLR;KQTALVELVK;KVPQVSTPTLVEVSR;LDELRDEGK;LVTDLTK;QNCELFEQLGEYK;QTALVELVK;RHPDYSVVLLLR;RHPYFYAPELLFFAK;TCVADESAENCDK;TYETTLEK;VFDEFKPLVEEPQNLIK;VPQVSTPTLVEVSR;YICENQDSISSK	1;1;1;1;1;1;1;1;1;1;1;1;1;1;1;1;1;1	18	21	0.2775	9985;26579;26103;22107;12655;25099;18474;33370;33390;16440;6847;33698;13994;29682;29681;37468;30443;13445;39160;30759;29039	-	Serum albumin OS=Homo sapiens OX=9606 GN=ALB PE=1 SV=2	5.2362e+07	1.24672e+06
sp|P14625|ENPL_HUMAN	65.574	NA	92411.3	DISTNYYASQK;EAESSPFVER;EFEPLLNWMK;ELISNASDALDK;ELISNASDALDKIR;EVEEDEYK;FAFQAEVNR;FQSSHHPTDITSLDQYVER;GLFDEYGSK;GVVDSDDLPLNVSR;IADDKYNDTFWK;KEAESSPFVER;KTLDMIK;LGVIEDHSNR;LIINSLYK;NLLHVTDTGVGMTR;SILFVPTSAPR;TDDEVVQREEEAIQLDGLNASQIR;TETVEEPMEEEEAAK;VFITDDFHDMMPK	1;1;1;0;0;1;1;1;1;1;1;1;1;1;1;1;1;1;1;1	18	26	0.2727	24311;19294;24906;25456;23867;23886;23887;31632;15208;16692;40896;40898;40899;14442;30159;30833;30834;23955;8958;18890;18889;12762;31219;30800;31218;20714;43447;35068;33124;33125	-	Endoplasmin OS=Homo sapiens OX=9606 GN=HSP90B1 PE=1 SV=1	5.14768e+07	1.05055e+06
sp|Q86W92|LIPB1_HUMAN	2.04204	NA	113952	LDFNWVTR	1	1	1	0.0079	15553	-	Liprin-beta-1 OS=Homo sapiens OX=9606 GN=PPFIBP1 PE=1 SV=2	378813	6645.84
sp|Q13907|IDI1_HUMAN	3.43787	NA	26302.5	AFSVFLFNTENK	1	1	1	0.0529	28262	-	Isopentenyl-diphosphate Delta-isomerase 1 OS=Homo sapiens OX=9606 GN=IDI1 PE=1 SV=2	0	0
sp|P61604|CH10_HUMAN	13.3689	NA	10924.9	GGEIQPVSVK;KFLPLFDR;VLQATVVAVGSGSK;VVLDDKDYFLFR	1;1;1;1	4	4	0.4314	14385;15089;25225;31223	-	10 kDa heat shock protein, mitochondrial OS=Homo sapiens OX=9606 GN=HSPE1 PE=1 SV=2	2.94092e+06	294092
sp|P56537|IF6_HUMAN	9.57193	NA	26582.2	HGLLVPNNTTDQELQHIR;LNEAQPSTIATSMR	1;1	2	2	0.1306	39569;31366	-	Eukaryotic translation initiation factor 6 OS=Homo sapiens OX=9606 GN=EIF6 PE=1 SV=1	3.3234e+06	332340
sp|Q9NUQ8|ABCF3_HUMAN	3.43787	NA	79695.1	LLLGDLAPVR	1	1	1	0.0141	16159	-	ATP-binding cassette sub-family F member 3 OS=Homo sapiens OX=9606 GN=ABCF3 PE=1 SV=2	0	0
sp|Q9H089|LSG1_HUMAN	2.04204	NA	75178.4	NLDFWR	1	1	1	0.0091	9000	-	Large subunit GTPase 1 homolog OS=Homo sapiens OX=9606 GN=LSG1 PE=1 SV=2	0	0
sp|P38936|CDN1A_HUMAN	3.25701	NA	18108	SGEQAEGSPGGPGDSQGR	1	1	1	0.1098	33928	-	Cyclin-dependent kinase inhibitor 1 OS=Homo sapiens OX=9606 GN=CDKN1A PE=1 SV=3	0	0
sp|P67775|PP2AA_HUMAN	2.28615	NA	35571.4	GAGYTFGQDISETFNHANGLTLVSR;GGWGISPR;QLSESQVK;SPDTNYLFMGDYVDR;YSFLQFDPAPR	0;0;1;0;0	1	1	0.2168	43166;8133;11255;35964;36184;26026	-	Serine/threonine-protein phosphatase 2A catalytic subunit alpha isoform OS=Homo sapiens OX=9606 GN=PPP2CA PE=1 SV=1	1.40967e+06	78315.1
sp|P40937|RFC5_HUMAN	12.4659	NA	38472.2	ALNILQSTNMAFGK;GPILSFASTR;LEHVVEEEK;YRPQTLNDLISHQDILSTIQK	1;1;1;1	4	4	0.1588	31072;15488;17823;42398	-	Replication factor C subunit 5 OS=Homo sapiens OX=9606 GN=RFC5 PE=1 SV=1	1.72988e+06	59651.1
sp|P10515|ODP2_HUMAN	12.5292	NA	68953.1	GVETIANDVVSLATK;ILVPEGTR;ISVNDFIIK;VFVSPLAK	1;1;1;1	4	4	0.0618	30893;10120;15493;9380	-	Dihydrolipoyllysine-residue acetyltransferase component of pyruvate dehydrogenase complex, mitochondrial OS=Homo sapiens OX=9606 GN=DLAT PE=1 SV=3	4.41189e+06	137871
sp|O95782|AP2A1_HUMAN	6.43014	NA	107478	GLAVFISDIR;YGGAPQALTLK	1;1	2	2	0.0215	17061;18108	-	AP-2 complex subunit alpha-1 OS=Homo sapiens OX=9606 GN=AP2A1 PE=1 SV=3	994059	16567.6
sp|P48643|TCPE_HUMAN	60.1039	NA	59632.8	AVTIFIR;CPTLEQYAMR;DVDFELIKVEGK;EKFEEMIQQIK;EMNPALGIDCLHK;FEEMIQQIK;GVIVDKDFSHPQMPK;HKLDVTSVEDYK;IADGYEQAAR;IAILTCPFEPPKPK;LDVTSVEDYK;LGFAGLVQEISFGTTK;LMGLEALK;LMVELSK;MMVDKDGDVTVTNDGATILSMMDVDHQIAK;QQHVIETLIGK;TSLGPNGLDK;VAIEHLDK	1;1;1;1;1;1;1;1;1;1;1;1;1;1;1;1;1;1	18	22	0.3586	7815;24135;27553;28897;30793;20466;19870;34691;34401;28746;28748;17156;32850;19966;33871;9810;7801;44567;23539;23536;14014;11440	-	T-complex protein 1 subunit epsilon OS=Homo sapiens OX=9606 GN=CCT5 PE=1 SV=1	3.315e+07	872370
sp|P11021|BIP_HUMAN	78.8499	NA	72288.4	AKFEELNMDLFR;DNHLLGTFDLTGIPPAPR;ELEEIVQPIISK;FEELNMDLFR;IEWLESHQDADIEDFK;IINEPTAAAIAYGLDKR;KSDIDEIVLVGGSTR;LSSEDKETMEK;LYGSAGPPPTGEEDTAEKDEL;MKETAEAYLGK;NQLTSNPENTVFDAK;NTVVPTK;SDIDEIVLVGGSTR;SQIFSTASDNQPTVTIK;TFAPEEISAMVLTK;TKPYIQVDIGGGQTK;TWNDPSVQQDIK;VEIIANDQGNR;VTHAVVTVPAYFNDAQR	1;1;1;1;1;1;1;1;1;1;1;1;1;1;1;1;1;0;1	18	29	0.3685	30772;37929;37930;37932;37935;37933;37931;37934;27743;25139;38407;36280;32462;32461;24552;24551;40256;40255;23187;34027;5919;29493;36579;31402;31822;32750;28672;22177;22206;22178;37322;37321	-	Endoplasmic reticulum chaperone BiP OS=Homo sapiens OX=9606 GN=HSPA5 PE=1 SV=2	3.33962e+07	856312
sp|Q6PI48|SYDM_HUMAN	6.18355	NA	73516.1	IIDISDVFR;YILATLLK	1;1	2	2	0.0264	16565;11771	-	Aspartate--tRNA ligase, mitochondrial OS=Homo sapiens OX=9606 GN=DARS2 PE=1 SV=1	218708	5207.34
sp|Q14203|DCTN1_HUMAN	14.4487	NA	141607	ELTNQQEASVER;LVLTQEQLHQLHSR;MQEQQADLQR;SPSAQLMEQVAQLK	1;1;1;1	4	4	0.0391	27902;34467;23399;31645	-	Dynactin subunit 1 OS=Homo sapiens OX=9606 GN=DCTN1 PE=1 SV=3	2.4938e+06	35625.7
sp|P04424|ARLY_HUMAN	2.4047	NA	51625.3	SSVDWQIR	1	1	1	0.0172	13655	-	Argininosuccinate lyase OS=Homo sapiens OX=9606 GN=ASL PE=1 SV=4	0	0
sp|Q9BZZ5|API5_HUMAN	12.0951	NA	58967.9	DAYQVILDGVK;ELPQFATGENLPR;KLPDFLTAK;TLPDEVLTK	1;1;1;1	4	4	0.0802	21946;29778;15005;14456	-	Apoptosis inhibitor 5 OS=Homo sapiens OX=9606 GN=API5 PE=1 SV=3	6.17323e+06	181566
sp|O14828|SCAM3_HUMAN	4.78597	NA	38262.3	TAAANAAAGAAENAFR	1	1	1	0.0461	29900	-	Secretory carrier-associated membrane protein 3 OS=Homo sapiens OX=9606 GN=SCAMP3 PE=1 SV=3	5.54808e+06	426776
sp|Q8WU90|ZC3HF_HUMAN	11.1473	NA	48572.6	DVDETGITVASLER;ELQELNELFKPVVAAQK;IDKLEQDMER	1;1;1	3	3	0.0962	30597;38185;24413	-	Zinc finger CCCH domain-containing protein 15 OS=Homo sapiens OX=9606 GN=ZC3H15 PE=1 SV=1	1.82764e+06	63022.2
sp|Q04637|IF4G1_HUMAN	63.1031	NA	175382	DITEEIMSGAR;EAVGDLLDAFK;EFLPEGQDIGAFVAEQK;EITKPLRPLGK;EMDEAATAEER;FIGELFK;FSALQQAVPTESTDNR;FSALQQAVPTESTDNRR;GGPGGELPR;GVIDLIFEK;HGVESTLER;IHNAENIQPGEQK;IIATVLMTEDIK;LQGINCGPDFTPSFANLGR;MDQYFNQMEK;QKEMDEAATAEER;QVTQLAIDTEER;SDQWKPLNLEEK;TQDLFR;VPTTEKPTVTVNFR	1;1;1;1;1;0;1;1;1;1;1;1;1;1;0;1;1;1;1;1	18	18	0.1326	22496;20312;37170;23017;23587;9116;35502;37758;8544;15031;14821;29926;26726;39361;26784;31027;27877;30187;6511;32465	-	Eukaryotic translation initiation factor 4 gamma 1 OS=Homo sapiens OX=9606 GN=EIF4G1 PE=1 SV=4	1.94794e+07	270547
sp|P07814|SYEP_HUMAN	52.6839	NA	170483	AALLNQHYQVNFK;AYVDDTPAEQMK;DQDLEPGAPSMGAK;EVIPVNVPEAQEEMKEVAK;FVELPGAEMGK;IISLDAK;KGDIIQLQR;KPYIWEYSR;LNLNNTVLSK;LTVAENEAETK;NPEVGLKPVWYSPK;SLYDEVAAQGEVVR;TELAEPIAIRPTSETVMYPAYAK;THVADFAPEVAWVTR;VASQGEVVR;VIDPVAPR;YVALLK;YYTLFGR	1;1;1;1;1;1;1;1;1;1;1;1;1;1;1;1;1;1	18	19	0.1396	31648;27316;28686;40130;20903;5962;16281;22633;17990;21374;32889;32888;31379;42770;34413;12102;9556;4527;11283	-	Bifunctional glutamate/proline--tRNA ligase OS=Homo sapiens OX=9606 GN=EPRS PE=1 SV=5	1.40091e+07	153947
sp|Q9Y4W6|AFG32_HUMAN	5.53778	NA	88528.2	VALLLLEK;VGQISFDLPR	1;1	2	2	0.0226	10578;18576	-	AFG3-like protein 2 OS=Homo sapiens OX=9606 GN=AFG3L2 PE=1 SV=2	395974	7471.2
sp|O00515|LAD1_HUMAN	15.5793	NA	57096.8	IPSKEEEADMSSPTQR;LNLWISR;NLPSLAKQGASDPPTVASR;NLSSTTDDEAPR	1;1;1;1	4	4	0.1044	36348;10677;37605;24863	-	Ladinin-1 OS=Homo sapiens OX=9606 GN=LAD1 PE=1 SV=2	1.46411e+06	35710
sp|Q2TAY7|SMU1_HUMAN	3.43787	NA	57507.2	YIHLENLLAR	1	1	1	0.0195	22653	-	WD40 repeat-containing protein SMU1 OS=Homo sapiens OX=9606 GN=SMU1 PE=1 SV=2	0	0
sp|Q969L2|MAL2_HUMAN	2.94719	NA	19112.7	VTLPAGPDILR	1	1	1	0.0625	19357	-	Protein MAL2 OS=Homo sapiens OX=9606 GN=MAL2 PE=1 SV=1	71924.5	35962.2
sp|P00558|PGK1_HUMAN	61.0962	NA	44586.1	ACANPAAGSVILLENLR;AGGFLMK;AHSSMVGVNLPQK;ALESPERPFLAILGGAK;ALMDEVVK;ELNYFAK;FHVEEEGK;FHVEEEGKGK;ITLPVDFVTADK;ITLPVDFVTADKFDENAK;LGDVYVNDAFGTAHR;LTLDKLDVK;VDFNVPMK;VLNNMEIGTSLFDEEGAK;VNEMIIGGGMAFTFLK;VSHVSTGGGASLELLEGK;YAEAVTR;YSLEPVAVELK	1;1;1;1;1;1;1;1;1;1;1;1;1;1;1;1;1;1	18	26	0.4772	35583;35584;5346;27332;35588;10773;10099;13098;19640;25325;38956;38955;33237;33238;33284;33239;15377;12803;12804;38332;38491;35429;35122;35123;7453;22868	-	Phosphoglycerate kinase 1 OS=Homo sapiens OX=9606 GN=PGK1 PE=1 SV=3	2.97167e+07	990557
sp|Q9UBT2|SAE2_HUMAN	3.25701	NA	71179.2	ESVLQFYPK	1	1	1	0.0141	17803	-	SUMO-activating enzyme subunit 2 OS=Homo sapiens OX=9606 GN=UBA2 PE=1 SV=2	197146	5798.41
sp|P16949|STMN1_HUMAN	8.06992	NA	17292	AIEENNNFSK;ASGQAFELILSPR;ESKDPADETEAD	1;1;1	3	3	0.2349	19892;27480;24891	-	Stathmin OS=Homo sapiens OX=9606 GN=STMN1 PE=1 SV=3	1.41827e+06	141827
sp|P48730|KC1D_HUMAN	3.09238	NA	47300.2	THQHIPYR	1	1	1	0.0193	15602	sp|P49674|KC1E_HUMAN	Casein kinase I isoform delta OS=Homo sapiens OX=9606 GN=CSNK1D PE=1 SV=2	105794	4808.82
sp|Q13263|TIF1B_HUMAN	61.6657	NA	88493.4	ADVQSIIGLQR;DHQYQFLEDAVR;DIVENYFMR;EEDGSLSLDGADSTGVVAK;FASWALESDNNTALLLSK;FQWDLNAWTK;HQEHILR;IVAERPGTNSTGPAPMAPPR;KLIYFQLHR;LIYFQLHR;LSPPYSSPQEFAQDVGR;MAILQIMK;MIVDPVEPHGEMK;MNEAFGDTK;QGSGSSQPMEVQEGYGFGSGDDPYSSAEPHVSGVK;QHWTMTK;VFPGSTTEDYNLIVIER	1;1;1;1;1;1;1;1;1;1;1;1;1;1;1;1;1	17	19	0.2647	21149;30973;30972;21274;36794;38461;24971;11697;38905;39072;21852;17025;37164;12212;30791;14840;44793;11645;38154	-	Transcription intermediary factor 1-beta OS=Homo sapiens OX=9606 GN=TRIM28 PE=1 SV=5	1.70676e+07	533363
sp|Q9Y3B7|RM11_HUMAN	6.08185	NA	20670.4	EADLAAQEEAAK;KPEVGGVIR	1;1	2	2	0.1094	22775;12444	-	39S ribosomal protein L11, mitochondrial OS=Homo sapiens OX=9606 GN=MRPL11 PE=1 SV=1	1.78431e+06	127451
sp|P13667|PDIA4_HUMAN	58.5785	NA	72887	AATQFWR;FAMEPEEFDSDTLR;FDVSGYPTIK;FIEEHATK;GESDPAYQQYQDAANNLR;GQAVDYEGSR;GRPYDYNGPR;IDATSASVLASR;MDATANDVPSDR;RFDVSGYPTLK;SHMMDVQGSTQDSAIK;TFDSIVMDPK;VDATAETDLAK;VEGFPTIYFAPSGDK;VSQGQLVVMQPEK;YALPLVGHR;YGIVDYMIEQSGPPSK	1;1;1;1;1;1;1;1;1;1;1;1;1;1;1;1;1	17	18	0.3132	9966;34476;18379;13105;39107;16687;20930;20810;24373;24083;35550;19957;18639;33132;29439;29019;14770;35820	-	Protein disulfide-isomerase A4 OS=Homo sapiens OX=9606 GN=PDIA4 PE=1 SV=2	2.56362e+07	557308
sp|Q6IQ16|SPOPL_HUMAN	2.19183	NA	44618.2	FIYTGR	1	1	1	0.0153	5836	-	Speckle-type POZ protein-like OS=Homo sapiens OX=9606 GN=SPOPL PE=1 SV=1	1.23636e+06	56198.3
sp|P06733|ENOA_HUMAN	67.3264	NA	47139.3	AAVPSGASTGIYEALELR;DATNVGDEGGFAPNILENK;FTASAGIQVVGDDLTVTNPK;GNPTVEVDLFTSK;HIADLAGNSEVILPVPAFNVINGGSHAGNK;IDKLMIEMDGTENK;IGAEVYHNLK;KLNVTEQEK;LAMQEFMILPVGAANFR;LAQANGWGVMVSHR;LMIEMDGTENK;LNVTEQEK;LNVTEQEKIDK;SGKYDLDFK;TIAPALVSK;VVIGMDVAASEFFR;YISPDQLADLYK;YNQLLR	0;1;1;1;1;1;1;1;1;1;1;1;1;1;1;1;1;1	17	41	0.4931	36141;38234;39053;27993;44174;44173;44176;44175;33877;33604;33876;19037;19038;16973;16974;38016;37815;38015;31109;31132;31110;31130;31552;31131;31128;31550;31551;25106;24012;24550;24549;12638;25253;16342;10619;31915;28530;28533;28532;28529;7370;7371	-	Alpha-enolase OS=Homo sapiens OX=9606 GN=ENO1 PE=1 SV=2	1.47525e+08	5.08709e+06
sp|P61019|RAB2A_HUMAN	11.6617	NA	23530.8	DTFNHLTTWLEDAR;IQEGVFDINNEANGIK;TASNVEEAFINTAK	1;1;1	3	4	0.2075	34780;35449;35470;30364	-	Ras-related protein Rab-2A OS=Homo sapiens OX=9606 GN=RAB2A PE=1 SV=1	1.68486e+06	112324
sp|Q8NBJ7|SUMF2_HUMAN	3.43787	NA	33821.8	SVLWWLPVEK	1	1	1	0.0332	23198	-	Inactive C-alpha-formylglycine-generating enzyme 2 OS=Homo sapiens OX=9606 GN=SUMF2 PE=1 SV=2	0	0
sp|P53396|ACLY_HUMAN	54.2475	NA	120762	AIVWGMQTR;DGVYVLDLAAK;EGDYVLFHHEGGVDVGDVDAK;FGGALDAAAK;FICTTSAIQNR;IGNTGGMLDNILASK;LGLVGVNLTLDGVK;LTLLNPK;LYRPGSVAYVSR;QHFPATPLLDYALEVEK;SGGMSNELNNIISR;SMGFIGHYLDQK;STTLFSR;TASFSESR;VTPDTDWAR;WGDIEFPPPFGR;YQDTPGVK	1;1;1;1;1;1;1;1;1;1;1;1;1;1;1;1;1	17	19	0.1789	15977;19798;40884;11327;25061;30575;27747;7103;26856;26857;26855;38372;30279;28123;7529;10095;15935;28288;10883	-	ATP-citrate synthase OS=Homo sapiens OX=9606 GN=ACLY PE=1 SV=3	2.1594e+07	348290
sp|Q9Y262|EIF3L_HUMAN	57.6839	NA	66684.4	IDESIHLQLR;IQLLVFK;LAGFLDLTEQEFR;LHSLLGDYYQAIK;LYTTMPVAK;NFIQYFHK;QDLAYER;QLEVYTSGGDPESVAGEYGR;QYEQQTYQVIPEVIK;SEEEIDFLR;TVSDLIDQK;VFANILLYIQR;VFSDEVQQQAQLSTIR;VLENIELNKK;VSSDVIDQK;VYELQASR;YGDFFIR	1;1;1;1;1;1;1;1;1;1;1;1;1;1;1;1;1	17	18	0.3209	22031;9382;31455;30980;15197;15196;17259;10427;39796;37032;18799;14562;26320;36783;21154;13657;12813;11217	-	Eukaryotic translation initiation factor 3 subunit L OS=Homo sapiens OX=9606 GN=EIF3L PE=1 SV=1	1.75961e+07	549879
sp|P30101|PDIA3_HUMAN	60.7616	NA	56746.7	DGEEAGAYDGPR;EATNPPVIQEEKPK;ELSDFISYLQR;FLQDYFDGNLK;FLQDYFDGNLKR;FVMQEEFSR;GFPTIYFSPANK;KTFSHELSDFGLESTAGEIPVVAIR;LAPEYEAAATR;LNFAVASR;LSKDPNIVIAK;MDATANDVPSPYEVR;QAGPASVPLR;SEPIPESNDGPVK;TADGIVSHLK;TVAYTEQK;YGVSGYPTLK	1;1;1;1;1;1;1;1;1;1;1;1;1;1;1;1;1	17	20	0.3782	22454;32288;32291;26942;26618;30850;30847;30838;20722;26078;43346;20839;9899;21081;34076;13836;26875;15221;11924;16809	-	Protein disulfide-isomerase A3 OS=Homo sapiens OX=9606 GN=PDIA3 PE=1 SV=4	2.15823e+07	674446
sp|Q8TEM1|PO210_HUMAN	6.40131	NA	204983	VFGAPEVLENLEVK;VGQALELPLR	1;1	2	2	0.0127	31615;17240	-	Nuclear pore membrane glycoprotein 210 OS=Homo sapiens OX=9606 GN=NUP210 PE=1 SV=3	497627	6462.68
sp|P42677|RS27_HUMAN	6.84061	NA	9454.84	DLLHPSPEEEK;LVQSPNSYFMDVK	1;1	2	3	0.2857	24444;31155;31603	-	40S ribosomal protein S27 OS=Homo sapiens OX=9606 GN=RPS27 PE=1 SV=3	1.89422e+06	378844
sp|Q9Y295|DRG1_HUMAN	13.9385	NA	40516.8	IGFVGFPSVGK;IIENELEGFGIR;IQLLDLPGIIEGAK;WNFDDLLEK	1;1;1;1	4	4	0.1253	17690;27511;29999;20377	-	Developmentally-regulated GTP-binding protein 1 OS=Homo sapiens OX=9606 GN=DRG1 PE=1 SV=1	1.70062e+06	65408.5
sp|O14735|CDIPT_HUMAN	4.78597	NA	23523.1	SLISVIHLITAAR	1	1	1	0.061	27629	-	CDP-diacylglycerol--inositol 3-phosphatidyltransferase OS=Homo sapiens OX=9606 GN=CDIPT PE=1 SV=1	0	0
sp|Q53H82|LACB2_HUMAN	11.6615	NA	32784.9	EQQILTLFR;HNLLLHLK;IFSNTDPDKK;IQQYISHR	1;1;1;1	4	4	0.1215	19187;13582;19834;15364	-	Endoribonuclease LACTB2 OS=Homo sapiens OX=9606 GN=LACTB2 PE=1 SV=2	4.35482e+06	272176
sp|P29401|TKT_HUMAN	61.4843	NA	67834.7	AYGQALAK;IIALDGDTK;ILATPPQEDAPSVDIANIR;ILTVEDHYYEGGIGEAVSSAVVGEPGITVTHLAVNR;ISSDLDGHPVPK;KAYGQALAK;KISSDLDGHPVPK;KLILDSAR;LGQSDPAPLQHQMDIYQK;MPSLPSYK;NSTFSEIFK;QAFTDVATGSLGQGLGAACGMAYTGK;SKDDQVTVIGAGVTLHEALAAAELLK;SVPTSTVFYPSDGVATEK;TSRPENAIIYNNNEDFQVGQAK;VLDPFTIKPLDR	1;1;1;1;1;1;1;1;1;1;1;1;1;1;1;1	16	24	0.374	7870;12139;38922;38923;44887;23483;12277;27582;27581;11170;39567;39408;39566;11896;11897;11383;16341;42638;43138;37271;42529;42527;28194;28195	-	Transketolase OS=Homo sapiens OX=9606 GN=TKT PE=1 SV=3	3.56945e+07	1.08165e+06
sp|Q92688|AN32B_HUMAN	8.22384	NA	28770.3	IFGGLDMLAEK;LLPQLTYLDGYDR;LPNLTHLNLSGNK	1;0;1	2	4	0.1474	21554;20912;32086;28393;28394	-	Acidic leucine-rich nuclear phosphoprotein 32 family member B OS=Homo sapiens OX=9606 GN=ANP32B PE=1 SV=1	1.87421e+06	170383
sp|Q7Z406|MYH14_HUMAN	57.4869	NA	227732	AELSSLQTAR;AGVLAQLEEER;AQAELENVSGALNEAESK;CNGVLEGIR;DQADFSVLHYAGK;EDQSILCTGESGAGK;EEELQAALAR;ELEDVTESAESMNR;ELFQETLESLR;FDQLLAEEK;GPSAGGGPGSGTSPQVEWTAR;HGQALGELAEQLEQAR;ILFQEFR;KEEELQAALAR;KFDQLLAEEK;LAQAEEQLEQETR;LGEEDAGAR;LLLQVESLTTELSAER;LTAEIWK;MIQALELDPNLYR;QLEEAEEEASR;QLLQANPILEAFGNAK;VKPLLQVTR;VQELQQQSAR	1;1;1;0;1;0;0;1;1;0;1;1;1;0;0;1;1;1;1;1;1;0;0;1	16	16	0.1353	16483;21737;36941;14523;14550;29220;31789;18485;33096;26771;17122;38178;35264;12382;23231;21940;31627;11214;36099;9370;32521;24340;34922;34923;34937;15695;15696;20665	-	Myosin-14 OS=Homo sapiens OX=9606 GN=MYH14 PE=1 SV=2	2.08541e+07	166833
sp|P39687|AN32A_HUMAN	6.03162	NA	28568.3	IKDLSTIEPLK;KLELSDNR;LLPQLTYLDGYDR	1;1;0	2	3	0.1285	23203;23202;13116;32086	-	Acidic leucine-rich nuclear phosphoprotein 32 family member A OS=Homo sapiens OX=9606 GN=ANP32A PE=1 SV=1	1.01568e+06	92334.9
sp|P04075|ALDOA_HUMAN	63.3388	NA	39395.3	AAQEEYVK;AAQEEYVKR;ALQASALK;ALSDHHIYLEGTLLKPNMVTPGHACTQK;CQYVTEK;DGADFAK;ELSDIAHR;FSHEEIAMATVTALR;GVVPLAGTNGETTTQGLDGLSER;IGEHTPSALAIMENANVLAR;KELSDIAHR;LQSIGTENTEENR;PYQYPALTPEQK;QLLLTADDR;RLQSIGTENTEENR;TVPPAVTGITFLSGGQSEEEASINLNAINK;VNPCIGGVILFHETLYQK;YASICQQNGIVPIVEPEILPDGDHDLK;YASICQQNGIVPIVEPEILPDGDHDLKR;YTPSGQAGAAASESLFVSNHAY	1;1;1;1;0;0;1;1;1;1;1;1;1;1;1;1;1;0;0;1	16	28	0.7115	11874;17169;17171;17170;7216;44326;11502;4940;11947;33990;34266;33989;34267;40997;41007;39877;39878;39754;39755;16205;30254;28770;15369;33488;33504;44221;39595;39597;44181;44182;44367;44364;44368;44363;40656;40657	-	Fructose-bisphosphate aldolase A OS=Homo sapiens OX=9606 GN=ALDOA PE=1 SV=2	3.19461e+08	1.38896e+07
sp|Q9Y446|PKP3_HUMAN	3.32091	NA	87029	LFNHANQEVQR	1	1	1	0.0138	26471	-	Plakophilin-3 OS=Homo sapiens OX=9606 GN=PKP3 PE=1 SV=1	3.55821e+06	71164.1
sp|P23919|KTHY_HUMAN	4.78597	NA	23804.5	SIEAVHEDIR	1	1	1	0.0472	19976	-	Thymidylate kinase OS=Homo sapiens OX=9606 GN=DTYMK PE=1 SV=4	305626	16979.2
sp|P61081|UBC12_HUMAN	5.64693	NA	20886.6	EAAEVLQNNR;FVFSFK	1;1	2	2	0.0874	19027;6366	-	NEDD8-conjugating enzyme Ubc12 OS=Homo sapiens OX=9606 GN=UBE2M PE=1 SV=1	993220	90292.7
sp|P10599|THIO_HUMAN	11.5719	NA	11729.7	EKLEATINELV;TAFQEALDAAGDK;VGEFSGANK	1;1;1	3	3	0.3143	23279;25906;10908	-	Thioredoxin OS=Homo sapiens OX=9606 GN=TXN PE=1 SV=3	7.85559e+06	1.12223e+06
sp|Q9BRA2|TXD17_HUMAN	2.79351	NA	13931.8	TIFAYFTGSK	1	1	1	0.0813	18685	-	Thioredoxin domain-containing protein 17 OS=Homo sapiens OX=9606 GN=TXNDC17 PE=1 SV=1	1.04021e+06	115579
sp|Q8NCW5|NNRE_HUMAN	9.57193	NA	31654.2	EPFHSILSVLK;LFGYEPTIYYPK	1;1	2	2	0.0799	23686;30259	-	NAD(P)H-hydrate epimerase OS=Homo sapiens OX=9606 GN=NAXE PE=1 SV=2	777015	48563.4
sp|O14617|AP3D1_HUMAN	9.42342	NA	130076	HRPSEADEEELAR;LFGALTPLEPR;LLESGDLSMSSIK	1;1;1	3	3	0.0321	31447;21704;27668	-	AP-3 complex subunit delta-1 OS=Homo sapiens OX=9606 GN=AP3D1 PE=1 SV=1	1.74478e+06	30610.1
sp|P15311|EZRI_HUMAN	54.2295	NA	69369.7	AKEAQDDLVK;APDFVFYAPR;DNAMLEYLK;DQWEDR;EDEVEEWQHR;EKEELMLR;ELSEQIQR;EVWYFGLHYVDNK;FVIKPIDK;FVIKPIDKK;GFPTWLK;IAQDLEMYGINYFEIK;IGFPWSEIR;IQVWHAEHR;KAPDFVFYAPR;KEDEVEEWQHR;KENPLQFK;LFFLQVK;LQDYEEK;NISFNDK;PKPINVR;QLFDQVVK;QLLTLSSELSQAR;QRIDEFEAL;RKPDTIEVQQMK;SGYLSSER;THNDIIHNENMR;VTTMDAELEFAIQPNTTGK	1;0;1;1;1;1;1;1;0;0;1;1;0;1;0;1;0;0;1;0;0;0;1;1;0;1;1;0	16	29	0.413	18022;18021;20493;17253;17849;8929;26499;15456;14056;33887;33886;12626;12624;16952;16953;8950;38268;17570;20241;20243;25066;25067;30109;30107;14106;10450;11427;8437;7932;13195;29110;29111;18165;18167;30238;29805;29804;10549;30717;30323;30702;30352;30353;30701;30718;39539	-	Ezrin OS=Homo sapiens OX=9606 GN=EZR PE=1 SV=4	6.06883e+07	1.55611e+06
sp|Q9Y5K5|UCHL5_HUMAN	7.92295	NA	37583	TLAEHQQLIPLVEK;WQPGEEPAGSVVQDSR	1;1	2	2	0.0912	32977;35139	-	Ubiquitin carboxyl-terminal hydrolase isozyme L5 OS=Homo sapiens OX=9606 GN=UCHL5 PE=1 SV=3	971311	48565.6
sp|Q96LD4|TRI47_HUMAN	2.81337	NA	69487.9	LDSHFAGLFTHR	1	1	1	0.0188	27822	-	E3 ubiquitin-protein ligase TRIM47 OS=Homo sapiens OX=9606 GN=TRIM47 PE=1 SV=2	2.24444e+06	64126.9
sp|Q9H939|PPIP2_HUMAN	2.90125	NA	38833.6	DKDEAEQAVSR	1	1	1	0.0329	22837	-	Proline-serine-threonine phosphatase-interacting protein 2 OS=Homo sapiens OX=9606 GN=PSTPIP2 PE=1 SV=4	581370	26425.9
sp|Q14137|BOP1_HUMAN	4.43824	NA	83577.2	LTDEQVALVR;LYHLLR	1;1	2	2	0.0214	19055;7636	-	Ribosome biogenesis protein BOP1 OS=Homo sapiens OX=9606 GN=BOP1 PE=1 SV=2	1.08611e+06	27152.7
sp|P52434|RPAB3_HUMAN	7.26442	NA	17132.4	IEGDETSTEAATR;VYLLMK	1;1	2	2	0.1267	27192;6150	-	DNA-directed RNA polymerases I, II, and III subunit RPABC3 OS=Homo sapiens OX=9606 GN=POLR2H PE=1 SV=4	366383	36638.3
sp|Q16222|UAP1_HUMAN	3.32091	NA	58731.8	VAVLLLAGGQGTR	1	1	1	0.0249	23134	sp|Q3KQV9|UAP1L_HUMAN	UDP-N-acetylhexosamine pyrophosphorylase OS=Homo sapiens OX=9606 GN=UAP1 PE=1 SV=3	136642	3795.61
sp|P23378|GCSP_HUMAN	3.09238	NA	112657	TFCIPHGGGGPGMGPIGVK	1	1	1	0.0186	36873	-	Glycine dehydrogenase (decarboxylating), mitochondrial OS=Homo sapiens OX=9606 GN=GLDC PE=1 SV=2	0	0
sp|O75489|NDUS3_HUMAN	11.2317	NA	30222.7	ESAGADTRPTVRPR;ILTDYGFEGHPFR;VVAEPVELAQEFR	1;1;1	3	3	0.1515	30776;31794;30194	-	NADH dehydrogenase [ubiquinone] iron-sulfur protein 3, mitochondrial OS=Homo sapiens OX=9606 GN=NDUFS3 PE=1 SV=1	5.71902e+06	285951
sp|P00918|CAH2_HUMAN	6.46326	NA	29227.9	EPISVSSEQVLK;VVDVLDSIK	1;1	2	2	0.0808	25216;13573	-	Carbonic anhydrase 2 OS=Homo sapiens OX=9606 GN=CA2 PE=1 SV=2	1.3878e+06	86737.6
sp|Q14694|UBP10_HUMAN	13.0098	NA	87079.8	LPPVLVLHLK;TVQDALESLVAR;VINQYQVVKPTAER	1;1;1	3	3	0.0451	18476;24743;33454	-	Ubiquitin carboxyl-terminal hydrolase 10 OS=Homo sapiens OX=9606 GN=USP10 PE=1 SV=2	534808	14073.9
sp|P04406|G3P_HUMAN	68.439	NA	36030.4	GALQNIIPASTGAAK;GILGYTEHQVVSSDFNSDTHSSTFDAGAGIALNDHFVK;IISNASCTTNCLAPLAK;LISWYDNEFGYSNR;LTGMAFR;LVINGNPITIFQER;QASEGPLK;RVIISAPSADAPMFVMGVNHEK;VGVNGFGR;VIHDNFGIVEGLMTTVHAITATQK;VIISAPSADAPMFVMGVNHEK;VIPELNGK;VPTANVSVVDLTCR;VVDLMAHMASK;VVDLMAHMASKE;VVKQASEGPLK;WGDAGAEYVVESTGVFTTMEK	1;1;1;1;0;1;1;1;1;1;1;1;1;1;1;1;1	16	45	0.6716	28138;28139;44944;44942;36535;35498;7525;7018;32912;32911;32891;8134;41853;41733;7318;7357;7353;7355;42980;42979;42925;40564;40565;40787;40665;40666;40788;40796;9623;9658;9652;31263;22362;21234;22361;21229;21830;21831;25711;26715;26214;26714;19509;41155;41033;41034;41154	-	Glyceraldehyde-3-phosphate dehydrogenase OS=Homo sapiens OX=9606 GN=GAPDH PE=1 SV=3	1.47044e+08	7.35221e+06
sp|P63096|GNAI1_HUMAN	5.47757	NA	40335.2	IDFGDSAR;TTGIVETHFTFK	1;1	2	2	0.0565	9979;27230	-	Guanine nucleotide-binding protein G(i) subunit alpha-1 OS=Homo sapiens OX=9606 GN=GNAI1 PE=1 SV=2	2.08757e+06	122798
sp|P68402|PA1B2_HUMAN	7.31147	NA	25553.1	ELFSPLHALNFGIGGDTTR;IIVLGLLPR	1;1	2	2	0.1223	39159;13786	-	Platelet-activating factor acetylhydrolase IB subunit beta OS=Homo sapiens OX=9606 GN=PAFAH1B2 PE=1 SV=1	0	0
sp|Q9P2E9|RRBP1_HUMAN	57.8366	NA	152365	AQEQQQQMAELHSK;DALNQATSQVESK;DAQDVQASQAEADQQQTR;ELCHTQSSHASLR;ELESQVSGLEK;HMAAASAECQNYAK;HPPAPAEPSSDLASK;LIEILSEK;LKGELESSDQVR;LQSSEAEVR;NTDVAQSPEAPK;QLLLESQSQLDAAK;QVLQLQASHR;SIEALLEAGQAR;TAGPLESSETEEASQLK;TLVSTVGSMVFNEGEAQR	1;1;1;1;1;1;1;1;1;1;1;1;1;1;1;1	16	18	0.1489	33919;33918;27521;38550;31104;31103;21877;32093;30570;12112;26674;14555;23184;31613;20406;23232;35692;38024	-	Ribosome-binding protein 1 OS=Homo sapiens OX=9606 GN=RRBP1 PE=1 SV=5	1.07652e+07	99678.1
sp|P55060|XPO2_HUMAN	54.7176	NA	110346	AADEEAFEDNSEEYIR;ALTLPGSSENEYIMK;DLEGSDIDTR;EHDPVGQMVNNPK;FQSGDFHVINGVLR;GSNTIASAAADK;GSNTIASAAADKIPGLLGVFQK;IIIPEIQK;IPGLLGVFQK;QIFILLFQR;QLSDAISIIGR;SNELWTEIK;TGNIPALVR;TLDPDPAIR;YDEEFQR;YGALALQEIFDGIQPK	1;1;1;1;1;1;1;1;1;1;1;1;1;1;1;1	16	18	0.173	37315;33608;33880;18156;30005;32460;32459;17599;40147;12421;16331;20329;20136;18131;11966;13895;13514;35489	-	Exportin-2 OS=Homo sapiens OX=9606 GN=CSE1L PE=1 SV=3	1.57312e+07	280914
sp|P55786|PSA_HUMAN	55.7039	NA	103211	AFFESHPAPSAER;DAESIHQYLLQR;DYFNVPYPLPK;ETALLIDPK;FALEVAAK;IDFVGELNDK;ILMDKPEMNVVLK;LGLQNDLFSLAR;LNLGTVGFYR;LSVEGFAVDK;SPVYLTVLK;TLPFYK;VLGATLLPDLIQK;VTLSFPSTLQTGTGTLK;YAAVTQFEATDAR;YQGGFLISR	1;1;1;1;1;1;1;1;1;1;1;1;1;1;1;1	16	17	0.1904	29090;29089;29802;26389;13954;8959;19253;32018;26235;18899;16066;14613;6193;27247;35282;29010;15219	-	Puromycin-sensitive aminopeptidase OS=Homo sapiens OX=9606 GN=NPEPPS PE=1 SV=2	1.54889e+07	292242
sp|P25705|ATPA_HUMAN	60.8903	NA	59713.6	APGIIPR;AVDSLVPIGR;EAYPGDVFYLHSR;FENAFLSHVVSQHQALLGTIR;GIRPAINVGLSVSR;GMSLNLEPDNVGVVVFGNDK;GYLDKLEPSK;HALIIYDDLSK;LKEIVTNFLAGFEA;NVQAEEMVEFSSGLK;QGQYSPMAIEEQVAVIYAGVR;QMSLLLR;STVAQLVK;TGTAEMSSILEER;VLSIGDGIAR;VVDALGNAIDGK	1;1;1;1;1;1;1;1;1;1;1;1;1;1;1;1	16	23	0.3725	4952;4953;14806;31838;31839;41615;41614;28909;39860;39733;19266;19265;24278;31803;34127;41265;9376;8862;28466;28916;13991;13989;20120	-	ATP synthase subunit alpha, mitochondrial OS=Homo sapiens OX=9606 GN=ATP5F1A PE=1 SV=1	5.3914e+07	1.49761e+06
sp|O60841|IF2P_HUMAN	54.9333	NA	138742	AETPTAAEDDNEGDKK;DAQEMADSLGVR;DELIHELK;DPIVMGVTVEAGQVK;EGDTIIVPGVEGPIVTQIR;HFEATDILVSK;HTHVQDGEAGGITQQIGATNVPLEAINEQTK;ILPQYIFNSR;KSPDSDVAATLK;LKEGDTIIVPGVEGPIVTQIR;LLQAQGVEVPSK;QSIDALKDWFR;TLAGLPLLVAYK;TSEVPYAGINIGPVHK;VTVDTGVIPASEEK	1;1;1;1;1;1;1;1;1;1;1;1;1;1;1	15	18	0.1648	34235;34236;24924;13865;31956;38613;23310;44500;44501;22973;22293;40707;23647;23642;27174;23287;34099;29075	-	Eukaryotic translation initiation factor 5B OS=Homo sapiens OX=9606 GN=EIF5B PE=1 SV=4	6.44654e+07	1.11147e+06
sp|P23396|RS3_HUMAN	55.2068	NA	26671.4	AELNEFLTR;DEILPTTPISEQK;ELAEDGYSGVEVR;ELTAVVQK;FGFPEGSVELYAEK;FVADGIFK;FVDGLMIHSGDPVNYYVDTAVR;GCEVVVSGK;GGKPEPPAMPQPVPTA;GLCAIAQAESLR;IMLPWDPTGK;KFVADGIFK;KPLPDHVSIVEPK;TQNVLGEK;VTPTRTEIIILATR	1;1;1;1;1;1;1;1;1;1;1;1;1;1;1	15	24	0.6996	17125;29755;28467;28465;28471;10221;32184;10497;10496;42394;42304;42393;42303;11744;32484;32487;24301;19565;14736;29448;29450;29451;10246;32379	-	40S ribosomal protein S3 OS=Homo sapiens OX=9606 GN=RPS3 PE=1 SV=2	5.41484e+07	2.84991e+06
sp|Q9HCE1|MOV10_HUMAN	6.00431	NA	113599	QLGPVLR;VLITTLITAGR	1;1	2	2	0.0179	6595;19589	-	Helicase MOV-10 OS=Homo sapiens OX=9606 GN=MOV10 PE=1 SV=2	158441	2640.69
sp|P49902|5NTC_HUMAN	4.78597	NA	64928.3	GLVFDTLYGNLLK	1	1	1	0.0232	29298	-	Cytosolic purine 5'-nucleotidase OS=Homo sapiens OX=9606 GN=NT5C2 PE=1 SV=1	0	0
sp|P36578|RL4_HUMAN	52.2609	NA	47667.4	AAAAAAALQAK;APIRPDIVNFVHTNLR;FCIWTESAFR;GPCIIYNEDNGIIK;IEEVPELPLVVEDK;IEEVPELPLVVEDKVEGYK;KLDELYGTWR;LAPGGHVGR;LDELYGTWR;MINTDLSR;NIPGITLLNVSK;NVTLPAVFK;QPYAVSELAGHQTSAESWGTGR;RGPCIIYNEDNGIIK;SNYNLPMHK	1;1;1;1;1;1;1;1;1;1;1;1;1;1;1	15	22	0.3513	12496;36969;36967;36968;25235;32781;32834;40322;24022;9452;19374;12262;12265;23650;13615;41427;41428;35471;18120;18119;17517;17516	-	60S ribosomal protein L4 OS=Homo sapiens OX=9606 GN=RPL4 PE=1 SV=5	5.36926e+07	1.78975e+06
sp|Q6L8Q7|PDE12_HUMAN	3.02538	NA	67308.9	LVLYPSAQEK	1	1	1	0.0164	19181	-	2',5'-phosphodiesterase 12 OS=Homo sapiens OX=9606 GN=PDE12 PE=1 SV=2	3.01235e+06	115860
sp|P11182|ODB2_HUMAN	50.8947	NA	53452.9	AQIMNVSWSADHR;ASHNIGIAMDTEQGLIVPNVK;DMTVPILVSKPPVFTGK;DSEEDVVETPAVSHDEHTHQEIK;EDILNYLEK;EELKPIAFAR;ILKEDILNYLEK;KTLATPAVR;LAMENNIK;LREELKPIAFAR;LSEVVGSGK;LSFMPFFLK;QTGAILPPSPK;TLATPAVR;VIDGATMSR	1;1;1;1;1;1;1;1;1;1;1;1;1;1;1	15	27	0.3174	30811;31245;31244;30810;40623;40518;40624;36456;36725;36455;36724;43063;43062;18762;20175;30266;30265;12506;12237;29031;9839;19113;17744;17745;17743;8097;12260	-	Lipoamide acyltransferase component of branched-chain alpha-keto acid dehydrogenase complex, mitochondrial OS=Homo sapiens OX=9606 GN=DBT PE=1 SV=3	2.40284e+07	858158
sp|P50991|TCPD_HUMAN	55.5272	NA	57887.8	ALIAGGGAPEIELALR;DALSDLALHFLNK;DIEREDIEFICK;ETLLNSATTSLNSK;GDVTITNDGATILK;GIEILTDMSRPVELSDR;GIHPTIISESFQK;IDDVVNTR;LGGTIDDCELVEGLVLTQK;LTEYSR;QMQVLHPAAR;SIHDALCVIR;TDMDNQIVVSDYAQMDR;VIDPATATSVDLR;VVSQYSSLLSPMSVNAVMK	1;1;1;1;1;1;1;1;1;1;1;1;1;1;1	15	21	0.3729	31779;29380;32077;29954;28294;38083;38085;37884;29382;29381;11655;39312;6178;19312;19899;20534;20535;39048;38873;26564;39439	-	T-complex protein 1 subunit delta OS=Homo sapiens OX=9606 GN=CCT4 PE=1 SV=4	3.16162e+07	854492
sp|P61956|SUMO2_HUMAN	5.66248	NA	10864.4	TENNDHINLK;VAGQDGSVVQFK	1;1	2	2	0.2316	21046;22404	-	Small ubiquitin-related modifier 2 OS=Homo sapiens OX=9606 GN=SUMO2 PE=1 SV=3	5.95832e+06	1.19166e+06
sp|P23946|CMA1_HUMAN	3.25701	NA	27307.2	AEAGEIIGGTECKPHSRPYMAYLEIVTSNGPSK	1	1	1	0.1336	44785	-	Chymase OS=Homo sapiens OX=9606 GN=CMA1 PE=1 SV=1	155708	11977.5
sp|P55884|EIF3B_HUMAN	55.8071	NA	92423.8	AQAVSEDAGGNEGR;FAVLHGEAPR;GIALWGGEK;GTQGVVTNFEIFR;GTYLATFHQR;ISVSFYHVK;MAQELYMEQK;NLFNVVDCK;QVPVDVVEMK;TSIFWNDVK;TSIFWNDVKDPVSIEER;VDNAYWLWTFQGR;VNLFTDFDK;VTLMQLPTR;YVVTSVSWWSHK	1;1;1;1;1;1;1;1;1;1;1;1;1;1;1	15	18	0.1892	26650;17264;11628;29669;20906;16627;16626;24762;17715;19032;17771;39071;39070;33667;17337;15869;29945;29942	-	Eukaryotic translation initiation factor 3 subunit B OS=Homo sapiens OX=9606 GN=EIF3B PE=1 SV=3	1.91228e+07	516832
sp|P01834|IGKC_HUMAN	3.52888	NA	11757.8	TVAAPSVFIFPPSDEQLK	1	1	1	0.1682	38075	-	Immunoglobulin kappa constant OS=Homo sapiens OX=9606 GN=IGKC PE=1 SV=2	725553	145111
sp|P49411|EFTU_HUMAN	58.6065	NA	49510.2	AEAGDNLGALVR;DKPHVNVGTIGHVDHGK;DLEKPFLLPVEAVYSVPGR;ELAMPGEDLK;GITINAAHVEYSTAAR;HYAHTDCPGHADYVK;KGDECELLGHSK;KYEEIDNAPEER;LLDAVDTYIPVPAR;QIGVEHVVVYVNK;TIGTGLVTNTLAMTEEEK;TTLTAAITK;TVVTGIEMFHK;VEAQVYILSK;YEEIDNAPEER	1;1;1;1;1;1;1;1;1;1;1;1;1;1;1	15	23	0.4159	20621;36204;39927;39926;17479;33961;33972;35603;35604;27000;30300;30301;31586;30093;30094;37814;37581;11302;23384;23923;23386;19277;26746	-	Elongation factor Tu, mitochondrial OS=Homo sapiens OX=9606 GN=TUFM PE=1 SV=2	2.01838e+07	630744
sp|Q9H2U2|IPYR2_HUMAN	3.02538	NA	37896	LIAINANDPEASK	1	1	1	0.0389	26483	-	Inorganic pyrophosphatase 2, mitochondrial OS=Homo sapiens OX=9606 GN=PPA2 PE=1 SV=2	2.40603e+06	96241
sp|P00491|PNPH_HUMAN	61.3627	NA	32097.2	ACVMMQGR;ANHEEVLAAGK;DHINLPGFSGQNPLR;FEVGDIMLIR;FGDRFPAMSDAYDR;FHMYEGYPLWK;FPAMSDAYDR;HRPQVAIICGSGLGGLTDK;LGADAVGMSTVPEVIVAR;LTQAQIFDYGEIPNFPR;LVFGFLNGR;NTAEWLLSHTK;VFGFSLITNK;VFHLLGVDTLVVTNAAGGLNPK;VIMDYESLEK	1;1;1;1;1;1;1;1;1;1;1;1;1;1;1	15	40	0.6401	12359;12889;18849;18853;18887;18851;18850;18848;33825;21517;20886;21516;21518;20885;33498;33799;29742;29741;30176;30180;20719;20717;20109;20720;20108;38453;38454;36074;35846;38787;38786;14711;14706;24673;24672;24671;18353;40712;40718;22104	-	Purine nucleoside phosphorylase OS=Homo sapiens OX=9606 GN=PNP PE=1 SV=2	1.05897e+08	4.81352e+06
sp|O00264|PGRC1_HUMAN	5.456	NA	21657.8	DFTPAELR;FYGPEGPYGVFAGR	1;1	2	2	0.1128	12235;30878	-	Membrane-associated progesterone receptor component 1 OS=Homo sapiens OX=9606 GN=PGRMC1 PE=1 SV=3	2.37004e+06	237004
sp|Q2M1P5|KIF7_HUMAN	2.32025	NA	150495	QLTLQQK	1	1	1	0.0052	9331	-	Kinesin-like protein KIF7 OS=Homo sapiens OX=9606 GN=KIF7 PE=1 SV=2	797425	9272.38
sp|Q9Y6B6|SAR1B_HUMAN	7.18245	NA	22395.5	LVFLGLDNAGK;QGYGEGFR	1;1	2	2	0.096	19154;11067	sp|Q9NR31|SAR1A_HUMAN	GTP-binding protein SAR1b OS=Homo sapiens OX=9606 GN=SAR1B PE=1 SV=1	1.88448e+06	171317
sp|P19474|RO52_HUMAN	55.1655	NA	54135.1	DHAMVPLEEAAQEYQEK;DLDITSPELR;FDSYPMVLGAQHFHSGK;HYWEVDVTGK;IHAEFVQQK;KGHFLLSSK;LAQQSQALQELISELDR;LAQQSQALQELISELDRR;LGDTQQSIPGNEER;LQVALGELR;NFLVEEEQR;QLANMVNNLK;QLQELEKDER;SVCHVPGLK	1;1;1;1;1;1;1;1;1;1;1;1;1;1	14	32	0.3179	38729;38532;38728;38533;38731;19605;37772;37767;37770;37961;37963;37771;37983;22354;17381;14506;38032;39683;39682;39681;31599;13927;19781;19782;18405;19698;19076;19699;24270;24268;24269;13863	-	E3 ubiquitin-protein ligase TRIM21 OS=Homo sapiens OX=9606 GN=TRIM21 PE=1 SV=1	9.8336e+07	3.27787e+06
sp|P05161|ISG15_HUMAN	5.6297	NA	17876.3	LAVHPSGVALQDR;LTQTVAHLK	1;1	2	3	0.1333	26725;26723;14299	-	Ubiquitin-like protein ISG15 OS=Homo sapiens OX=9606 GN=ISG15 PE=1 SV=5	1.44026e+06	144026
sp|Q86V81|THOC4_HUMAN	13.0098	NA	26871.6	QLPDKWQHDLFDSGFGGGAGVETGGK;SLGTADVHFER;WQHDLFDSGFGGGAGVETGGK	1;1;1	3	4	0.144	43342;22282;22283;39870	-	THO complex subunit 4 OS=Homo sapiens OX=9606 GN=ALYREF PE=1 SV=3	1.62769e+06	108513
sp|Q9BXJ9|NAA15_HUMAN	43.949	NA	101208	ALKPANMLER;FAEHGETLAMK;FGEALKK;FLLMLQSVK;KEEAYELVR;LEDAADVYR;LFGATNPK;LPLNFLSGEK;MVYYLDPSSQK;RLPLNFLSGEK;SYVDLLK;VETPLEEAIK;WDKDNLQILR;WMDEAQALDTADR	1;1;1;1;1;1;1;1;1;1;1;1;1;1	14	16	0.1443	19002;22919;6931;16604;17206;18768;15590;8919;18066;26210;23811;8452;18453;24721;31420;30991	-	N-alpha-acetyltransferase 15, NatA auxiliary subunit OS=Homo sapiens OX=9606 GN=NAA15 PE=1 SV=1	3.21368e+07	518336
sp|P11586|C1TC_HUMAN	47.3346	NA	101495	AAQAPSSFQLLYDLK;EQVPGFTPR;FSDIQIR;ITIGQAPTEK;KITIGQAPTEK;LAILQVGNR;LDIDPETITWQR;LVPSVNGVR;TAHLDEEVNKGDILVVATGQPEMVK;TDPTTLTDEEINR;TDTESELDLISR;TPVPSDIDISR;VVGDVAYDEAK;WMIQYNNLNLK	1;1;1;1;1;1;1;1;1;1;1;1;1;1	14	15	0.1658	33591;14927;9928;15826;20640;13430;30188;11990;11994;43372;30591;27169;21141;19864;29288	-	C-1-tetrahydrofolate synthase, cytoplasmic OS=Homo sapiens OX=9606 GN=MTHFD1 PE=1 SV=3	1.88857e+07	337244
sp|P07477|TRY1_HUMAN	3.09238	NA	26541.1	TLNNDIMLIK	1	1	1	0.0405	20250	-	Trypsin-1 OS=Homo sapiens OX=9606 GN=PRSS1 PE=1 SV=1	2.17982e+06	181651
sp|P27824|CALX_HUMAN	53.8321	NA	67525.8	AEEDEILNR;APVPTGEVYFADSFDR;EIEDPEDR;GTLSGWILSK;IPDPEAVKPDDWDEDAPAK;IPNPDFFEDLEPFR;IVDDWANDGWGLK;IVDDWANDGWGLKK;KIPNPDFFEDLEPFR;KPEDWDERPK;KTDAPQPDVK;TPELNLDQFHDK;WEVEEMKESK;WKPPMIDNPSYQGIWKPR	1;1;1;1;1;1;1;1;1;1;1;1;1;1	14	19	0.2551	16958;35605;14041;15989;39757;39758;35037;30228;30227;32936;37003;37004;37000;24660;17342;29372;29373;25048;40667	-	Calnexin OS=Homo sapiens OX=9606 GN=CANX PE=1 SV=2	1.85254e+07	686126
sp|Q13257|MD2L1_HUMAN	2.90125	NA	23495.2	GIYPSETFTR	1	1	1	0.0488	20050	-	Mitotic spindle assembly checkpoint protein MAD2A OS=Homo sapiens OX=9606 GN=MAD2L1 PE=1 SV=1	447912	29860.8
sp|P55072|TERA_HUMAN	48.9779	NA	89265.7	DVDLEFLAK;ELQELVQYPVEHPDK;EMVELPLR;ESIESEIR;EVDIGIPDATGR;GDDLSTAILK;GGNIGDGGGAADR;HPALFK;IVSQLLTLMDGLK;KYEMFAQTLQQSR;LDQLIYIPLPDEK;LEILQIHTK;MDELQLFR;QTNPSAMEVEEDDPVPEIR	1;1;1;1;1;1;1;1;1;1;1;1;1;1	14	16	0.1935	15515;36403;13531;12696;22672;14992;17999;17998;4647;29140;33466;33464;31935;17211;15595;40224	-	Transitional endoplasmic reticulum ATPase OS=Homo sapiens OX=9606 GN=VCP PE=1 SV=4	1.24922e+07	277604
sp|P13647|K2C5_HUMAN	46.4284	NA	62340	AQYEEIANR;FASFIDK;FASFIDKVR;FLEQQNK;HEISEMNR;LAELEEALQK;LALDVEIATYR;LLREYQELMNTK;NKLAELEEALQK;NKYEDEINK;NMQDLVEDFK;NTKHEISEMNR;QNLEPLFEQYINNLR;QNLEPLFEQYINNLRR;SFSTASAITPSVSR;SRTEAESWYQTK;TEAESWYQTK;TEAESWYQTKYEELQQTAGR;TTAENEFVMLK;VDALMDEINFMK;VLDTKWTLLQEQGTK;YEDEINKR;YEELQQTAGR	1;0;0;0;1;1;0;1;1;0;1;1;0;0;1;1;1;1;1;1;0;0;1	14	16	0.3068	17157;8052;16737;10849;14441;19045;23451;31437;31435;27405;19370;19369;22529;26581;37363;39180;28100;30139;22662;41947;24615;28520;29387;35436;35435;16137;16136;20935	-	Keratin, type II cytoskeletal 5 OS=Homo sapiens OX=9606 GN=KRT5 PE=1 SV=3	3.87169e+07	1.1062e+06
sp|Q6DT37|MRCKG_HUMAN	49.0098	NA	172352	AGLQAQEQELCR;ALSSQLEEAR;AQGQQEELLQR;DPQFSATPVLASDVIHAQSR;DVKPDNVLLDVNGHIR;GAFGEVTVVR;HGGEPDLRPEGR;LASSTAPYIPELR;LEAELAQEQESK;LFALAELENIEVAGAK;LTQVQEAQLQAER;NHPFFEGVDWER;NVGTQTLPARPLDHQWK;QSQALQQELAMLR	1;1;1;1;1;1;1;1;1;1;1;1;1;1	14	14	0.1206	27871;17527;24667;40000;36128;15056;25345;28300;27061;34196;30803;31303;38239;31289	-	Serine/threonine-protein kinase MRCK gamma OS=Homo sapiens OX=9606 GN=CDC42BPG PE=1 SV=2	3.16992e+07	406400
sp|P18077|RL35A_HUMAN	5.80575	NA	12529.8	AIFAGYK;DETEFYLGK	1;1	2	2	0.1455	6205;17450	-	60S ribosomal protein L35a OS=Homo sapiens OX=9606 GN=RPL35A PE=1 SV=2	4.43107e+06	492341
sp|P23381|SYWC_HUMAN	4.78597	NA	53131.6	ALIEVLQPLIAEHQAR	1	1	1	0.034	36079	-	Tryptophan--tRNA ligase, cytoplasmic OS=Homo sapiens OX=9606 GN=WARS PE=1 SV=2	0	0
sp|Q9NQW7|XPP1_HUMAN	6.19543	NA	69873.2	IENVVLVVPVK;QEALEWLIR	1;1	2	2	0.0321	21536;19574	-	Xaa-Pro aminopeptidase 1 OS=Homo sapiens OX=9606 GN=XPNPEP1 PE=1 SV=3	369935	10276
sp|Q9NP81|SYSM_HUMAN	2.09949	NA	58245.9	QLQEQIR	1	1	1	0.0135	11185	-	Serine--tRNA ligase, mitochondrial OS=Homo sapiens OX=9606 GN=SARS2 PE=1 SV=1	459598	13927.2
sp|P13798|ACPH_HUMAN	13.4546	NA	81172.6	SALYYVDLIGGK;TPLLLMLGQEDR;TVHTEWTQR;VTSVVVDVVPR	1;1;1;1	4	4	0.0601	24635;27858;19563;20036	-	Acylamino-acid-releasing enzyme OS=Homo sapiens OX=9606 GN=APEH PE=1 SV=4	4.23204e+06	128244
sp|P19623|SPEE_HUMAN	10.0634	NA	33802.7	AAFVLPEFAR;VLIIGGGDGGVLR;YQDILVFR;YYNSDVHR	1;1;1;1	4	4	0.1291	18190;22095;15666;15647	-	Spermidine synthase OS=Homo sapiens OX=9606 GN=SRM PE=1 SV=1	1.37942e+06	86213.7
sp|O75533|SF3B1_HUMAN	6.52494	NA	145738	QLVDTTVELANK;SLVEIIEHGLVDEQQK	1;1	2	2	0.0215	25729;36580	-	Splicing factor 3B subunit 1 OS=Homo sapiens OX=9606 GN=SF3B1 PE=1 SV=3	295102	4276.83
sp|Q9H5V8|CDCP1_HUMAN	7.79384	NA	92872.4	TFAPSFQQEASR;TFIWDVK	1;1	2	2	0.0227	26871;10924	-	CUB domain-containing protein 1 OS=Homo sapiens OX=9606 GN=CDCP1 PE=1 SV=3	696306	16193.2
sp|Q9GZT3|SLIRP_HUMAN	2.47845	NA	12341.4	EHFAQFGHVR	1	1	1	0.0917	22142	-	SRA stem-loop-interacting RNA-binding protein, mitochondrial OS=Homo sapiens OX=9606 GN=SLIRP PE=1 SV=1	74004	6727.64
sp|Q14671|PUM1_HUMAN	2.8325	NA	126395	YISAAPGAEAK	1	1	1	0.0093	16551	sp|Q8TB72|PUM2_HUMAN	Pumilio homolog 1 OS=Homo sapiens OX=9606 GN=PUM1 PE=1 SV=3	921512	20943.5
sp|Q99613|EIF3C_HUMAN	47.0956	NA	105278	DAHNALLDIQSSGR;DFESHITSYK;ELLGQGLLLR;FEELTNLIR;GCILTLVER;ILHTYYK;LNEILQAR;MDEEFTK;QFHHQLR;QGTYGGYFR;QLTPPEGSSK;SEQDQAENEGEDSAVLMER;TEPTAQQNLALQLAEK;VWDLFPEADKVR	1;1;1;1;1;1;1;1;1;1;1;1;1;1	14	15	0.161	30407;22101;17843;18700;15953;11885;12495;10582;12814;15469;15305;39987;35358;29850;29851	sp|B5ME19|EIFCL_HUMAN	Eukaryotic translation initiation factor 3 subunit C OS=Homo sapiens OX=9606 GN=EIF3C PE=1 SV=1	1.94592e+07	442255
sp|Q9UNN8|EPCR_HUMAN	3.43787	NA	26654.6	TLAFPLTIR	1	1	1	0.0378	14980	-	Endothelial protein C receptor OS=Homo sapiens OX=9606 GN=PROCR PE=1 SV=1	3.71976e+06	309980
sp|P05023|AT1A1_HUMAN	50.8069	NA	112824	ADIGVAMGIAGSDVSK;AVAGDASESALLK;DGPNALTPPPTTPEWIK;DMTSEQLDDILK;GVGIISEGNETVEDIAAR;IVEIPFNSTNK;LNIPVSQVNPR;LSLDELHR;NPNTSEPQHLLVMK;QGAIVAVTGDGVNDSPALK;SPDFTNENPLETR;TSATWLALSR;VDNSSLTGESEPQTR;VIMVTGDHPITAK	1;1;1;1;1;1;1;1;1;1;1;1;1;1	14	15	0.1857	30645;22292;36537;28025;36473;23390;22490;13394;33062;36230;30946;17611;32980;27734;27737	-	Sodium/potassium-transporting ATPase subunit alpha-1 OS=Homo sapiens OX=9606 GN=ATP1A1 PE=1 SV=1	1.89618e+07	371799
sp|O60664|PLIN3_HUMAN	60.1036	NA	47045.9	DTVATQLSEAVDATR;EPPKPEQVESR;GLDKLEENLPILQQPTEK;IATSLDGFDVASVQQQR;LEENLPILQQPTEK;LEPQIASASEYAHR;LGQMVLSGVDTVLGK;LHQMWLSWNQK;QEQSYFVR;QVEDLQATFSSIHSFQDLSSSILAQSR;SEEWADNHLPLTDAELAR;SVVTGGVQSVMGSR;TLTAAAVSGAQPILSK;VSGAQEMVSSAK	1;1;1;1;1;1;1;1;1;1;1;1;1;1	14	20	0.4516	32245;24534;24535;39380;36551;33596;32170;31331;30896;29748;29749;15764;44148;39395;39396;27199;27227;26736;31176;21544	-	Perilipin-3 OS=Homo sapiens OX=9606 GN=PLIN3 PE=1 SV=3	2.10019e+07	700062
sp|P09131|P3_HUMAN	2.06031	NA	50300.2	MGVFILAGIR	1	1	1	0.021	16528	-	P3 protein OS=Homo sapiens OX=9606 GN=SLC10A3 PE=2 SV=1	247712	16514.1
sp|O00410|IPO5_HUMAN	49.4213	NA	123550	ATAAFILANEHNVALFK;EGFVEYTEQVVK;FLFDSVSSQNVGLR;FYFHDGVR;HIVENAVQK;HLHSIMVLK;ITFLLQAIR;LCGDTSLNNMQR;LMVPLLK;SELLMIIQMETQSSMR;SLVEIADTVPK;VIAALLQTMEDQGNQR;VQAHAAAALINFTEDCPK;VSDILHSIFSSYK	1;1;1;1;1;1;1;1;1;1;1;1;1;1	14	16	0.1559	36482;28579;32119;15211;15140;16573;16467;28485;7609;8158;38060;20099;36110;38181;30385;30383	-	Importin-5 OS=Homo sapiens OX=9606 GN=IPO5 PE=1 SV=4	7.02075e+06	127650
sp|Q13011|ECH1_HUMAN	2.41051	NA	35793.4	YQETFNVIER	1	1	1	0.0305	24619	-	Delta(3,5)-Delta(2,4)-dienoyl-CoA isomerase, mitochondrial OS=Homo sapiens OX=9606 GN=ECH1 PE=1 SV=2	930617	42300.8
sp|P21283|VATC1_HUMAN	3.02538	NA	43914	GVTQIDNDLK	1	1	1	0.0262	17488	-	V-type proton ATPase subunit C 1 OS=Homo sapiens OX=9606 GN=ATP6V1C1 PE=1 SV=4	1.15252e+06	41161.4
sp|Q9UQ80|PA2G4_HUMAN	49.1037	NA	43759.2	AAHLCAEAALR;AFFSEVER;ALLQSSASR;EGEFVAQFK;FDAMPFTLR;FTVLLMPNGPMR;GDAMIMEETGK;HELLQPFNVLYEK;ITSGPFEPDLYK;LVKPGNQNTQVTEAWNK;MGGDIANR;SEMEVQDAELK;SLVEASSSGVSVLSLCEK;TIIQNPTDQQK	1;1;1;1;1;1;1;1;1;1;1;1;1;1	14	21	0.4036	20497;13444;11699;15704;17890;17294;27573;27095;21035;21674;20448;33164;33162;33163;26831;37838;8287;24479;23947;36830;24184	-	Proliferation-associated protein 2G4 OS=Homo sapiens OX=9606 GN=PA2G4 PE=1 SV=3	3.54229e+07	1.47595e+06
sp|P08579|RU2B_HUMAN	10.6438	NA	25470.1	GQAFVIFK;HDIAFVEFENDGQAGAAR;TVEQTATTTNK	1;1;1	3	3	0.1644	10963;38081;20905	-	U2 small nuclear ribonucleoprotein B'' OS=Homo sapiens OX=9606 GN=SNRPB2 PE=1 SV=1	844760	76796.3
sp|Q9ULT8|HECD1_HUMAN	6.44796	NA	289203	APGETALIDR;GSPVVTHDLLR	1;1	2	2	0.008	15272;20916	-	E3 ubiquitin-protein ligase HECTD1 OS=Homo sapiens OX=9606 GN=HECTD1 PE=1 SV=3	1.01599e+06	7362.23
sp|Q9Y277|VDAC3_HUMAN	13.1008	NA	30639.3	LSQNNFALGYK;LTLDTIFVPNTGK;LTLSALIDGK	1;1;1	3	4	0.1201	23107;28342;14947;14946	-	Voltage-dependent anion-selective channel protein 3 OS=Homo sapiens OX=9606 GN=VDAC3 PE=1 SV=1	2.91805e+06	162114
sp|Q15021|CND1_HUMAN	3.02538	NA	157082	EAITHLLGVALTR	1	1	1	0.0093	27628	-	Condensin complex subunit 1 OS=Homo sapiens OX=9606 GN=NCAPD2 PE=1 SV=3	0	0
sp|P16989|YBOX3_HUMAN	6.83695	NA	40066	DGVPEGAQLQGPVHR;EDVFVHQTAIK;NDTKEDVFVHQTAIK;NGYGFINR;RPRPPNAPSQDGK	1;0;0;0;1	2	3	0.1371	31971;31970;24226;35188;11944;11976;28365	-	Y-box-binding protein 3 OS=Homo sapiens OX=9606 GN=YBX3 PE=1 SV=4	413383	22965.7
sp|P12268|IMDH2_HUMAN	55.0758	NA	55769.6	DKYPNLQVIGGNVVTAAQAK;DVFEAK;FGVPVIADGGIQNVGHIAK;FVPYLIAGIQHSCQDIGAK;GKLPIVNEDDELVAIIAR;KYEQGFITDPVVLSPK;LPIVNEDDELVAIIAR;NLIDAGVDALR;REDLVVAPAGITLK;RFGVPVIADGGIQNVGHIAK;TSSAQVEGGVHSLHSYEK;VAQGVSGAVQDK;YEQGFITDPVVLSPK;YFSEADKIK	1;1;1;1;1;1;1;1;1;1;1;1;1;1	14	18	0.3171	39577;4556;37378;37379;39826;38314;36352;36368;35752;19538;30058;30057;39192;37697;37693;19607;34297;17416	-	Inosine-5'-monophosphate dehydrogenase 2 OS=Homo sapiens OX=9606 GN=IMPDH2 PE=1 SV=2	3.03376e+07	1.21351e+06
sp|P82914|RT15_HUMAN	2.51039	NA	29823.4	IIALSVK	1	1	1	0.0272	5494	-	28S ribosomal protein S15, mitochondrial OS=Homo sapiens OX=9606 GN=MRPS15 PE=1 SV=1	114522	6027.46
sp|Q9BQP7|MGME1_HUMAN	2.63014	NA	39396	QQVFLLER	1	1	1	0.0233	15003	-	Mitochondrial genome maintenance exonuclease 1 OS=Homo sapiens OX=9606 GN=MGME1 PE=1 SV=1	4.9324e+06	224200
sp|Q9NTX5|ECHD1_HUMAN	2.3492	NA	33676.5	LVEIIGSR	1	1	1	0.0261	10180	-	Ethylmalonyl-CoA decarboxylase OS=Homo sapiens OX=9606 GN=ECHDC1 PE=1 SV=2	1.08677e+06	57198.6
sp|Q9UBX3|DIC_HUMAN	14.8697	NA	31262.3	FAIYETVR;LGPLAFYK;VHLQTQQEVK;VLLGSVSGLAGGFVGTPADLVNVR	1;1;1;1	4	4	0.1742	13922;10939;21564;41196	-	Mitochondrial dicarboxylate carrier OS=Homo sapiens OX=9606 GN=SLC25A10 PE=1 SV=2	1.71159e+06	95088.4
sp|P62258|1433E_HUMAN	50.601	NA	29155.4	AAFDDAIAELDTLSEESYK;AASDIAMTELPPTHPIR;DNLTLWTSDMQGDGEEQNK;DSTLIMQLLR;EAAENSLVAYK;HLIPAANTGESK;IISSIEQK;IISSIEQKEENK;LICCDILDVLDK;NLLSVAYK;QMVETELK;VAGMDVELTVEER;YDEMVESMK;YDEMVESMKK;YLAEFATGNDR;YLAEFATGNDRK	1;1;1;0;1;1;1;1;1;0;1;1;1;1;1;1	14	15	0.6392	39588;36561;40432;21415;20946;22512;11240;28292;29902;10898;10899;13755;29567;19772;24372;23859;23178;27383	-	14-3-3 protein epsilon OS=Homo sapiens OX=9606 GN=YWHAE PE=1 SV=1	3.20552e+07	1.78084e+06
sp|O75815|BCAR3_HUMAN	8.22384	NA	92506.8	FNQILTALSR;HQYTQTAILYEK	1;1	2	2	0.0267	19766;30365	-	Breast cancer anti-estrogen resistance protein 3 OS=Homo sapiens OX=9606 GN=BCAR3 PE=1 SV=1	391516	6418.3
sp|P28288|ABCD3_HUMAN	3.02538	NA	75427.6	ITELMQVLK	1	1	1	0.0137	16463	-	ATP-binding cassette sub-family D member 3 OS=Homo sapiens OX=9606 GN=ABCD3 PE=1 SV=1	222273	5169.13
sp|Q02878|RL6_HUMAN	46.6809	NA	32707.6	AIPQLQGYLR;AVDSQILPK;EKYEITEQR;FVIATSTK;HQEGEIFDTEK;HQEGEIFDTEKEK;IDISNVK;KPFSQHVR;QLASGLLLVTGPLVLNR;SVFALTNGIYPHK;VLATVTKPVGGDK;VLATVTKPVGGDKNGGTR;YYPTEDVPR;YYPTEDVPRK	1;1;1;1;1;1;1;1;1;1;1;1;1;1	14	24	0.4167	19624;12984;20980;9553;25779;32476;32477;6808;13924;35514;29152;29154;29137;29153;29138;29151;24171;24169;35611;35612;18880;18877;18879;23600	-	60S ribosomal protein L6 OS=Homo sapiens OX=9606 GN=RPL6 PE=1 SV=3	4.82678e+07	2.54041e+06
sp|P09874|PARP1_HUMAN	57.0201	NA	113012	AQNDLIWNIKDELK;EELGFRPEYSASQLK;FYTLIPHDFGMK;HPDVEVDGFSELR;KGDEVDGVDEVAK;KPPLLNNADSVQAK;LQLLEDDKENR;MAIMVQSPMFDGK;NTHATTHNAYDLEVIDIFK;QQVPSGESAILDR;TLGDFAAEYAK;TTNFAGILSQGLR;VGTVIGSNK;VVSEDFLQDVSASTK	1;1;1;1;1;1;1;1;1;1;1;1;1;1	14	16	0.1824	34436;35328;35329;30111;30471;26661;30370;30369;27008;30538;40477;27792;20612;27152;9806;33079	-	Poly [ADP-ribose] polymerase 1 OS=Homo sapiens OX=9606 GN=PARP1 PE=1 SV=4	1.76862e+07	294771
sp|P18124|RL7_HUMAN	44.3259	NA	29207.2	ASINMLR;EANNFLWPFK;EVPAVPETLK;EVPAVPETLKK;FKEANNFLWPFK;IALTDNALIAR;KAGNFYVPAEPK;KTTHFVEGGDAGNR;KVLQLLR;QIFNGTFVK;SVNELIYK;SVNELIYKR;TTHFVEGGDAGNR;TTHFVEGGDAGNREDQINR	1;1;1;1;1;1;1;1;1;1;1;1;1;1	14	18	0.3952	7286;23514;16739;21587;31523;20065;25394;25393;30230;9634;15670;12821;18222;26652;26653;39813;39812;39811	-	60S ribosomal protein L7 OS=Homo sapiens OX=9606 GN=RPL7 PE=1 SV=1	6.17296e+07	3.8581e+06
sp|P13674|P4HA1_HUMAN	3.43787	NA	61011	DPEGFVGHPVNAFK	1	1	1	0.0262	30796	-	Prolyl 4-hydroxylase subunit alpha-1 OS=Homo sapiens OX=9606 GN=P4HA1 PE=1 SV=2	488028	15250.9
sp|Q14240|IF4A2_HUMAN	8.53054	NA	46372.8	ELAQQIQK;GIYAYGFEKPSAIQQR;GVAINFVTEEDKR;LQAEAPHIVVGTPGR;MFVLDEADEMLSR;QFYINVER;VDWLTEK;VFDMLNR;VLITTDLLAR	0;0;1;1;0;0;0;0;0	2	3	0.2383	12536;36441;36440;29931;31634;31633;31886;32169;16199;16200;10308;10986;10430;10985;17952	-	Eukaryotic initiation factor 4A-II OS=Homo sapiens OX=9606 GN=EIF4A2 PE=1 SV=2	1.60185e+06	69645.7
sp|O14776|TCRG1_HUMAN	4.84228	NA	123823	AIVPLEAR;GPPPPPTASEPTR	1;1	2	2	0.0191	9601;24813	-	Transcription elongation regulator 1 OS=Homo sapiens OX=9606 GN=TCERG1 PE=1 SV=2	5.62503e+06	112501
sp|Q13200|PSMD2_HUMAN	53.6709	NA	100136	APVQPQQSPAAAPGGTDEKPSGK;AVPLALALISVSNPR;DPNNLFMVR;EPLLTLVK;FGGSGSQVDSAR;LAQGLTHLGK;LNILDTLSK;LVGSQEELASWGHEYVR;MLVTFDEELRPLPVSVR;SETELKDTYAR;TITGFQTHTTPVLLAHGER;VGQAVDVVGQAGKPK;VPDDIYK;WLPLGLGLNHLGK	1;1;1;1;1;1;1;1;1;1;1;1;1;1	14	19	0.2037	40598;30988;17598;18203;11057;19916;15145;14509;38221;38220;38882;25115;39522;39523;29301;29300;8975;28302;28303	-	26S proteasome non-ATPase regulatory subunit 2 OS=Homo sapiens OX=9606 GN=PSMD2 PE=1 SV=3	8.11025e+06	144826
sp|Q01469|FABP5_HUMAN	10.0446	NA	15154.6	ELGVGIALR;FEETTADGR;TQTVCNFTDGALVQHQEWDGK	1;1;1	3	3	0.2889	11523;14749;42079	-	Fatty acid-binding protein 5 OS=Homo sapiens OX=9606 GN=FABP5 PE=1 SV=3	3.9539e+06	395390
sp|Q01813|PFKAP_HUMAN	54.5025	NA	85541.5	AIGVLTSGGDAQGMNAAVR;AMEWITAK;DLQSNVEHLTEK;EIGWTDVGGWTGQGGSILGTK;ELVVTQLGYDTR;EWSGLLEELAR;IIEVVDAIMTTAQSHQR;KEWSGLLEELAR;MLAIYDGFDGFAK;NGQIDKEAVQK;NVIFQPVAELK;NVLGHMQQGGAPSPFDR;SFAGNLNTYK;TFVLEVMGR;VTILGHVQR;YLEEIATQMR	0;1;1;1;1;1;1;1;1;1;1;1;1;0;1;1	14	19	0.2436	35901;36121;12266;28155;39849;27613;24780;37844;37649;28675;28676;29144;29566;22245;23240;36428;36427;17926;15605;14688;23061;23665	-	ATP-dependent 6-phosphofructokinase, platelet type OS=Homo sapiens OX=9606 GN=PFKP PE=1 SV=2	6.65234e+07	1.79793e+06
sp|P05783|K1C18_HUMAN	49.3754	NA	48028.5	AQIFANTVDNAR;AQYDELAR;DWSHYFK;GGMGSGGLATGIAGGLAGMGGIQNEK;IVLQIDNAR;KVIDDTNITR;LAADDFR;LASYLDR;LEAEIATYR;LLEDGEDFNLGDALDSSNSMQTIQK;QAQEYEALLNIK;QSVENDIHGLR;QSVENDIHGLRK;TVQSLEIDLDSMR;VKLEAEIATYR	1;1;1;1;0;1;0;1;1;1;1;1;1;1;1	13	18	0.3674	25352;12799;13377;40909;41159;41158;15256;20215;7394;8446;16111;43572;43571;28368;27879;22961;23601;27670;30643;24434	-	Keratin, type I cytoskeletal 18 OS=Homo sapiens OX=9606 GN=KRT18 PE=1 SV=2	2.85433e+07	1.01941e+06
sp|Q15629|TRAM1_HUMAN	2.16942	NA	43043.8	FINFQLR	1	1	1	0.0187	11888	-	Translocating chain-associated membrane protein 1 OS=Homo sapiens OX=9606 GN=TRAM1 PE=1 SV=3	132322	11026.9
sp|Q9Y3B3|TMED7_HUMAN	3.18359	NA	25155.6	SVIDYQTHFR	1	1	2	0.0446	23512;23511	-	Transmembrane emp24 domain-containing protein 7 OS=Homo sapiens OX=9606 GN=TMED7 PE=1 SV=2	1.60305e+06	114504
sp|P56182|RRP1_HUMAN	3.02538	NA	52806.6	VGAEELTADQNLK	1	1	1	0.0282	27447	-	Ribosomal RNA processing protein 1 homolog A OS=Homo sapiens OX=9606 GN=RRP1 PE=1 SV=1	124885	4803.26
sp|P46776|RL27A_HUMAN	11.7112	NA	16551	LWTLVSEQTR;NQSFCPTVNLDK;TGAAPIIDVVR;YHPGYFGK	1;1;1;1	4	4	0.277	22372;28428;17841;12894	-	60S ribosomal protein L27a OS=Homo sapiens OX=9606 GN=RPL27A PE=1 SV=2	2.47887e+07	3.09859e+06
sp|Q9Y6Y8|S23IP_HUMAN	10.8192	NA	111007	QGFISSLK;SAWQTLNEFAR;VANQIKEEEEK	1;1;1	3	3	0.03	9971;25455;25249	-	SEC23-interacting protein OS=Homo sapiens OX=9606 GN=SEC23IP PE=1 SV=1	605615	13764
sp|P45877|PPIC_HUMAN	3.25701	NA	22748.8	TVENFVALATGEK	1	1	1	0.0613	27179	-	Peptidyl-prolyl cis-trans isomerase C OS=Homo sapiens OX=9606 GN=PPIC PE=1 SV=1	214571	26821.4
sp|P12270|TPR_HUMAN	2.75756	NA	267131	LDELQASDVSVK	1	1	1	0.0051	24814	-	Nucleoprotein TPR OS=Homo sapiens OX=9606 GN=TPR PE=1 SV=3	960627	6861.62
sp|P47897|SYQ_HUMAN	44.4986	NA	87742.9	AINFNFGYAK;DVLNDTAPR;EAATQAQQTLGSTIDK;FDDTNPEKEEAK;FHKPGENYK;FSEGEATLR;GHNTLPSPWR;HRPQLLVER;ILQLVATGAVR;LAWGQPVGLR;LFTLTALR;LNLHYAVVSK;QHLEITGGQVR	1;1;1;1;1;1;1;1;1;1;1;1;1	13	15	0.1729	19069;13977;33772;28423;18126;18128;14253;19831;19193;18943;17273;11769;19054;22516;22515	-	Glutamine--tRNA ligase OS=Homo sapiens OX=9606 GN=QARS PE=1 SV=1	1.05359e+07	210719
sp|P42224|STAT1_HUMAN	3.74457	NA	87279.5	YTYEHDPITK	1	1	1	0.0133	23557	-	Signal transducer and activator of transcription 1-alpha/beta OS=Homo sapiens OX=9606 GN=STAT1 PE=1 SV=2	966863	21485.8
sp|P61978|HNRPK_HUMAN	50.287	NA	50944.4	DLAGSIIGK;DYDDMSPR;GSYGDLGGPIITTQVTIPK;IDEPLEGSEDR;IILDLISESPIK;IITITGTQDQIQNAQYLLQNSVK;LLIHQSLAGGIIGVK;NLPLPPPPPPR;NTDEMVELR;RPAEDMEEEQAFK;RPAEDMEEEQAFKR;TDYNASVSVPDSSGPER;VVLIGGKPDR	1;1;1;1;1;1;1;1;1;1;1;1;1	13	16	0.3413	9776;14397;37716;23294;26053;42891;42890;30937;30938;20965;17625;18228;32575;35291;35790;15692	-	Heterogeneous nuclear ribonucleoprotein K OS=Homo sapiens OX=9606 GN=HNRNPK PE=1 SV=1	1.89812e+07	703009
sp|Q5JPH6|SYEM_HUMAN	2.75756	NA	58651.6	GGPAGPYQQSQR	1	1	1	0.0229	22777	-	Probable glutamate--tRNA ligase, mitochondrial OS=Homo sapiens OX=9606 GN=EARS2 PE=1 SV=2	66116.4	2003.53
sp|Q969H8|MYDGF_HUMAN	11.6887	NA	18783.3	GAEIEYAMAYSK;SYLYFTQFK;TAVAHRPGAFK;TEEFEVTK	1;1;1;1	4	4	0.2312	25780;21018;19471;13383	-	Myeloid-derived growth factor OS=Homo sapiens OX=9606 GN=MYDGF PE=1 SV=1	4.71791e+06	786318
sp|P04080|CYTB_HUMAN	9.57193	NA	11132.6	SQVVAGTNYFIK;VHVGDEDFVHLR	1;1	2	2	0.2449	25608;28439	-	Cystatin-B OS=Homo sapiens OX=9606 GN=CSTB PE=1 SV=2	1.95668e+06	326113
sp|Q9Y5B9|SP16H_HUMAN	45.766	NA	119838	AASITSEVFNK;APGEQTVPALNLQNAFR;EELEFEVPFR;ELAAQLNEEAK;INFYCPGSALGR;MQGSLEAHVNGFR;NEGNIFPNPEATFVK;NISMSVEGDYTYLR;NLGFGMGIEFR;NVGIFLK;VMEIVDADEK;YEEEEEQSR;YTEGVQSLNWTK	1;1;1;1;1;1;1;1;1;1;1;1;1	13	14	0.1452	19900;36421;24496;21762;26441;29542;34005;33800;23181;6881;19209;19814;21086;28526	-	FACT complex subunit SPT16 OS=Homo sapiens OX=9606 GN=SUPT16H PE=1 SV=1	1.58344e+07	251340
sp|P54819|KAD2_HUMAN	13.0098	NA	26460.8	APSVPAAEPEYPK;LVSDEMVVELIEK;NGFLLDGFPR	1;1;1	3	3	0.1506	26474;30954;18760	-	Adenylate kinase 2, mitochondrial OS=Homo sapiens OX=9606 GN=AK2 PE=1 SV=2	1.31283e+06	77225
sp|Q9H3P7|GCP60_HUMAN	4.78597	NA	60556	GPGASGEQPEPGEAAAGGAAEEAR	1	1	1	0.0455	40190	-	Golgi resident protein GCP60 OS=Homo sapiens OX=9606 GN=ACBD3 PE=1 SV=4	0	0
sp|Q13155|AIMP2_HUMAN	11.9667	NA	35326.3	FLFSLFGQK;SYGPAPGAGHVQEESNLSLQALESR;VLSTVHTHSSVK	1;1;1	3	3	0.1437	16894;42935;24520	-	Aminoacyl tRNA synthase complex-interacting multifunctional protein 2 OS=Homo sapiens OX=9606 GN=AIMP2 PE=1 SV=2	0	0
sp|Q7Z6Z7|HUWE1_HUMAN	6.07038	NA	481589	TLTSIVHLER;TVLNQILR	1;1	2	2	0.0041	19999;12507	-	E3 ubiquitin-protein ligase HUWE1 OS=Homo sapiens OX=9606 GN=HUWE1 PE=1 SV=3	558948	2726.58
sp|Q15392|DHC24_HUMAN	6.08185	NA	60062	EGLEYIPLR;LTQGETLR	1;1	2	2	0.0329	17018;11230	-	Delta(24)-sterol reductase OS=Homo sapiens OX=9606 GN=DHCR24 PE=1 SV=2	2.13573e+06	97078.6
sp|P40227|TCPZ_HUMAN	43.5044	NA	57987.6	ALQFLEEVK;AQAALAVNISAAR;DGNVLLHEMQIQHPTASLIAK;EMDRETLIDVAR;GFVVINQK;GIDPFSLDALSK;GLQDVLR;MLVSGAGDIK;QADLYISEGLHPR;SVTLLIK;TEVNSGFFYK;VATAQDDITGDGTTSNVLIIGELLK;VLAQNSGFDLQETLVK	1;1;1;1;1;1;1;1;1;1;1;1;1	13	17	0.307	16519;23162;41417;41325;29571;10782;23417;7166;14177;30451;30450;30040;6356;20836;20835;42690;35473	-	T-complex protein 1 subunit zeta OS=Homo sapiens OX=9606 GN=CCT6A PE=1 SV=3	2.88677e+07	995439
sp|Q00839|HNRPU_HUMAN	47.3642	NA	90528	AEGGGGGGRPGAPAAGDGK;DIDIHEVR;EKPYFPIPEEYTFIQNVPLEDR;LLEQYKEESK;LNTLLQR;MCLFAGFQR;MMVAGFK;NFILDQTNVSAAAQR;NGQDLGVAFK;SSGPTSLFAVTVAPPGAR;TTWVTK;VSELKEELK;YNILGTNTIMDK	1;1;1;1;1;1;1;1;1;1;1;1;1	13	18	0.1842	31450;13859;43438;23568;9264;18480;7117;6610;7665;33509;15508;15480;34717;34715;5273;16461;27289;27760	-	Heterogeneous nuclear ribonucleoprotein U OS=Homo sapiens OX=9606 GN=HNRNPU PE=1 SV=6	2.24204e+07	509554
sp|Q8TCG1|CIP2A_HUMAN	2.39473	NA	102121	LAADVILK	1	1	1	0.0088	8727	-	Protein CIP2A OS=Homo sapiens OX=9606 GN=CIP2A PE=1 SV=2	740011	11384.8
sp|Q01082|SPTB2_HUMAN	46.4036	NA	274439	AKDEQSAVSMLK;ALQFLK;ALVADSHPESER;EIEELQSQAQALSQEGK;ELEAENYHDIK;HQILEQAVEDYAETVHQLSK;IDDIFER;LQALDTGWNELHK;TALPAQSAATLPAR;TQILAASYELHK;VHLENMGSHDIVDGNHR;VLVLSQDYGK;VQAVVAVAR	1;1;1;1;1;1;1;1;1;1;1;1;1	13	14	0.0677	25461;4849;25056;37320;26659;41460;10884;31091;31092;26858;27041;38068;18221;11055	-	Spectrin beta chain, non-erythrocytic 1 OS=Homo sapiens OX=9606 GN=SPTBN1 PE=1 SV=2	4.57771e+06	28433
sp|P07686|HEXB_HUMAN	14.2571	NA	63071.2	GSIVWQEVFDDK;KLESFYIQK;LAPGTIVEVWK;VLDIIATINK	1;1;1;1	4	4	0.0755	28434;19504;21667;17399	-	Beta-hexosaminidase subunit beta OS=Homo sapiens OX=9606 GN=HEXB PE=1 SV=3	925300	30843.3
sp|Q07866|KLC1_HUMAN	45.7302	NA	65268.9	ALEIYQTK;DAANLLNDALAIR;DELANTQQK;DHPAVAATLNNLAVLYGK;FEAAETLEEAAMR;HLEFMNQLK;LGPDDPNVAK;QVIQGLEALK;SEQSVAQLEEEK;TLHNLVIQYASQGR;VAEVLNDPENMEK;VDSPTVTTTLK;YEEVEYYYQR	1;1;1;1;1;1;1;1;1;1;1;1;1	13	14	0.2618	12822;26922;15425;37043;37042;30081;20236;14761;17353;27114;32671;30560;19735;28976	-	Kinesin light chain 1 OS=Homo sapiens OX=9606 GN=KLC1 PE=1 SV=2	5.55147e+06	150040
sp|P31948|STIP1_HUMAN	46.7174	NA	62599.4	AAALEAMKDYTK;ALSVGNIDDALQCYSEAIK;AMADPEVQQIMSDPAMR;EGLQNMEAR;ETKPEPMEEDLPENK;ETKPEPMEEDLPENKK;IGNSYFKEEK;KAAALEFLNR;LAYINPDLALEEK;LDPHNHVLYSNR;LMDVGLIAIR;TLLSDPTYR;TYEEGLKHEANNPQLK	1;1;1;1;1;1;1;1;1;1;1;1;1	13	17	0.2818	25634;39397;37982;16028;36088;37871;21728;18618;18619;30240;29594;29595;17443;18040;16112;37090;37089	-	Stress-induced-phosphoprotein 1 OS=Homo sapiens OX=9606 GN=STIP1 PE=1 SV=1	3.20646e+07	745688
sp|P52298|NCBP2_HUMAN	3.52888	NA	17989.8	SDSYVELSQYR	1	1	1	0.0705	26209	-	Nuclear cap-binding protein subunit 2 OS=Homo sapiens OX=9606 GN=NCBP2 PE=1 SV=1	1.79455e+06	163140
sp|Q9UMX0|UBQL1_HUMAN	2.94719	NA	62479.4	FQQQLEQLSAMGFLNR	1	1	1	0.0272	37834	-	Ubiquilin-1 OS=Homo sapiens OX=9606 GN=UBQLN1 PE=1 SV=2	2.01152e+06	154732
sp|P48556|PSMD8_HUMAN	6.53676	NA	39586.8	ILFFNTPK;VAEFHTELER	1;1	2	2	0.0514	13297;22241	-	26S proteasome non-ATPase regulatory subunit 8 OS=Homo sapiens OX=9606 GN=PSMD8 PE=1 SV=2	3.38841e+06	154019
sp|O43747|AP1G1_HUMAN	8.74955	NA	91293.1	IEFTFER;VLAINILGR;YVALTSLLK	1;1;1	3	3	0.0304	11981;12910;14222	-	AP-1 complex subunit gamma-1 OS=Homo sapiens OX=9606 GN=AP1G1 PE=1 SV=5	1.89305e+06	43024
sp|P61006|RAB8A_HUMAN	10.9307	NA	23653.2	LEGNSPQGSNQGVK;NIEEHASADVEK;TYDYLFK	1;1;1	3	3	0.1594	28206;26068;12256	-	Ras-related protein Rab-8A OS=Homo sapiens OX=9606 GN=RAB8A PE=1 SV=1	1.15707e+06	68062.7
sp|O95861|BPNT1_HUMAN	2.50274	NA	33371.2	IIQLIEGK	1	1	1	0.026	11096	-	3'(2'),5'-bisphosphate nucleotidase 1 OS=Homo sapiens OX=9606 GN=BPNT1 PE=1 SV=1	174783	7599.26
sp|Q9Y5Y2|NUBP2_HUMAN	3.43787	NA	28806.8	HIILVLSGK	1	1	1	0.0332	13303	-	Cytosolic Fe-S cluster assembly factor NUBP2 OS=Homo sapiens OX=9606 GN=NUBP2 PE=1 SV=1	84908.3	6531.41
sp|P17655|CAN2_HUMAN	11.6116	NA	79944.8	EFYILWTK;NPWGEVEWTGR;SDTFINLR;YLNQDYEALR	1;1;1;1	4	4	0.0529	17376;25704;12816;24140	-	Calpain-2 catalytic subunit OS=Homo sapiens OX=9606 GN=CAPN2 PE=1 SV=6	8.01329e+06	222591
sp|P61962|DCAF7_HUMAN	3.52888	NA	38901.1	LALGSFVEEYNNK	1	1	1	0.038	30084	-	DDB1- and CUL4-associated factor 7 OS=Homo sapiens OX=9606 GN=DCAF7 PE=1 SV=1	870169	54385.5
sp|P17987|TCPA_HUMAN	50.4319	NA	60305.6	AFHNEAQVNPER;FATEAAITILR;HGSYEDAVHSGALND;IACLDFSLQK;ICDDELILIK;LLEVEHPAAK;SLLVIPNTLAVNAAQDSTDLVAK;SQNVMAAASIANIVK;SSLGPVGLDK;TSASIILR;WIGLDLSNGKPR;YFVEAGAMAVR;YINENLIVNTDELGR	1;1;1;1;1;1;1;1;1;1;1;1;1	13	18	0.2914	28128;28127;21423;21422;32168;20952;22297;17644;41537;31328;30892;13046;9378;26487;26522;26490;21686;35485	-	T-complex protein 1 subunit alpha OS=Homo sapiens OX=9606 GN=TCP1 PE=1 SV=1	2.28669e+07	653339
sp|Q6ZVX7|FBX50_HUMAN	3.02538	NA	30827.9	TVIAQHHVAPR	1	1	1	0.04	22188	-	F-box only protein 50 OS=Homo sapiens OX=9606 GN=NCCRP1 PE=1 SV=1	100323	9120.24
sp|Q09028|RBBP4_HUMAN	8.22384	NA	47626.1	HPSKPDPSGECNPDLR;IGEEQSPEDAEDGPPELLFIHGGHTAK;LMIWDTR;LNVWDLSK;TPSSDVLVFDYTK	1;1;0;0;0	2	3	0.1671	36151;43907;43908;11750;13117;29775	-	Histone-binding protein RBBP4 OS=Homo sapiens OX=9606 GN=RBBP4 PE=1 SV=3	382186	25479.1
sp|Q16576|RBBP7_HUMAN	9.57193	NA	47790.2	DYALHWLVLGTHTSDEQNHLVVAR;IGEEQSAEDAEDGPPELLFIHGGHTAK;LMIWDTR;LNVWDLSK;TPSSDVLVFDYTK	1;1;0;0;0	2	2	0.1859	43628;43839;11750;13117;29775	-	Histone-binding protein RBBP7 OS=Homo sapiens OX=9606 GN=RBBP7 PE=1 SV=1	589439	36839.9
sp|Q8TC12|RDH11_HUMAN	4.78597	NA	35363.4	EIQTTTGNQQVLVR	1	1	1	0.044	32432	-	Retinol dehydrogenase 11 OS=Homo sapiens OX=9606 GN=RDH11 PE=1 SV=2	0	0
sp|P14868|SYDC_HUMAN	41.7038	NA	57100	ADEVVWVR;AYIDSFR;FAANINK;FGAPPHAGGGIGLER;IHDPQLLTER;IYVISLAEPR;LEYCEALAMLR;LLGHLVK;LPLQLDDAVRPEAEGEEEGR;LQSGICHLFR;QQQFNVQALVAVGDHASK;VFSIGPVFR;VTMLFLGLHNVR	1;1;1;1;1;1;1;1;1;1;1;1;1	13	18	0.2874	13075;9674;6462;28813;28815;21985;19709;19712;26874;6530;40621;40622;22247;22249;38017;14662;27804;27802	-	Aspartate--tRNA ligase, cytoplasmic OS=Homo sapiens OX=9606 GN=DARS PE=1 SV=2	1.42456e+07	365272
sp|Q12765|SCRN1_HUMAN	2.27968	NA	46352.5	QEESITVQTMMNTLR	1	1	1	0.0362	35765	-	Secernin-1 OS=Homo sapiens OX=9606 GN=SCRN1 PE=1 SV=2	719929	35996.5
sp|Q92905|CSN5_HUMAN	8.35879	NA	37554.7	ISALALLK;LLELLWNK;SGGNLEVMGLMLGK	1;1;1	3	3	0.0898	8108;14882;27971	-	COP9 signalosome complex subunit 5 OS=Homo sapiens OX=9606 GN=COPS5 PE=1 SV=4	572071	28603.5
sp|P20338|RAB4A_HUMAN	3.00788	NA	24374.2	MGSGIQYGDAALR	1	1	1	0.0596	26440	-	Ras-related protein Rab-4A OS=Homo sapiens OX=9606 GN=RAB4A PE=1 SV=3	427642	28509.4
sp|P16144|ITB4_HUMAN	44.0789	NA	202039	AQSQEGWGR;DYSTLTSVSSHDSR;EAIINLATQPK;LLELQEVDSLLR;LTAGVPDTPTR;LVFSALGPTSLR;NVISLTEDVDEFR;SEHSHSTTLPR;TGSFHIR;THQEVPSEPGR;VAPGYYTLTADQDAR;VLSTSSTLTR;VSWQEPR	1;1;1;1;1;1;1;1;1;1;1;1;1	13	13	0.0785	14543;31866;21075;28605;18411;23359;31394;22984;7748;22461;33375;16076;10660	-	Integrin beta-4 OS=Homo sapiens OX=9606 GN=ITGB4 PE=1 SV=5	2.03984e+07	196139
sp|P61247|RS3A_HUMAN	44.4464	NA	29925.7	ACQSIYPLHDVFVR;APAMFNIR;EVQTNDLK;LFCVGFTK;LIPDSIGKDIEK;LITEDVQGK;LMELHGEGSSSGK;MMEIMTR;NCLTNFHGMDLTR;TSYAQHQQVR;TTDGYLLR;VFEVSLADLQNDEVAFR;VVDPFSK	1;1;1;1;1;1;1;1;1;1;1;1;1	13	19	0.5076	34519;34517;11780;11782;11285;12169;13010;25647;14064;26245;25744;11501;32557;32271;21833;21832;11901;38141;6897	-	40S ribosomal protein S3a OS=Homo sapiens OX=9606 GN=RPS3A PE=1 SV=2	4.31507e+07	2.27109e+06
sp|Q96II8|LRCH3_HUMAN	3.43787	NA	86030	GAANHDLTDTTR	1	1	2	0.0154	23722;23721	-	Leucine-rich repeat and calponin homology domain-containing protein 3 OS=Homo sapiens OX=9606 GN=LRCH3 PE=1 SV=2	84788	2422.51
sp|Q96DB5|RMD1_HUMAN	6.39399	NA	35785.3	ESEDAELLWR;LYQLLTQYK	1;1	2	2	0.0605	22838;20030	-	Regulator of microtubule dynamics protein 1 OS=Homo sapiens OX=9606 GN=RMDN1 PE=1 SV=1	1.05215e+06	43839.6
sp|Q02790|FKBP4_HUMAN	42.116	NA	51772.1	AEASSGDHPTDTEMKEEQK;ALELDSNNEK;ATESGAQSAPLPMEGVDISPK;AWDIAIATMK;DKFSFDLGK;FSFDLGK;GEAHLAVNDFELAR;GEHSIVYLKPSYAFGSVGK;LYANMFER;QALLQYK;SNTAGSQSQVETEA;VFVHYTGWLLDGTK;VLQLYPNNK	1;1;1;1;1;1;1;1;1;1;1;1;1	13	15	0.3355	39617;18596;39704;18727;18135;15771;7587;31553;39103;15889;15296;9455;28020;33290;16979	-	Peptidyl-prolyl cis-trans isomerase FKBP4 OS=Homo sapiens OX=9606 GN=FKBP4 PE=1 SV=3	1.92825e+07	622016
sp|P11216|PYGB_HUMAN	4.78597	NA	96634.5	GLAGLGDVAEVR;VIFLENYR;VLYPNDNFFEGK	1;0;0	1	1	0.038	19539;15669;29011	-	Glycogen phosphorylase, brain form OS=Homo sapiens OX=9606 GN=PYGB PE=1 SV=5	1.0059e+06	18289.2
sp|P26641|EF1G_HUMAN	42.9531	NA	50087.1	AKDPFAHLPK;ALIAAQYSGAQVR;DGWSLWYSEYR;DPFAHLPK;EYFSWEGAFQHVGK;ILGLLDAYLK;LDPGSEETQTLVR;QAFPNTNR;RILGLLDAYLK;STFVLDEFK;STFVLDEFKR;VLSAPPHFHFGQTNR;WFLTCINQPQFR	1;1;1;1;1;1;1;1;1;1;1;1;1	13	17	0.2677	18291;18293;26260;29511;11436;34143;34142;18113;29071;12196;23854;16844;22637;22636;34575;34576;32837	-	Elongation factor 1-gamma OS=Homo sapiens OX=9606 GN=EEF1G PE=1 SV=3	4.23037e+07	1.5668e+06
sp|P54577|SYYC_HUMAN	38.8271	NA	59106.1	APWELLELR;GQPDEELKPK;HPDADSLYVEK;HVLFPLK;LSSVVTQHDSK;NLQEVLGEEK;NSEPEEVIPSR;NSVEVALNK;QVEPLDPPAGSAPGEHVFVK;SEFVILR;TVVSGLVQFVPK;YLPALGYSK	1;1;1;1;1;1;1;1;1;1;1;1	12	14	0.2386	18385;18920;23777;9123;21183;21173;21184;19604;23185;13081;39456;9457;23812;14321	-	Tyrosine--tRNA ligase, cytoplasmic OS=Homo sapiens OX=9606 GN=YARS PE=1 SV=4	1.51273e+07	343803
sp|P00338|LDHA_HUMAN	45.7542	NA	36665.4	DQLIYNLLK;DQLIYNLLKEEQTPQNK;DYNVTANSK;FIIPNVVK;KSADTLWGIQK;LKGEMMDLQHGSLFLR;QVVESAYEVIK;SADTLWGIQK;TLHPDLGTDK;TLHPDLGTDKDK;VHPVSTMIK;VIGSGCNLDSAR;VTLTSEEEAR	1;1;1;1;1;1;1;1;1;1;1;0;1	12	23	0.3464	18147;39458;39457;14340;11604;11605;22817;37567;37136;37565;37566;23493;22854;23492;18099;17262;17260;26001;25999;26000;14323;14828;22882;18677	-	L-lactate dehydrogenase A chain OS=Homo sapiens OX=9606 GN=LDHA PE=1 SV=2	4.93561e+07	2.05651e+06
sp|P28070|PSB4_HUMAN	4.78597	NA	29185.5	VNNSTMLGASGDYADFQYLK	1	1	1	0.0758	40535	-	Proteasome subunit beta type-4 OS=Homo sapiens OX=9606 GN=PSMB4 PE=1 SV=4	0	0
sp|Q15785|TOM34_HUMAN	2.31614	NA	34537.8	ALMDSLGPEWR	1	1	1	0.0356	23825	-	Mitochondrial import receptor subunit TOM34 OS=Homo sapiens OX=9606 GN=TOMM34 PE=1 SV=2	213599	10171.4
sp|P82933|RT09_HUMAN	12.3869	NA	45805.8	AEAIVYK;EQLMFPFHFVDR;HLANMMGEDPETFTQEDIDR;LSDLDYMQFIR	1;1;1;1	4	4	0.1263	6960;32333;41710;28255	-	28S ribosomal protein S9, mitochondrial OS=Homo sapiens OX=9606 GN=MRPS9 PE=1 SV=2	764664	26367.7
sp|O14579|COPE_HUMAN	2.97892	NA	34460.3	KFGVVLDEIKPSSAPELQAVR	1	1	1	0.0682	41080	-	Coatomer subunit epsilon OS=Homo sapiens OX=9606 GN=COPE PE=1 SV=3	0	0
sp|Q16531|DDB1_HUMAN	43.5682	NA	126887	ALYYLQIHPQELR;IAVMELFRPK;IEVQDTSGGTTALRPSASTQALSSSVSSSK;IVVFQYSDGK;LPSFELLHK;LVFSNVNLK;LYDGLFK;LYEWTTEK;QGQGQLVTCSGAFK;SVLLLAYKPMEGNFEEIAR;VTLGTQPTVLR;YLAIAPPIIK	1;1;1;1;1;1;1;1;1;1;1;1	12	16	0.1316	33442;33444;21361;21362;44069;19495;16781;16780;15033;9184;16231;30011;40425;40427;20584;17358	-	DNA damage-binding protein 1 OS=Homo sapiens OX=9606 GN=DDB1 PE=1 SV=1	1.00462e+07	189551
sp|P05198|IF2A_HUMAN	39.864	NA	36089.4	EVLINNINR;GVFNVQMEPK;HAVSDPSILDSLDLNEDER;HAVSDPSILDSLDLNEDEREVLINNINR;HVAEVLEYTK;HVAEVLEYTKDEQLESLFQR;INLIAPPR;NECVVVIR;TAWVFDDK;TEGLSVLSQAMAVIK;TVYSILR;VVTDTDETELAR	1;1;1;1;1;1;1;1;1;1;1;1	12	13	0.3683	16825;16824;19822;39886;44383;20733;42096;10417;13596;13345;31670;9060;26276	-	Eukaryotic translation initiation factor 2 subunit 1 OS=Homo sapiens OX=9606 GN=EIF2S1 PE=1 SV=3	1.75629e+07	798313
sp|Q9Y230|RUVB2_HUMAN	44.4014	NA	51124.6	AVLIAGQPGTGK;DKVQAGDVITIDK;EVVHTVSLHEIDVINSR;EYQDAFLFNELK;GLGLDDALEPR;IGLETSLR;LLIVSTTPYSEK;QASQGMVGQLAAR;TQGFLALFSGDTGEIK;TTEMETIYDLGTK;VQAGDVITIDK;VYSLFLDESR	1;1;1;1;1;1;1;1;1;1;1;1	12	15	0.2959	17840;27864;38087;38089;30879;30903;19493;10255;26341;25789;25251;34129;30524;19620;22175	-	RuvB-like 2 OS=Homo sapiens OX=9606 GN=RUVBL2 PE=1 SV=3	3.54403e+07	1.26573e+06
sp|Q16698|DECR_HUMAN	12.1906	NA	36044.8	ATAEQISSQTGNK;FFSPLQK;FNVIQPGPIK	1;1;1	3	3	0.0896	25841;9548;17879	-	2,4-dienoyl-CoA reductase, mitochondrial OS=Homo sapiens OX=9606 GN=DECR1 PE=1 SV=1	893922	40632.8
sp|Q12965|MYO1E_HUMAN	6.46326	NA	126982	SFHIFYQLIEGASAEQK;VFDFLVDSINK	1;1	2	2	0.0253	38339;24567	-	Unconventional myosin-Ie OS=Homo sapiens OX=9606 GN=MYO1E PE=1 SV=2	149896	2306.09
sp|P04843|RPN1_HUMAN	44.9368	NA	68526.8	ALTSEIALLQSR;ATSFLLALEPELEAR;DVPAYSQDTFK;FPLFGGWK;FVDHVFDEQVIDSLTVK;IDHILDAL;ISVIVETVYTHVLHPYPTQITQSEK;LAHLGVQVK;NIEIDSPYEISR;QPDSGISSIR;SEDLLDYGPFR;VHYENNSPFLTITSMTR	1;1;1;1;1;1;1;1;1;1;1;1	12	14	0.2554	24754;33742;23699;12338;38581;10959;43918;12790;28805;15901;15903;25085;38795;38794	-	Dolichyl-diphosphooligosaccharide--protein glycosyltransferase subunit 1 OS=Homo sapiens OX=9606 GN=RPN1 PE=1 SV=1	1.4361e+07	359024
sp|P34932|HSP74_HUMAN	46.404	NA	94271.2	AFSDPFVEAEK;AGGIETIANEYSDR;ELSTTLNADEAVTR;FQESEERPK;LKETAESVLK;LMNETTAVALAYGIYK;MQVDQEEPHVEEQQQQTPAENK;NAVEEYVYEMR;NKEDQYDHLDAADMTK;SEENEEPMETDQNAKEEEK;SNLAYDIVQLPTGLTGIK;VLATAFDTTLGGR;VTYMEEER	1;1;1;1;1;0;1;1;1;1;1;1;1	12	13	0.2155	22559;30377;30376;30952;19248;18071;35650;43087;28308;37597;41067;37513;25437;16333	-	Heat shock 70 kDa protein 4 OS=Homo sapiens OX=9606 GN=HSPA4 PE=1 SV=4	9.07017e+06	159126
sp|Q13042|CDC16_HUMAN	2.63014	NA	71609.5	WFLDALEK	1	1	1	0.0129	14653	-	Cell division cycle protein 16 homolog OS=Homo sapiens OX=9606 GN=CDC16 PE=1 SV=2	7906.56	232.546
sp|Q06787|FMR1_HUMAN	2.91908	NA	71130.9	LQIDEQLR;VGPNAPEEK	0;1	1	1	0.0269	14415;11946	-	Synaptic functional regulator FMR1 OS=Homo sapiens OX=9606 GN=FMR1 PE=1 SV=1	408812	10220.3
sp|Q9H857|NT5D2_HUMAN	3.43787	NA	60679.7	QGNLFDFLR	1	1	1	0.0173	17773	-	5'-nucleotidase domain-containing protein 2 OS=Homo sapiens OX=9606 GN=NT5DC2 PE=1 SV=1	82420.4	2747.35
sp|P62701|RS4X_HUMAN	44.06	NA	29579.1	DANGNSFATR;ERHPGSFDVVHVK;FDTGNLCMVTGGANLGR;GIPHLVTHDAR;GNKPWISLPR;HPGSFDVVHVK;HWMLDK;KIFVGTK;TDITYPAGFMDVISIDK;VNDTIQIDLETGK;YALTGDEVK;YPDPLIK	1;1;1;1;1;1;1;1;1;1;1;1	12	20	0.4563	15623;15646;15648;30653;30650;35800;21774;21782;19940;19944;21981;21982;8129;8130;6939;37294;37501;29104;13826;8856	-	40S ribosomal protein S4, X isoform OS=Homo sapiens OX=9606 GN=RPS4X PE=1 SV=2	4.92045e+07	2.46023e+06
sp|Q16695|H31T_HUMAN	2.24378	NA	15498.5	EIAQDFK	1	1	1	0.0515	9002	sp|P68431|H31_HUMAN;sp|Q71DI3|H32_HUMAN;sp|P84243|H33_HUMAN	Histone H3.1t OS=Homo sapiens OX=9606 GN=HIST3H3 PE=1 SV=3	4.05278e+08	6.75464e+07
sp|Q9HD33|RM47_HUMAN	2.05181	NA	29431.9	LWYVLLK	1	1	1	0.028	11770	-	39S ribosomal protein L47, mitochondrial OS=Homo sapiens OX=9606 GN=MRPL47 PE=1 SV=2	53419.3	2967.74
sp|Q99832|TCPH_HUMAN	44.2544	NA	59328.9	CQVFEETQIGGER;GGAEQFMEETER;LLDVVHPAAK;LPIGDVATQYFADR;NDSVVAGGGAIEMELSK;QQLLIGAYAK;QVKPYVEEGLHPQIIIR;SLHDAIMIVR;TCTFILR;TFSYAGFEMQPK;TLVDIAK;VPEEDLK	1;1;1;1;1;1;1;1;1;1;1;1	12	18	0.2505	31814;27315;27779;16023;16024;32060;34288;17582;38909;38910;19470;19469;10995;27951;27952;28399;5964;8132	-	T-complex protein 1 subunit eta OS=Homo sapiens OX=9606 GN=CCT7 PE=1 SV=2	2.55495e+07	729986
sp|Q56VL3|OCAD2_HUMAN	2.68365	NA	16942.6	VALAGLLGFGLGK	1	1	1	0.0844	21788	-	OCIA domain-containing protein 2 OS=Homo sapiens OX=9606 GN=OCIAD2 PE=1 SV=1	253986	19537.4
sp|Q9UNX3|RL26L_HUMAN	2.97892	NA	17245.6	ANGTTVHVGIHPSK;DDEVQVVR;FNPFVTSDR;KDDEVQVVR;KYVIYIER;VVQVYR;YKEELIEK;YVIYIER	0;0;0;0;0;0;1;0	1	1	0.3724	28333;28335;28291;12601;16721;16928;16782;6079;15607;12466	-	60S ribosomal protein L26-like 1 OS=Homo sapiens OX=9606 GN=RPL26L1 PE=1 SV=1	470277	52253
sp|P46926|GNPI1_HUMAN	10.0831	NA	32647.6	EVMILITGAHK;LVDPLYSIK;TLAMDTILANAR	1;1;1	3	3	0.1107	22154;15464;24331	-	Glucosamine-6-phosphate isomerase 1 OS=Homo sapiens OX=9606 GN=GNPDA1 PE=1 SV=1	1.41744e+06	78746.7
sp|P61421|VA0D1_HUMAN	2.97892	NA	40303.2	LYPEGLAQLAR	1	1	1	0.0313	22259	-	V-type proton ATPase subunit d 1 OS=Homo sapiens OX=9606 GN=ATP6V0D1 PE=1 SV=1	369819	21754.1
sp|Q96IJ6|GMPPA_HUMAN	3.74457	NA	46262.1	VAPSAVLGPNVSIGK	1	1	1	0.0357	28045	-	Mannose-1-phosphate guanyltransferase alpha OS=Homo sapiens OX=9606 GN=GMPPA PE=1 SV=1	0	0
sp|Q9H1K4|GHC2_HUMAN	3.43787	NA	33826.5	LAANDFFR	1	1	1	0.0254	12405	sp|Q9H936|GHC1_HUMAN	Mitochondrial glutamate carrier 2 OS=Homo sapiens OX=9606 GN=SLC25A18 PE=1 SV=1	1.53691e+06	76845.7
sp|P17844|DDX5_HUMAN	42.6603	NA	69104.7	APILIATDVASR;FVINYDYPNSSEDYIHR;GDGPICLVLAPTR;LLQLVEDR;LMEEIMSEK;MLDMGFEPQIR;NFYQEHPDLAR;QLAEDFLK;QTLMWSATWPK;QVSDLISVLR;RTAQEVETYR;TAQEVETYR;TAQEVETYRR;TGTAYTFFTPNNIK;TLSYLLPAIVHINHQPFLER;TTYLVLDEADR	0;1;0;1;1;0;1;1;0;1;1;1;1;1;1;1	12	14	0.2704	22124;39953;26893;13494;17759;26868;27491;12741;26755;26302;18507;23033;17250;23034;32217;32229;41587;41586;24532	-	Probable ATP-dependent RNA helicase DDX5 OS=Homo sapiens OX=9606 GN=DDX5 PE=1 SV=1	1.72352e+07	492434
sp|Q53FZ2|ACSM3_HUMAN	2.45462	NA	66110.7	VILILPR	1	1	1	0.0119	7935	-	Acyl-coenzyme A synthetase ACSM3, mitochondrial OS=Homo sapiens OX=9606 GN=ACSM3 PE=1 SV=2	133807	3716.85
sp|Q9BXS5|AP1M1_HUMAN	3.43787	NA	48556.1	ILQEYITQEGHK	1	1	1	0.0284	29440	-	AP-1 complex subunit mu-1 OS=Homo sapiens OX=9606 GN=AP1M1 PE=1 SV=3	533293	18389.4
sp|Q08209|PP2BA_HUMAN	8.85014	NA	58650.3	IITEGASILR;TQEHFTHNTVR;YLFLGDYVDR	1;1;1	3	4	0.0595	16366;26910;26911;23344	-	Serine/threonine-protein phosphatase 2B catalytic subunit alpha isoform OS=Homo sapiens OX=9606 GN=PPP3CA PE=1 SV=1	1.07244e+06	39720
sp|O75340|PDCD6_HUMAN	3.74457	NA	21854.8	YITDWQNVFR	1	1	1	0.0524	26070	-	Programmed cell death protein 6 OS=Homo sapiens OX=9606 GN=PDCD6 PE=1 SV=1	94566.3	9456.63
sp|Q9UNF0|PACN2_HUMAN	11.6239	NA	55703.9	AADAVEDLR;GPQYGTVEK;HLDLSNVAGYK;VSELHLEVK	1;1;1;1	4	4	0.0782	12603;13245;21809;15673	-	Protein kinase C and casein kinase substrate in neurons protein 2 OS=Homo sapiens OX=9606 GN=PACSIN2 PE=1 SV=2	5.8697e+06	234788
sp|P07339|CATD_HUMAN	11.7753	NA	44523.6	DPDAQPGGELMLGGTDSK;FDGILGMAYPR;QPGITFIAAK;VSTLPAITLK	1;1;1;1	4	4	0.1189	36116;22566;15416;15291	-	Cathepsin D OS=Homo sapiens OX=9606 GN=CTSD PE=1 SV=1	1.46549e+06	69785.4
sp|P18887|XRCC1_HUMAN	2.8325	NA	69433.9	DSPFGLSFVR	1	1	1	0.0158	18310	-	DNA repair protein XRCC1 OS=Homo sapiens OX=9606 GN=XRCC1 PE=1 SV=2	171665	5722.16
sp|O14980|XPO1_HUMAN	40.3931	NA	123306	AVGHPFVIQLGR;DFEEYPEHR;FLVTVIK;IYLDMLNVYK;LISTLIYK;LNMILVQILK;MAKPEEVLVVENDQGEVVR;MAQEVLTHLK;NVDILKDPETVK;QLLDFSQK;QLYLPMLFK;SAFPHLQDAQVK	1;1;1;1;1;1;1;1;1;1;1;1	12	13	0.1176	24467;21961;7817;23738;12319;21217;40139;20627;20029;26948;13254;19989;26035	-	Exportin-1 OS=Homo sapiens OX=9606 GN=XPO1 PE=1 SV=1	4.70274e+06	81081.7
sp|Q92900|RENT1_HUMAN	40.5577	NA	124267	DETGELSSADEK;EAIDSPVSFLALHNQIR;ENPSATLEDLEKPGVDEEPQHVLLR;FMTTAMYDAR;IAYFTLPK;LLGHEVEDVIIK;LVVLGIRPIR;NVFLLGFIPAK;QITAQQINK;TFAVDETSVSGYIYHK;TVTSATIVYHLAR;VLVEGPLNNLR	1;1;1;1;1;1;1;1;1;1;1;1	12	12	0.1364	24009;37608;43792;22523;12389;26782;18742;21895;15323;36289;28709;22034	-	Regulator of nonsense transcripts 1 OS=Homo sapiens OX=9606 GN=UPF1 PE=1 SV=2	3.36604e+06	55181
sp|P14324|FPPS_HUMAN	7.70505	NA	48244.6	ATPEQYQILK;QDFVQHFSQIVR	1;1	2	3	0.0525	20815;30573;30574	-	Farnesyl pyrophosphate synthase OS=Homo sapiens OX=9606 GN=FDPS PE=1 SV=4	2.71508e+06	129290
sp|Q9HB40|RISC_HUMAN	3.13698	NA	50797.7	VAEQVLNAVNK	1	1	1	0.0243	20580	-	Retinoid-inducible serine carboxypeptidase OS=Homo sapiens OX=9606 GN=SCPEP1 PE=1 SV=1	405118	20255.9
sp|Q9NX20|RM16_HUMAN	3.52888	NA	28431	VPAPFKPITR	1	1	2	0.0398	18358;18359	-	39S ribosomal protein L16, mitochondrial OS=Homo sapiens OX=9606 GN=MRPL16 PE=1 SV=1	102935	7352.52
sp|P60174|TPIS_HUMAN	50.7144	NA	30771.7	DCGATWVVLGHSER;ELASQPDVDGFLVGGASLKPEFVDIINAK;FFVGGNWK;HVFGESDELIGQK;KQSLGELIGTLNAAK;RHVFGESDELIGQK;SNVSDAVAQSTR;TATPQQAQEVHEK;VAHALAEGLGVIACIGEK;VPADTEVVCAPPTAYIDFAR;VTNGAFTGEISPGMIK;VVLAYEPVWAIGTGK	1;1;1;1;1;1;1;1;1;1;1;1	12	18	0.6084	32416;44190;12434;12435;29430;31589;31588;32904;22391;22390;29642;29643;36179;36181;40383;33023;33046;32719	-	Triosephosphate isomerase OS=Homo sapiens OX=9606 GN=TPI1 PE=1 SV=3	2.72624e+07	1.43486e+06
sp|Q13308|PTK7_HUMAN	3.13698	NA	118317	QPSSQDALQGR	1	1	1	0.0103	20659	-	Inactive tyrosine-protein kinase 7 OS=Homo sapiens OX=9606 GN=PTK7 PE=1 SV=2	1.18904e+06	20153.3
sp|P40926|MDHM_HUMAN	46.9415	NA	35480.7	AGAGSATLSMAYAGAR;FVFSLVDAMNGK;GCDVVVIPAGVPR;IFGVTTLDIVR;IQEAGTEVVK;LTLYDIAHTPGVAADLSHIETK;MISDAIPELK;NSPLVSR;SQETECTYFSTPLLLGK;VAVLGASGGIGQPLSLLLK;VDFPQDQLTALTGR;VNVPVIGGHAGK	1;1;1;1;1;1;1;1;1;1;1;1	12	17	0.4822	29332;26135;26137;26155;25979;22384;16400;41608;41607;18606;6306;38400;35977;31988;31987;19190;19232	-	Malate dehydrogenase, mitochondrial OS=Homo sapiens OX=9606 GN=MDH2 PE=1 SV=3	2.59943e+07	1.08309e+06
sp|Q01130|SRSF2_HUMAN	7.31147	NA	25461.2	DAEDAMDAMDGAVLDGR;VGDVYIPR	1;1	2	3	0.1131	35819;35289;11259	-	Serine/arginine-rich splicing factor 2 OS=Homo sapiens OX=9606 GN=SRSF2 PE=1 SV=4	7.24369e+06	658517
sp|P63244|RACK1_HUMAN	42.3594	NA	35054.6	DGQAMLWDLNEGK;DVLSVAFSSDNR;GHNGWVTQIATTPQFPDMILSASR;HLYTLDGGDIINALCFSPNR;IIVDELKQEVISTSSK;IWDLEGK;LWDLTTGTTTR;LWNTLGVCK;QEVISTSSK;TIIMWK;VWQVTIGTR;YTVQDESHSEWVSCVR	1;1;1;1;1;1;1;1;1;1;1;1	12	16	0.4511	29895;30299;25017;43052;43110;43051;43119;41029;35919;9358;23485;17052;13246;6904;15922;38482	-	Receptor of activated protein C kinase 1 OS=Homo sapiens OX=9606 GN=RACK1 PE=1 SV=3	3.35712e+07	1.52596e+06
sp|P17931|LEG3_HUMAN	9.97463	NA	26136.1	GNDVAFHFNPR;IQVLVEPDHFK;VAVNDAHLLQYNHR	1;1;1	3	4	0.144	23780;25538;25537;33541	-	Galectin-3 OS=Homo sapiens OX=9606 GN=LGALS3 PE=1 SV=5	3.05127e+06	277388
sp|Q9H553|ALG2_HUMAN	2.41051	NA	47061.3	VLENVEHYQELK	1	1	1	0.0288	30503	-	Alpha-1,3/1,6-mannosyltransferase ALG2 OS=Homo sapiens OX=9606 GN=ALG2 PE=1 SV=1	522580	27504.2
sp|P38919|IF4A3_HUMAN	43.9601	NA	46841.2	DVIAQSQSGTGK;ETQALILAPTR;GIYAYGFEKPSAIQQR;GRDVIAQSQSGTGK;GVAINFVK;KGVAINFVK;KLDYGQHVVAGTPGR;LDYGQHVVAGTPGR;LLKEEDMTK;MLVLDEADEMLNK;QFFVAVER;RDELTLEGIK;VDWLTEK;VLISTDVWAR	1;1;0;1;1;1;1;1;1;1;1;1;0;1	12	13	0.2968	20804;21666;36441;36440;27909;8926;13166;32634;29719;29720;17638;31818;13832;20171;10308;19666	-	Eukaryotic initiation factor 4A-III OS=Homo sapiens OX=9606 GN=EIF4A3 PE=1 SV=4	1.49506e+07	598025
sp|Q9HCN8|SDF2L_HUMAN	3.00788	NA	23583.7	LTHVLTGK	1	1	1	0.0362	9603	-	Stromal cell-derived factor 2-like protein 1 OS=Homo sapiens OX=9606 GN=SDF2L1 PE=1 SV=2	0	0
sp|P39023|RL3_HUMAN	46.8576	NA	46079.8	AFMGPLK;AGMTHIVR;AHLMEIQVNGGTVAEK;DDPSKPVHLTAFLGYK;ERLEQQVPVNQVFGQDEMIDVIGVTK;FIDTTSK;HGSLGFLPR;IGQGYLIK;KAHLMEIQVNGGTVAEK;KSLLVQTK;LEQQVPVNQVFGQDEMIDVIGVTK;TVFAEHISDECK	1;1;1;1;1;1;1;1;1;1;1;1	12	21	0.2928	6514;6513;10103;34675;34379;34689;34378;34674;35905;35904;44138;7528;13421;10360;36649;11210;43262;43341;43340;43261;28801	-	60S ribosomal protein L3 OS=Homo sapiens OX=9606 GN=RPL3 PE=1 SV=2	3.5235e+07	1.60159e+06
sp|P43246|MSH2_HUMAN	3.25701	NA	104677	QTLQEDLLR	1	1	1	0.0096	17974	-	DNA mismatch repair protein Msh2 OS=Homo sapiens OX=9606 GN=MSH2 PE=1 SV=1	465627	9129.95
sp|O75643|U520_HUMAN	41.5659	NA	244353	DEPTGEVLSLVGK;EEEKLELQK;IVALSSSLSNAK;KPVIVFVPSR;SLVQEMVGSFGK;SPTLYGISHDDLK;TGNFQVTELGR;TLVEDLFADK;TNLLLQAHLSR;VFSLSSEFK;VVLLTGETSTDLK;YAQAGFEGFK	1;1;1;1;1;1;1;1;1;1;1;1	12	12	0.0623	26143;19114;20789;18977;24051;29097;21974;19310;23541;15307;27104;18048	-	U5 small nuclear ribonucleoprotein 200 kDa helicase OS=Homo sapiens OX=9606 GN=SNRNP200 PE=1 SV=2	8.63603e+06	70787.2
sp|O60506|HNRPQ_HUMAN	48.8076	NA	69559.6	AGPIWDLR;DSDLSHVQNK;DYAFIHFDER;GFCFLEYEDHK;LDEIYVAGLVAHSDLDER;LKDYAFIHFDER;LMMDPLTGLNR;LYNNHEIR;NLANTVTEEILEK;TGYTLDVTTGQR;VAEKLDEIYVAGLVAHSDLDER;VTEGLTDVILYHQPDDK	1;1;1;1;1;1;1;1;1;1;1;1	12	18	0.199	11516;18982;25109;29060;29059;38850;38851;31846;31847;23348;15858;15857;29825;29829;25088;42135;38042;38043	-	Heterogeneous nuclear ribonucleoprotein Q OS=Homo sapiens OX=9606 GN=SYNCRIP PE=1 SV=2	1.15117e+07	295171
sp|Q9BVP2|GNL3_HUMAN	6.05657	NA	61954.4	ELPTVVFR;VGVIGFPNVGK	1;1	2	2	0.0346	12650;16902	-	Guanine nucleotide-binding protein-like 3 OS=Homo sapiens OX=9606 GN=GNL3 PE=1 SV=2	396623	13220.8
sp|Q9P0V9|SEP10_HUMAN	3.02538	NA	52559.5	SLFTYHDSR	1	1	1	0.0198	18336	-	Septin-10 OS=Homo sapiens OX=9606 GN=SEPT10 PE=1 SV=2	319661	12294.6
sp|P35232|PHB_HUMAN	42.4798	NA	29785.9	AAELIANSLATAGDGLIELR;AAIISAEGDSK;DLQNVNITLR;EFTEAVEAK;FDAGELITQR;IFTSIGEDYDER;ILFRPVASQLPR;KAAIISAEGDSK;KLEAAEDIAYQLSR;NVPVITGSK;QVSDDLTER;VLPSITTEILK	1;1;1;1;1;1;1;1;1;1;1;1	12	13	0.4706	38668;15975;20636;14696;19259;29062;27708;20782;32789;32787;11125;15997;21710	-	Prohibitin OS=Homo sapiens OX=9606 GN=PHB PE=1 SV=1	3.84718e+07	2.13732e+06
sp|P07195|LDHB_HUMAN	38.3146	NA	36615.1	DYSVTANSK;FIIPQIVK;GEMMDLQHGSLFLQTPK;GLTSVINQK;IHPVSTMVK;IVADKDYSVTANSK;IVVVTAGVR;LIAPVAEEEATVPNNK;LKGEMMDLQHGSLFLQTPK;MVVESAYEVIK;SADTLWDIQK;VIGSGCNLDSAR	1;1;1;1;1;1;1;1;1;1;1;0	11	22	0.3503	13442;12552;12553;37898;37899;38300;38281;12619;14324;30730;30729;11098;34362;34361;40506;40505;40358;40230;40359;23604;24115;20279;22882	-	L-lactate dehydrogenase B chain OS=Homo sapiens OX=9606 GN=LDHB PE=1 SV=2	6.75514e+07	3.21673e+06
sp|Q6FI81|CPIN1_HUMAN	3.43787	NA	33561.1	EPVETAVDNNSK	1	1	1	0.0385	24765	-	Anamorsin OS=Homo sapiens OX=9606 GN=CIAPIN1 PE=1 SV=2	268877	12803.7
sp|P09651|ROA1_HUMAN	40.0827	NA	38723	DYFEQYGK;EDSQRPGAHLTVK;GFAFVTFDDHDSVDK;IEVIEIMTDR;IFVGGIK;IFVGGIKEDTEEHHLR;KIFVGGIK;KLFIGGLSFETTDESLR;NQGGYGGSSSSSSYGSGR;SESPKEPEQLR;SHFEQWGTLTDCVVMR;SSGPYGGGGQYFAKPR;YHTVNGHNCEVR	1;1;1;1;0;1;0;1;1;1;1;1;1	11	16	0.4113	15497;28871;34427;34426;22401;21885;5235;37211;37212;9402;9403;37648;34324;24668;24664;38483;33144;33146;30174	-	Heterogeneous nuclear ribonucleoprotein A1 OS=Homo sapiens OX=9606 GN=HNRNPA1 PE=1 SV=5	1.41499e+07	744732
sp|P49821|NDUV1_HUMAN	7.31147	NA	50784.8	GEFYNEASNLQVAIR;GGAGFPTGLK	1;1	2	2	0.0539	34634;10775	-	NADH dehydrogenase [ubiquinone] flavoprotein 1, mitochondrial OS=Homo sapiens OX=9606 GN=NDUFV1 PE=1 SV=4	5.39154e+06	207367
sp|P36551|HEM6_HUMAN	42.0973	NA	50120	AGVSISVVHGNLSEEAAK;ATSLGRPEEEEDELAHR;AVVPSYIPLVK;EAEILEVLR;IESILMSLPLTAR;KHCDDSFTPQEK;NPHAPTIHFNYR;WCDDYFFIAHR;WEYMHSPSENSK;YFEVEEADGNK;YVEFNLLYDR	1;1;1;1;1;1;1;1;1;1;1	11	15	0.2996	35565;37998;37999;20649;16318;29056;29471;30270;29645;29644;29647;31212;30716;24698;25748	-	Oxygen-dependent coproporphyrinogen-III oxidase, mitochondrial OS=Homo sapiens OX=9606 GN=CPOX PE=1 SV=3	1.53546e+07	511820
sp|Q13242|SRSF9_HUMAN	4.9501	NA	25526.4	HGLVPFAFVR;IYVGNLPTDVR	1;1	2	2	0.095	19007;22821	-	Serine/arginine-rich splicing factor 9 OS=Homo sapiens OX=9606 GN=SRSF9 PE=1 SV=1	1.19953e+07	749704
sp|Q92572|AP3S1_HUMAN	14.0859	NA	21718.1	AILIFNNHGKPR;FYQPYSEDTQQQIIR;NINIGDISIK;NMNLPEIPR	1;1;1;1	4	4	0.2383	27210;37695;16900;17369	-	AP-3 complex subunit sigma-1 OS=Homo sapiens OX=9606 GN=AP3S1 PE=1 SV=1	1.4905e+06	149050
sp|P35249|RFC4_HUMAN	8.20183	NA	39656.9	AITFLQSATR;ELFGPELFR;VITDIAGVIPAEK	1;1;1	3	3	0.0882	17689;17682;25591	-	Replication factor C subunit 4 OS=Homo sapiens OX=9606 GN=RFC4 PE=1 SV=2	1.2222e+06	45266.6
sp|Q9NX58|LYAR_HUMAN	7.34758	NA	43587.9	DAVEQQGEVK;VKDAVEQQGEVK	1;1	2	2	0.0317	17477;25694	-	Cell growth-regulating nucleolar protein OS=Homo sapiens OX=9606 GN=LYAR PE=1 SV=2	1.58369e+06	75413.9
sp|Q16204|CCDC6_HUMAN	5.65099	NA	53257.8	QLTLEQLR;SGGIVISPFR	1;1	2	2	0.038	13990;14997	-	Coiled-coil domain-containing protein 6 OS=Homo sapiens OX=9606 GN=CCDC6 PE=1 SV=2	1.06091e+06	46126.4
sp|O00231|PSD11_HUMAN	42.5887	NA	47434	DDPIISTHLAK;DIQENDEEAVQVK;EASIDILHSIVK;EQSILELGSLLAK;IMLNTPEDVQALVSGK;LYDNLLEQNLIR;TYHALSNLPK;VIEPFSR;VQIEHISSLIK;YQEALHLGSQLLR;YVRPFLNSISK	1;1;1;1;1;1;1;1;1;1;1	11	16	0.3057	21558;30877;25539;25540;27838;34713;34973;30582;19040;8921;23584;23583;31167;31168;25506;25507	-	26S proteasome non-ATPase regulatory subunit 11 OS=Homo sapiens OX=9606 GN=PSMD11 PE=1 SV=3	1.0284e+07	321375
sp|P53618|COPB_HUMAN	41.115	NA	107074	EAGELKPEEEITVGPVQK;EDIQSVMTEIR;FVLPLQDHTIK;KPITDDDVDR;LPGLLMTIIR;LVEKPSPLTLAPHDFANIK;NVTVQPDDPISFMQLTAK;SLGEIPIVESEIK;TLQLALDLVSSR;VLQDLVMDILR;VLSTPDLEVR	1;1;1;1;1;1;1;1;1;1;1	11	14	0.1501	38157;38155;38156;25377;25073;25075;20148;18395;39625;38920;28193;25224;25737;18459	-	Coatomer subunit beta OS=Homo sapiens OX=9606 GN=COPB1 PE=1 SV=3	1.75732e+07	313807
sp|P35659|DEK_HUMAN	7.56739	NA	42647.9	EPFTIAQGK;IHFFLSK;NVGQFSGFPFEK	1;1;1	3	3	0.0747	13663;10358;26506	-	Protein DEK OS=Homo sapiens OX=9606 GN=DEK PE=1 SV=1	3.07394e+06	128081
sp|Q9BY44|EIF2A_HUMAN	6.52494	NA	64949.2	INDFVLSPGPQPYK;TITYQAVPSEVPNEEPK	1;1	2	2	0.053	32221;37503	-	Eukaryotic translation initiation factor 2A OS=Homo sapiens OX=9606 GN=EIF2A PE=1 SV=3	1.95066e+06	52720.7
sp|Q9HC35|EMAL4_HUMAN	2.67043	NA	108848	TTVEPTPGK	1	1	1	0.0092	11582	-	Echinoderm microtubule-associated protein-like 4 OS=Homo sapiens OX=9606 GN=EML4 PE=1 SV=3	460045	8070.96
sp|P69905|HBA_HUMAN	8.64081	NA	15247.9	TYFPHFDLSHGSAQVK;VGAHAGEYGAEALER;VLSPADKTNVK	1;1;1	3	3	0.2958	36531;31215;20102	-	Hemoglobin subunit alpha OS=Homo sapiens OX=9606 GN=HBA1 PE=1 SV=2	815303	101913
sp|Q9UKA8|RCAN3_HUMAN	2.74568	NA	27474.3	INFSKPEAAAR	1	1	1	0.0456	21348	-	Calcipressin-3 OS=Homo sapiens OX=9606 GN=RCAN3 PE=1 SV=1	1.16895e+06	116895
sp|Q96FW1|OTUB1_HUMAN	5.99949	NA	31264.4	FFEHFIEGGR;LLTSGYLQR	1;1	2	3	0.0701	22536;22534;15569	-	Ubiquitin thioesterase OTUB1 OS=Homo sapiens OX=9606 GN=OTUB1 PE=1 SV=2	800588	53372.5
sp|Q9Y5X1|SNX9_HUMAN	9.31937	NA	66549.6	HPVISESEVFQQFLNFR;IYDYNSVIR;SYIEYQLTPTNTNR	1;1;1	3	3	0.0672	39491;18989;34432	-	Sorting nexin-9 OS=Homo sapiens OX=9606 GN=SNX9 PE=1 SV=1	4.64759e+06	165985
sp|Q9H9S4|CB39L_HUMAN	3.00788	NA	39062.8	LLGELILDR	1	1	1	0.0267	15263	-	Calcium-binding protein 39-like OS=Homo sapiens OX=9606 GN=CAB39L PE=1 SV=3	35620.5	1484.19
sp|O00411|RPOM_HUMAN	6.78589	NA	138532	LSLAQHLR;QDQDAGTIER	1;1	2	2	0.0146	11890;18589	-	DNA-directed RNA polymerase, mitochondrial OS=Homo sapiens OX=9606 GN=POLRMT PE=1 SV=2	335056	5076.6
sp|P08865|RSSA_HUMAN	43.2847	NA	32833.4	ADHQPLTEASYVNLPTIALCNTDSPLR;AIVAIENPADVSVISSR;DPEEIEKEEQAAAEK;EHPWEVMPDLYFYR;EHPWEVMPDLYFYRDPEEIEK;FAAATGATPIAGR;FLAAGTHLGGTNLDFQMEQYIYK;FTPGTFTNQIQAAFR;GAHSVGLMWWMLAR;KSDGIYIINLK;YVDIAIPCNNK	1;1;1;1;1;1;1;1;1;1;1	11	19	0.5424	44157;35129;35127;34726;37453;37454;43491;21353;21356;43066;34414;33174;33482;33481;33484;33479;23456;23455;24905	-	40S ribosomal protein SA OS=Homo sapiens OX=9606 GN=RPSA PE=1 SV=4	2.44032e+07	1.62688e+06
sp|Q8NCA5|FA98A_HUMAN	7.4427	NA	55366.3	IEAINQAIANEYEVR;KPMGPAHWEK	1;1	2	2	0.0482	35005;21016	-	Protein FAM98A OS=Homo sapiens OX=9606 GN=FAM98A PE=1 SV=1	1.29059e+06	56112.8
sp|Q9NX46|ARHL2_HUMAN	3.13698	NA	38922.2	VAGISLAYSSVQDVQK	1	1	1	0.0441	33827	-	ADP-ribose glycohydrolase ARH3 OS=Homo sapiens OX=9606 GN=ADPRHL2 PE=1 SV=1	1.13027e+06	66486.2
sp|Q99627|CSN8_HUMAN	3.52888	NA	23211	SANSELGGIWSVGQR	1	1	1	0.0718	31985	-	COP9 signalosome complex subunit 8 OS=Homo sapiens OX=9606 GN=COPS8 PE=1 SV=1	448853	49872.5
sp|Q92797|SYMPK_HUMAN	4.78597	NA	141059	VVDLLNQAALITNDSK	1	1	1	0.0126	34719	-	Symplekin OS=Homo sapiens OX=9606 GN=SYMPK PE=1 SV=2	342353	5034.6
sp|P52306|GDS1_HUMAN	2.68365	NA	66274.5	HVEDGNVTVQHAALSALR	1	1	1	0.0297	37712	-	Rap1 GTPase-GDP dissociation stimulator 1 OS=Homo sapiens OX=9606 GN=RAP1GDS1 PE=1 SV=3	0	0
sp|Q13177|PAK2_HUMAN	8.27562	NA	58005.9	ELLQHPFLK;IISIFSGTEK;LSPIFR	1;1;1	3	3	0.0477	18319;17203;5210	-	Serine/threonine-protein kinase PAK 2 OS=Homo sapiens OX=9606 GN=PAK2 PE=1 SV=3	2.74089e+06	109636
sp|P06703|S10A6_HUMAN	2.762	NA	10173.3	LQDAEIAR	1	1	1	0.0889	11148	-	Protein S100-A6 OS=Homo sapiens OX=9606 GN=S100A6 PE=1 SV=1	1.52509e+07	3.05018e+06
sp|Q15046|SYK_HUMAN	39.3895	NA	68004.6	EVLLFPAMKPEDK;FELFVMK;IAPELYHK;INMVEELEK;KENVATTDTLESTTVGTSV;LIFYDLR;LPETNLFETEETR;LPETNLFETEETRK;SEEEFIHINNK;VTYHPDGPEGQAYDVDFTPPFR;YLDLILNDFVR	1;1;1;1;1;1;1;1;1;1;1	11	13	0.2027	31325;31324;11078;12978;17564;38153;11931;32275;34558;34557;26616;42526;27239	-	Lysine--tRNA ligase OS=Homo sapiens OX=9606 GN=KARS PE=1 SV=3	5.65943e+06	182562
sp|Q86Z14|KLOTB_HUMAN	2.34358	NA	119732	QALRYYR	1	1	1	0.0067	12936	-	Beta-klotho OS=Homo sapiens OX=9606 GN=KLB PE=1 SV=1	554818	9246.97
sp|Q9H2K2|TNKS2_HUMAN	4.78597	NA	126838	VSVVEYLLQHGADVHAK	1	1	1	0.0146	37019	-	Poly [ADP-ribose] polymerase tankyrase-2 OS=Homo sapiens OX=9606 GN=TNKS2 PE=1 SV=1	480733	7511.46
sp|Q96SB4|SRPK1_HUMAN	3.13698	NA	74278.4	EMVVQLLDDFK	1	1	1	0.0168	25917	-	SRSF protein kinase 1 OS=Homo sapiens OX=9606 GN=SRPK1 PE=1 SV=2	195246	6298.27
sp|P14174|MIF_HUMAN	2.78037	NA	12468.2	PMFIVNTNVPR	1	1	1	0.0957	24815	-	Macrophage migration inhibitory factor OS=Homo sapiens OX=9606 GN=MIF PE=1 SV=4	632390	158097
sp|Q96DV4|RM38_HUMAN	2.94719	NA	44568.4	LAFLLFK	1	1	1	0.0184	9067	-	39S ribosomal protein L38, mitochondrial OS=Homo sapiens OX=9606 GN=MRPL38 PE=1 SV=2	0	0
sp|P61160|ARP2_HUMAN	9.49226	NA	44732.2	HIVLSGGSTMYPGLPSR;HLWDYTFGPEK;ILLTEPPMNPTK	1;1;1	3	4	0.1015	35625;27567;26425;26921	-	Actin-related protein 2 OS=Homo sapiens OX=9606 GN=ACTR2 PE=1 SV=1	2.25292e+06	107282
sp|P53621|COPA_HUMAN	39.3251	NA	138258	DADSQNPDAPEGK;GVNWAAFHPTMPLIVSGADDR;ISPLQFR;LLELGPKPEVAQQTR;LLHDQVGVIQFGPYK;LVGQSIIAYLQK;SSGLTAVWVAR;TALNLFFK;TLDLPIYVTR;VLTIDPTEFK;YAVTTGDHGIIR	1;1;1;1;1;1;1;1;1;1;1	11	12	0.1095	26127;40982;9374;34061;34700;34703;25809;19147;12416;20821;19762;24786	-	Coatomer subunit alpha OS=Homo sapiens OX=9606 GN=COPA PE=1 SV=2	6.79907e+06	89461.4
sp|Q9BS26|ERP44_HUMAN	4.78597	NA	46941.4	VDCDQHSDIAQR	1	1	1	0.0296	29037	-	Endoplasmic reticulum resident protein 44 OS=Homo sapiens OX=9606 GN=ERP44 PE=1 SV=1	48243	2192.87
sp|P49006|MRP_HUMAN	4.78597	NA	19517.2	AAATPESQEPQAK	1	1	1	0.0667	25631	-	MARCKS-related protein OS=Homo sapiens OX=9606 GN=MARCKSL1 PE=1 SV=2	167385	23912.1
sp|Q8WUM4|PDC6I_HUMAN	39.0404	NA	95963.1	ETVLSALSR;EVFPVLAAK;FTDLFEK;HEGALETLLR;HYQFASGAFLHIK;LALASLGYEK;LANQAADYFGDAFK;LLDEEEATDNDLR;LQHAAELIK;SVIEQGGIQTVDQLIK;TSEVDLAKPLVK	1;1;1;1;1;1;1;1;1;1;1	11	11	0.1406	13154;13090;10588;18860;30929;16077;31276;31306;14686;34939;24691	-	Programmed cell death 6-interacting protein OS=Homo sapiens OX=9606 GN=PDCD6IP PE=1 SV=1	9.8025e+06	181528
sp|Q96L92|SNX27_HUMAN	8.22384	NA	61226.5	QAVPISVPR;WPFSLSEQQLDAR	1;1	2	2	0.0407	12854;32244	-	Sorting nexin-27 OS=Homo sapiens OX=9606 GN=SNX27 PE=1 SV=2	242243	8074.78
sp|P59998|ARPC4_HUMAN	9.90113	NA	19654.3	AENFFILR;ELLLQPVTISR;VLIEGSINSVR	1;1;1	3	3	0.1786	14261;23651;20681	-	Actin-related protein 2/3 complex subunit 4 OS=Homo sapiens OX=9606 GN=ARPC4 PE=1 SV=3	3.45191e+06	265532
sp|P47895|AL1A3_HUMAN	40.6258	NA	56072.8	ANSTDYGLTAAVFTK;EEIFGPVQPILK;ELGEYALAEYTEVK;EQICEVEEGDKPDVDK;IAFTGSTEVGK;ILELIESGK;ILELIESGKK;KRPVGDPFDVK;LLHQLADLVER;TEQGPQIDQK;VFVEEQVYSEFVR;VTLELGGK;YFAGWADK	1;1;1;1;1;1;1;1;1;1;1;0;0	11	12	0.2715	31954;26925;32899;37350;17775;14032;18515;18517;23235;24914;19025;33177;7733;12512	-	Aldehyde dehydrogenase family 1 member A3 OS=Homo sapiens OX=9606 GN=ALDH1A3 PE=1 SV=2	1.0542e+07	390445
sp|P63151|2ABA_HUMAN	3.02538	NA	51659.5	INLWHLEITDR	1	1	2	0.0246	28066;28065	sp|Q66LE6|2ABD_HUMAN	Serine/threonine-protein phosphatase 2A 55 kDa regulatory subunit B alpha isoform OS=Homo sapiens OX=9606 GN=PPP2R2A PE=1 SV=1	298838	11068.1
sp|Q86X55|CARM1_HUMAN	11.5719	NA	65811.4	ANFWYQPSFHGVDLSALR;LLTIGDANGEIQR;QPVVDTFDIR	1;1;1	3	4	0.0674	39759;39760;27799;20778	-	Histone-arginine methyltransferase CARM1 OS=Homo sapiens OX=9606 GN=CARM1 PE=1 SV=3	8.78347e+06	337826
sp|P04083|ANXA1_HUMAN	45.3143	NA	38690	AAYLQETGKPLDETLK;AAYLQETGKPLDETLKK;DITSDTSGDFR;GGPGSAVSPYPTFNPSSDVAALHK;GTDVNVFNTILTTR;GVDEATIIDILTK;NALLSLAK;QAWFIENEEQEYVQTVK;SEDFGVNEDLADSDAR;TPAQFDADELR;VLDLELK	1;1;1;1;1;1;1;1;1;1;1	11	13	0.3988	35695;37541;21678;41554;41556;31771;27459;8157;40010;39882;35096;23406;8153	-	Annexin A1 OS=Homo sapiens OX=9606 GN=ANXA1 PE=1 SV=2	3.83852e+07	1.82787e+06
sp|O95571|ETHE1_HUMAN	3.43787	NA	27855.1	EAVLIDPVLETAPR	1	1	1	0.0551	31022	-	Persulfide dioxygenase ETHE1, mitochondrial OS=Homo sapiens OX=9606 GN=ETHE1 PE=1 SV=2	153235	9577.19
sp|O43242|PSMD3_HUMAN	39.0892	NA	60939.5	AIQLEYSEAR;APQHTAVGFK;EPQLAFHQR;FNQVLDQFGEK;ISLADIAQK;KAPQHTAVGFK;LQLDSPEDAEFIVAK;MISLSYSR;NYLHYSLYDQAEK;SVFPEQANNNEWAR;VYEFLDKLDVVR	1;1;1;1;1;1;1;1;1;1;1	11	13	0.2097	20396;15741;15740;18345;18346;25522;12581;20543;33971;12487;33433;33767;30393	-	26S proteasome non-ATPase regulatory subunit 3 OS=Homo sapiens OX=9606 GN=PSMD3 PE=1 SV=2	1.87036e+07	479579
sp|O00571|DDX3X_HUMAN	40.356	NA	73198	ELAVQIYEEAR;HAIPIIK;HVINFDLPSDIEEYVHR;LEQELFSGGNTGINFEK;MLDMGFEPQIR;QSSGASSSSFSSSR;QYPISLVLAPTR;SPILVATAVAAR;VGSTSENITQK;VVWVEESDKR;YLVLDEADR;YTRPTPVQK	1;1;1;1;0;1;1;1;1;1;1;1	11	11	0.2115	25389;6913;39548;37239;26868;26684;26568;20002;19787;22814;17167;17019	-	ATP-dependent RNA helicase DDX3X OS=Homo sapiens OX=9606 GN=DDX3X PE=1 SV=3	1.56018e+07	390045
sp|Q6DD88|ATLA3_HUMAN	3.13698	NA	60503.4	EHQHEEIQNVR	1	1	1	0.0203	28315	-	Atlastin-3 OS=Homo sapiens OX=9606 GN=ATL3 PE=1 SV=1	0	0
sp|Q8N1F7|NUP93_HUMAN	3.43787	NA	93429.6	LVPLNQESVEER	1	1	1	0.0147	28160	-	Nuclear pore complex protein Nup93 OS=Homo sapiens OX=9606 GN=NUP93 PE=1 SV=2	663862	11854.7
sp|Q7Z4H7|HAUS6_HUMAN	2.40016	NA	108553	TPENLITEIR	1	1	1	0.0105	20634	-	HAUS augmin-like complex subunit 6 OS=Homo sapiens OX=9606 GN=HAUS6 PE=1 SV=2	3.67762e+06	62332.6
sp|Q14839|CHD4_HUMAN	8.99788	NA	217867	FSWAQGTDTILADEMGLGK;TEEPMETEPK;WQDIQNDPR	1;1;1	3	3	0.0199	39259;21429;20074	-	Chromodomain-helicase-DNA-binding protein 4 OS=Homo sapiens OX=9606 GN=CHD4 PE=1 SV=2	151167	1542.52
sp|P26639|SYTC_HUMAN	36.8361	NA	83381.9	AEHDSILAEK;AELNPWPEYIYTR;AILGSVER;FNLTYVSHDGDDK;GFQEVVTPNIFNSR;IYGISFPDPK;LNLSTRPEK;MGGEEKPIGAGEEK;NELSGALTGLTR;WELNSGDGAFYGPK;WPFWLSPR	1;1;1;1;1;1;1;1;1;1;1	11	11	0.1729	17865;33584;8807;30722;32820;18772;15832;29142;22296;31510;16965	-	Threonine--tRNA ligase, cytoplasmic OS=Homo sapiens OX=9606 GN=TARS PE=1 SV=3	2.56531e+07	545810
sp|O95302|FKBP9_HUMAN	2.05181	NA	63043.5	TIQVSDFVR	1	1	1	0.0158	16070	-	Peptidyl-prolyl cis-trans isomerase FKBP9 OS=Homo sapiens OX=9606 GN=FKBP9 PE=1 SV=2	397094	15883.7
sp|O60333|KIF1B_HUMAN	33.413	NA	204349	GEENLAGWRPR;HDEAFSTEPLK;HFLLLR;IIAELNETWEEK;ILDTSVAYVR;ISLVDLAGSER;ITVTIIHEK;LGSAFTFR;RPYVFIYNSDKDPVER;TVAATNMNETSSR;TVVAVEVQDLK	1;1;1;1;1;1;1;1;1;1;1	11	11	0.065	24144;23778;7101;29847;18778;19657;15686;10560;38662;27713;21215	-	Kinesin-like protein KIF1B OS=Homo sapiens OX=9606 GN=KIF1B PE=1 SV=5	7.94705e+06	73583.8
sp|P04844|RPN2_HUMAN	47.8935	NA	69241	EETVLATVQALQTASHLSQQADLR;FPEEEAPSTVLSQNLFTPK;ISTEVGITNVDLSTVDKDQSIAPK;LQVTNVLSQPLTQATVK;LSKEETVLATVQALQTASHLSQQADLR;NFESLSEAFSVASAAAVLSHNR;NPILWNVADVVIK;QEIQHLFR;TSFTPVGDVFELNFMNVK;YHVPVVVVPEGSASDTHEQAILR;YIANTVELR	1;1;1;1;1;1;1;1;1;1;1	11	16	0.2853	42970;39967;42627;36629;36677;44041;44040;41250;41252;30022;16277;16276;39330;42485;42484;16599	-	Dolichyl-diphosphooligosaccharide--protein glycosyltransferase subunit 2 OS=Homo sapiens OX=9606 GN=RPN2 PE=1 SV=3	1.96907e+07	787630
sp|Q9NY12|GAR1_HUMAN	2.39473	NA	22334.2	VDEIFGQLR	1	1	1	0.0415	16512	-	H/ACA ribonucleoprotein complex subunit 1 OS=Homo sapiens OX=9606 GN=GAR1 PE=1 SV=1	397076	28362.6
sp|Q9Y6M1|IF2B2_HUMAN	39.9754	NA	66080.6	AIETLSGK;IIGHFFASQTAQR;ILAHNGLVGR;ILVPTQFVGAIIGK;ISYIPDEEVSSPSPPQR;LAEEIPLK;LKEENFFNPK;LSGHQFENYSFK;MVIITGPPEAQFK;SGYAFVDYPDQNWAIR;TVNELQNLTSAEVIVPR;YPQGVASQR	1;1;1;1;1;1;1;1;0;1;1;1	11	13	0.2454	7771;29877;29879;15573;29365;37482;11049;23525;29371;29135;37499;37248;37250;14159	-	Insulin-like growth factor 2 mRNA-binding protein 2 OS=Homo sapiens OX=9606 GN=IGF2BP2 PE=1 SV=2	1.29943e+07	393766
sp|O00159|MYO1C_HUMAN	35.7028	NA	121606	DQAVMISGESGAGK;FDEVLIR;GAPVGGHILSYLLEK;GVSFYEVPPHLFAVADTVYR;LLQSNPVLEAFGNAK;LLSVEGSTLR;NPQSYLYLVK;TFTWLVGK;TSFLLNLR;VLQALGSEPIQYAVPVVK;YLGLLENLR	1;1;1;1;1;1;1;1;1;1;1	11	11	0.1261	26789;10353;31853;40962;32685;16462;22060;12342;12758;37629;17060	-	Unconventional myosin-Ic OS=Homo sapiens OX=9606 GN=MYO1C PE=1 SV=4	6.62748e+06	98917.7
sp|P61513|RL37A_HUMAN	9.57193	NA	10268.5	KIEISQHAK;TVAGGAWTYNTTSAVTVK	1;1	2	3	0.2935	15676;15674;36430	-	60S ribosomal protein L37a OS=Homo sapiens OX=9606 GN=RPL37A PE=1 SV=2	348308	58051.3
sp|Q86VP6|CAND1_HUMAN	37.4356	NA	136289	ALTLIAGSPLK;EGPAVVGQFIQDVK;HEMLPEFYK;IIPLVVK;ITSEALLVTQQLVK;LGTLSALDILIK;LTLIDPETLLPR;LTSAIAK;MLTFLMLVR;SVILEAFSSPSEEVK;TLEDPDLNVR	1;1;1;1;1;1;1;1;1;1;1	11	11	0.0976	16793;30193;21543;6577;31590;23206;27245;4425;19501;33025;20082	-	Cullin-associated NEDD8-dissociated protein 1 OS=Homo sapiens OX=9606 GN=CAND1 PE=1 SV=2	5.41457e+06	82039
sp|O00170|AIP_HUMAN	2.50274	NA	37612.1	VLELDPALAPVVSR	1	1	1	0.0424	29967	-	AH receptor-interacting protein OS=Homo sapiens OX=9606 GN=AIP PE=1 SV=2	0	0
sp|P53350|PLK1_HUMAN	2.17317	NA	68211.6	EGDELAR	1	1	1	0.0116	6829	-	Serine/threonine-protein kinase PLK1 OS=Homo sapiens OX=9606 GN=PLK1 PE=1 SV=1	406095	11280.4
sp|Q8TBY9|CF251_HUMAN	2.2672	NA	129870	QPSGELEEK	1	1	1	0.0078	14485	-	Cilia- and flagella-associated protein 251 OS=Homo sapiens OX=9606 GN=WDR66 PE=1 SV=2	1.05411e+06	15732.9
sp|Q9Y266|NUDC_HUMAN	34.0266	NA	38219.1	DMVVDIQR;ELTDEEAER;LITQTFSHHNQLAQK;LKPNLGNGADLPNYR;LQLEIDQK;LSDLDSETR;LVSSDPEINTK;SMGLPTSDEQK;TDFFIGGEEGMAEK;VEESSWLIEDGK;VVTVHLEK	1;1;1;1;1;1;1;1;1;1;1	11	12	0.3625	13140;17065;35545;33426;33425;13533;15073;21311;21499;31239;27539;11442	-	Nuclear migration protein nudC OS=Homo sapiens OX=9606 GN=NUDC PE=1 SV=1	1.98843e+07	864534
sp|P53990|IST1_HUMAN	2.48512	NA	39725.5	YLIEIAK	1	1	1	0.0192	8988	-	IST1 homolog OS=Homo sapiens OX=9606 GN=IST1 PE=1 SV=1	367313	28254.8
sp|P04181|OAT_HUMAN	35.9828	NA	48504.2	AFYNNVLGEYEEYITK;DWDAWK;FAPPLVIK;FAPPLVIKEDELR;GIYLWDVEGR;GLLNAIVIK;HQVLFIADEIQTGLAR;IVFAAGNFWGR;LPSDVVTAVR;VAIAALEVLEEENLAENADK;WLAVDYENVRPDIVLLGK	1;1;1;1;1;1;1;1;1;1;1	11	13	0.2938	38152;7820;10129;31143;31142;21478;11971;36209;22510;15793;40018;39700;39701	-	Ornithine aminotransferase, mitochondrial OS=Homo sapiens OX=9606 GN=OAT PE=1 SV=1	2.30657e+07	961070
sp|O43681|ASNA_HUMAN	12.4194	NA	38767.4	LEETLPVIR;LLNFPTIVER;LPLLPHEVR;WIFVGGK	1;1;1;1	4	4	0.1006	16254;21267;16425;7372	-	ATPase ASNA1 OS=Homo sapiens OX=9606 GN=ASNA1 PE=1 SV=2	1.67031e+06	111354
sp|P50454|SERPH_HUMAN	39.9715	NA	46411.2	AVLSAEQLR;AVLSAEQLRDEEVHAGLGELLR;DTQSGSLLFIGR;GVVEVTHDLQK;HLAGLGLTEAIDK;LQIVEMPLAHK;LYGPSSVSFADDFVR;SAGLAFSLYQAMAK;SALQSINEWAAQTTDGK;TDGALLVNAMFFKPHWDEK;TGLYNYYDDEK	1;1;1;1;1;1;1;1;1;1;1	11	11	0.3469	13539;41873;24460;22061;25958;23974;33734;29814;36332;40708;27213	-	Serpin H1 OS=Homo sapiens OX=9606 GN=SERPINH1 PE=1 SV=2	1.57769e+07	631075
sp|P61163|ACTZ_HUMAN	6.43014	NA	42586.9	DQLQTFSEEHPVLLTEAPLNPR;IWQYVYSK	1;1	2	2	0.0798	42644;16879	-	Alpha-centractin OS=Homo sapiens OX=9606 GN=ACTR1A PE=1 SV=1	783348	34058.6
sp|Q9BUB7|TMM70_HUMAN	3.25701	NA	28950.9	HVFTTFYAK	1	1	1	0.0346	17898	-	Transmembrane protein 70, mitochondrial OS=Homo sapiens OX=9606 GN=TMEM70 PE=1 SV=2	506454	38958
sp|Q9UJU6|DBNL_HUMAN	4.78597	NA	48177.6	YQEQGGEASPQR	1	1	1	0.0279	26296	-	Drebrin-like protein OS=Homo sapiens OX=9606 GN=DBNL PE=1 SV=1	58806.2	2450.26
sp|Q14247|SRC8_HUMAN	6.55427	NA	61548.5	ENVFQEHQTLK;SAVGFEYQGK	1;1	2	2	0.0382	27004;16839	-	Src substrate cortactin OS=Homo sapiens OX=9606 GN=CTTN PE=1 SV=2	555602	18520.1
sp|Q12931|TRAP1_HUMAN	41.0715	NA	80059.7	AFLDALQNQAEASSK;AQLLQPTLEINPR;ELGSSVALYSR;ELISNASDALEK;FFEDYGLFMR;GVVDSEDIPLNLSR;KLLDIVAR;LDTHPAMVTVLEMGAAR;LNELLVK;LVSDGQALPEMEIHLQTNAEK;YESSALPSGQLTSLSEYASR	1;1;1;1;1;1;1;1;1;1;1	11	12	0.2102	32531;30317;20471;24321;25516;26019;30801;11530;36226;8104;41465;40064	-	Heat shock protein 75 kDa, mitochondrial OS=Homo sapiens OX=9606 GN=TRAP1 PE=1 SV=3	6.68281e+07	1.39225e+06
sp|P11940|PABP1_HUMAN	45.8567	NA	70625.9	ALDTMNFDVIK;EFSPFGTITSAK;EFTNVYIK;FSPAGPILSIR;GFGFVSFER;GYGFVHFETQEAAER;ITGMLLEIDNSELLHMLESPESLR;IVATKPLYVALAQR;KEFSPFGTITSAK;LFPLIQAMHPTLAGK;MNGMLLNDR;NFGEDMDDER;QAHLTNQYMQR;SGVGNIFIK;SLGYAYVNFQQPADAER;VDEAVAVLQAHQAK	0;1;0;1;1;1;0;1;1;1;0;1;1;1;0;1	11	17	0.2987	24077;24145;14382;19583;15384;35110;35111;43624;31592;31594;28158;28161;33613;17246;17216;22695;27496;27956;27954;27498;11762;37857;29957	-	Polyadenylate-binding protein 1 OS=Homo sapiens OX=9606 GN=PABPC1 PE=1 SV=2	1.1185e+07	294341
sp|Q08945|SSRP1_HUMAN	30.1689	NA	81024.4	ASSGLLYPLER;FDEISFVNFAR;GFIYVHKPPVHIR;IPYTTVLR;LFDFVNAK;LFLLPHK;LSDFFK;NMSGSLYEMVSR;SFDFEIETK;VALGHGLK	1;1;1;1;1;1;1;1;1;1	10	10	0.1312	21413;26158;32036;12719;12410;9581;5833;27489;17962;6995	-	FACT complex subunit SSRP1 OS=Homo sapiens OX=9606 GN=SSRP1 PE=1 SV=1	6.07943e+06	151986
sp|Q92598|HS105_HUMAN	36.4312	NA	96803.7	AFNDPFIQK;AGGIETIANEFSDR;DLLNMYIETEGK;FQEAEERPK;LKETAENSLK;NAVEEYVYEFR;NQQITHANNTVSNFK;QDLPSLDEKPR;VEDVSAVEIVGGATR;VLGTAFDPFLGGK	1;1;1;1;1;1;1;1;1;1	10	12	0.1387	16617;29975;28984;18635;18634;18610;28310;34743;24590;24594;30531;25438	-	Heat shock protein 105 kDa OS=Homo sapiens OX=9606 GN=HSPH1 PE=1 SV=1	1.04621e+07	193742
sp|O14974|MYPT1_HUMAN	2.47845	NA	115211	SGGTALHVAAAK	1	1	1	0.0117	16734	-	Protein phosphatase 1 regulatory subunit 12A OS=Homo sapiens OX=9606 GN=PPP1R12A PE=1 SV=1	0	0
sp|P08758|ANXA5_HUMAN	35.5747	NA	35914.4	GAGTDDHTLIR;GTVTDFPGFDER;LIVALMKPSR;LYDAYELK;NFATSLYSMIK;QEISAAFK;SEIDLFNIR;SIPAYLAETLYYAMK;VLTEIIASR;WGTDEEKFITIFGTR	1;1;1;1;1;1;1;1;1;1	10	13	0.3375	19488;19489;26020;19061;19060;14408;23830;24350;10411;17641;35262;14035;36055	-	Annexin A5 OS=Homo sapiens OX=9606 GN=ANXA5 PE=1 SV=2	1.60353e+07	616741
sp|Q86VH2|KIF27_HUMAN	2.75756	NA	160184	QLDAVIK	1	1	2	0.005	6730;6729	-	Kinesin-like protein KIF27 OS=Homo sapiens OX=9606 GN=KIF27 PE=2 SV=1	4.25282e+06	48327.5
sp|Q15393|SF3B3_HUMAN	18.1025	NA	135492	LGAVFNQVAFPLQYTPR;MQGQEAVLAMSSR;TVLDPVTGDLSDTR;WVTTASLLDYDTVAGADK	1;1;1;1	4	4	0.0509	37781;28915;30235;37829	-	Splicing factor 3B subunit 3 OS=Homo sapiens OX=9606 GN=SF3B3 PE=1 SV=4	4.13339e+06	68889.9
sp|Q93008|USP9X_HUMAN	33.0849	NA	292094	AVLNLLR;DHEDYDPQTVR;EIYTNLGPR;FNDYFEFPR;HSGDYFTLLR;LAQQISDEASR;LYSVVSQLIR;TGETGIEETILEGHLGVTK;WVVPVLPK;YSHVQEVQER	1;1;1;1;1;1;1;1;1;1	10	11	0.0405	7106;27055;16011;22385;21507;21835;20328;38502;11893;23818;23816	-	Probable ubiquitin carboxyl-terminal hydrolase FAF-X OS=Homo sapiens OX=9606 GN=USP9X PE=1 SV=3	2.34085e+06	17469.1
sp|P25398|RS12_HUMAN	2.19183	NA	14505.5	TALIHDGLAR	1	1	1	0.0758	16154	-	40S ribosomal protein S12 OS=Homo sapiens OX=9606 GN=RPS12 PE=1 SV=3	3.00902e+06	429860
sp|Q6ZRP7|QSOX2_HUMAN	3.09238	NA	77479.6	IPYNAVLDLVNNK	1	1	1	0.0186	29807	-	Sulfhydryl oxidase 2 OS=Homo sapiens OX=9606 GN=QSOX2 PE=1 SV=3	95708.8	2175.2
sp|Q99720|SGMR1_HUMAN	3.43787	NA	25111.8	QYAGLDHELAFSR	1	1	1	0.0583	30640	-	Sigma non-opioid intracellular receptor 1 OS=Homo sapiens OX=9606 GN=SIGMAR1 PE=1 SV=1	380060	54294.3
sp|Q8WWM7|ATX2L_HUMAN	2.34358	NA	113304	ISLAPTDVK	1	1	1	0.0084	12076	-	Ataxin-2-like protein OS=Homo sapiens OX=9606 GN=ATXN2L PE=1 SV=2	503843	11996.3
sp|Q12959|DLG1_HUMAN	3.13698	NA	100393	IITGGAAAQDGR	1	1	1	0.0133	18486	-	Disks large homolog 1 OS=Homo sapiens OX=9606 GN=DLG1 PE=1 SV=2	485872	11850.5
sp|P62424|RL7A_HUMAN	33.8694	NA	29977	AGVNTVTTLVENK;AGVNTVTTLVENKK;HWGGNVLGPK;KVAPAPAVVK;KVVNPLFEK;LKVPPAINQFTQALDR;NFGIGQDIQPK;TNYNDRYDEIR;VPPAINQFTQALDR;VVNPLFEK	1;1;1;1;1;1;1;1;1;1	10	13	0.3045	26195;29836;29835;16067;13304;16422;16421;36210;36211;21808;29421;32139;12143	-	60S ribosomal protein L7a OS=Homo sapiens OX=9606 GN=RPL7A PE=1 SV=2	4.40478e+07	2.93652e+06
sp|P21796|VDAC1_HUMAN	42.2207	NA	30753.6	GYGFGLIK;KLETAVNLAWTAGNSNTR;LTFDSSFSPNTGK;SENGLEFTSSGSANTETTK;TDEFQLHTNVNDGTEFGGSIYQK;VNNSSLIGLGYTQTLKPGIK;VTGSLETK;VTQSNFAVGYK;WNTDNTLGTEITVEDQLAR;WTEYGLTFTEK	1;1;1;1;1;1;1;1;1;1	10	12	0.53	9146;38072;27816;38219;42942;39727;39728;8337;21690;21689;40264;27060	-	Voltage-dependent anion-selective channel protein 1 OS=Homo sapiens OX=9606 GN=VDAC1 PE=1 SV=2	1.5523e+07	862390
sp|Q01518|CAP1_HUMAN	36.8976	NA	51868.7	ALLVTASQCQQPAENK;EMNDAAMFYTNR;EPAVLELEGK;HAEMVHTGLK;KEPAVLELEGK;LEAVSHTSDMHR;LSDLLAPISEQIK;TDGCHAYLSK;VENQENVSNLVIEDTELK;VPTISINK	1;1;1;1;1;1;1;1;1;1	10	14	0.2316	35392;30344;16814;18242;21661;21663;27282;27749;27283;27750;28570;19328;39447;9696	-	Adenylyl cyclase-associated protein 1 OS=Homo sapiens OX=9606 GN=CAP1 PE=1 SV=5	5.96216e+06	186317
sp|P62304|RUXE_HUMAN	4.78597	NA	10796.6	VMVQPINLIFR	1	1	1	0.1196	26201	-	Small nuclear ribonucleoprotein E OS=Homo sapiens OX=9606 GN=SNRPE PE=1 SV=1	0	0
sp|Q06124|PTN11_HUMAN	2.75756	NA	68393.3	TVWQYHFR	1	1	1	0.0134	18756	-	Tyrosine-protein phosphatase non-receptor type 11 OS=Homo sapiens OX=9606 GN=PTPN11 PE=1 SV=2	0	0
sp|Q9UQ35|SRRM2_HUMAN	5.62467	NA	299438	SPGMLEPLGSSR;TAPAANLASR	1;1	2	2	0.008	22805;13012	-	Serine/arginine repetitive matrix protein 2 OS=Homo sapiens OX=9606 GN=SRRM2 PE=1 SV=2	1.23133e+06	8047.93
sp|Q8WV24|PHLA1_HUMAN	3.74457	NA	44988	SDGLLQLWK	1	1	1	0.0224	15921	-	Pleckstrin homology-like domain family A member 1 OS=Homo sapiens OX=9606 GN=PHLDA1 PE=1 SV=4	204178	9722.78
sp|P51659|DHB4_HUMAN	36.3445	NA	79636.3	AVANYDSVEEGEK;AYALAFAER;IDSEGGVSANHTSR;IDVVVNNAGILR;ISDEDWDIIHR;LGLLGLANSLAIEGR;VAVAIPNRPPDAVLTDTTSLNQAALYR;VLHGEQYLELYKPLPR;VLQQFADNDVSR;VVLVTGAGAGLGR	1;1;1;1;1;1;1;1;1;1	10	11	0.1929	28082;14319;28654;28653;24098;27753;30417;43899;38172;27546;20039	-	Peroxisomal multifunctional enzyme type 2 OS=Homo sapiens OX=9606 GN=HSD17B4 PE=1 SV=3	2.97853e+06	69268.1
sp|P53582|MAP11_HUMAN	2.5255	NA	43187.2	LLSSEDIEGMR	1	1	1	0.0285	22927	-	Methionine aminopeptidase 1 OS=Homo sapiens OX=9606 GN=METAP1 PE=1 SV=2	323753	14716
sp|O76094|SRP72_HUMAN	15.272	NA	74560	EALNVINTHTK;ILQINK;NSQDDYDEER;VLANNSLSFEK	1;1;1;1	4	4	0.0566	22576;5094;23690;21983	-	Signal recognition particle subunit SRP72 OS=Homo sapiens OX=9606 GN=SRP72 PE=1 SV=3	1.09815e+06	28157.6
sp|Q14376|GALE_HUMAN	2.5255	NA	38257.3	TWNAVLLR	1	1	1	0.023	13051	-	UDP-glucose 4-epimerase OS=Homo sapiens OX=9606 GN=GALE PE=1 SV=2	234201	13776.5
sp|P60228|EIF3E_HUMAN	33.1141	NA	52187.4	LASEILMQNWDAAMEDLTR;LGHVVMGNNAVSPYQQVIEK;LNMTPEEAER;MLFDYLADK;NALSSLWGK;NLYSDDIPHALR;QEYLDTLYR;SQMLAMNIEK;VLVPATDR;YLTTAVITNK	1;1;1;1;1;1;1;1;1;1	10	12	0.2607	40735;40445;40304;20756;18562;17965;13147;28178;21170;21010;9662;18295	-	Eukaryotic translation initiation factor 3 subunit E OS=Homo sapiens OX=9606 GN=EIF3E PE=1 SV=1	6.95433e+07	2.17323e+06
sp|Q92600|CNOT9_HUMAN	4.78597	NA	33609.9	LTSLGVIGALVK	1	1	1	0.0401	20067	-	CCR4-NOT transcription complex subunit 9 OS=Homo sapiens OX=9606 GN=CNOT9 PE=1 SV=1	0	0
sp|P37837|TALDO_HUMAN	31.6403	NA	37516.5	AAQASDLEK;ILDWHVANTDKK;LGGSQEDQIK;LIELYK;LLGELLQDNAK;LVPVLSAK;MESALDQLK;TIVMGASFR;VSTEVDAR;WLHNEDQMAVEK	1;1;1;1;1;1;1;1;1;1	10	13	0.2789	11687;28929;28928;16442;6495;21702;8035;15543;15048;13892;9854;30828;30829	-	Transaldolase OS=Homo sapiens OX=9606 GN=TALDO1 PE=1 SV=2	1.22334e+07	531887
sp|Q9C0C9|UBE2O_HUMAN	2.75756	NA	141205	GEVFSVLEFAPSNHSFK	1	1	1	0.0132	37419	-	(E3-independent) E2 ubiquitin-conjugating enzyme OS=Homo sapiens OX=9606 GN=UBE2O PE=1 SV=3	262657	4236.41
sp|P52292|IMA1_HUMAN	35.863	NA	57825.9	ASLSLIEK;EKQPPIDNIIR;FVSFLGR;GINSSNVENQLQATQAAR;IEALQNHENESVYK;LLGASELPIVTPALR;NKNPAPPIDAVEQILPTLVR;NVSSFPDDATSPLQENR;QPPIDNIIR;TGVVPQLVK	1;1;1;1;1;1;1;1;1;1	10	12	0.225	9377;25469;25470;7993;37483;33959;33957;31757;40324;37154;16116;11969	-	Importin subunit alpha-1 OS=Homo sapiens OX=9606 GN=KPNA2 PE=1 SV=1	9.58156e+06	383262
sp|Q92522|H1X_HUMAN	4.78597	NA	22473.5	GAPAAATAPAPTAHK	1	1	1	0.0704	25760	-	Histone H1x OS=Homo sapiens OX=9606 GN=H1FX PE=1 SV=1	124116	8865.42
sp|Q13501|SQSTM_HUMAN	3.13698	NA	47656.9	DHRPPCAQEAPR	1	1	1	0.0273	28736	-	Sequestosome-1 OS=Homo sapiens OX=9606 GN=SQSTM1 PE=1 SV=1	0	0
sp|Q99623|PHB2_HUMAN	37.2345	NA	33275.9	DLQMVNISLR;ESVFTVEGGHR;EYTAAVEAK;FNASQLITQR;IGGVQQDTILAEGLHFR;IVQAEGEAEAAK;LLLGAGAVAYGVR;MLGEALSK;VLPSIVNEVLK;VLSRPNAQELPSMYQR	1;1;1;1;1;1;1;1;1;1	10	12	0.3913	20739;21828;13350;20321;36866;36865;21763;23321;8943;21590;37540;37539	-	Prohibitin-2 OS=Homo sapiens OX=9606 GN=PHB2 PE=1 SV=2	3.24847e+07	1.24941e+06
sp|P23526|SAHH_HUMAN	38.0131	NA	47685.2	AGIPVYAWK;ALDIAENEMPGLMR;GISEETTTGVHNLYK;KLDEAVAEAHLGK;RIILLAEGR;VADIGLAAWGR;VAVVAGYGDVGK;VNIKPQVDR;YPQLLPGIR;YPVGVHFLPK	1;1;1;1;1;1;1;1;1;1	10	11	0.2569	14129;32510;33520;27240;15234;18454;18698;16218;15796;15798;19541	-	Adenosylhomocysteinase OS=Homo sapiens OX=9606 GN=AHCY PE=1 SV=4	2.2083e+07	960130
sp|Q53GQ0|DHB12_HUMAN	2.3492	NA	34302.2	SYAEELAK	1	1	1	0.0256	10988	-	Very-long-chain 3-oxoacyl-CoA reductase OS=Homo sapiens OX=9606 GN=HSD17B12 PE=1 SV=2	511973	31998.3
sp|Q9P289|STK26_HUMAN	4.47052	NA	46499.6	GSFGEVFK;VLFLIPK	1;1	2	2	0.0361	9643;8163	sp|Q9Y6E0|STK24_HUMAN	Serine/threonine-protein kinase 26 OS=Homo sapiens OX=9606 GN=STK26 PE=1 SV=2	167303	6970.98
sp|Q9HAV4|XPO5_HUMAN	5.15968	NA	136222	AVTVMMDPNSTQR;NLPSLFK	1;1	2	2	0.0166	30028;7775	-	Exportin-5 OS=Homo sapiens OX=9606 GN=XPO5 PE=1 SV=1	22860.5	351.7
sp|Q8N3D4|EH1L1_HUMAN	2.75756	NA	161756	QAFDGFAALGVSR	1	1	1	0.0085	25971	-	EH domain-binding protein 1-like protein 1 OS=Homo sapiens OX=9606 GN=EHBP1L1 PE=1 SV=2	762253	10300.7
sp|Q9BZE4|NOG1_HUMAN	2.75756	NA	73917.8	LHLAIPTR	1	1	1	0.0126	11338	-	Nucleolar GTP-binding protein 1 OS=Homo sapiens OX=9606 GN=GTPBP4 PE=1 SV=3	0	0
sp|P46781|RS9_HUMAN	31.8383	NA	22577.6	ELLTLDEK;ELLTLDEKDPR;IGVLDEGK;KQVVNIPSFIVR;LDYILGLK;LFEGNALLR;LQTQVFK;MKLDYILGLK;QVVNIPSFIVR;TYVTPR	1;1;1;1;1;1;1;1;1;1	10	14	0.3247	12646;12645;25663;8183;27806;27805;11767;14999;15028;9456;20920;23752;23751;5295	-	40S ribosomal protein S9 OS=Homo sapiens OX=9606 GN=RPS9 PE=1 SV=3	4.34322e+07	3.1023e+06
sp|Q9Y570|PPME1_HUMAN	9.72926	NA	42288.2	LLLLAGVDR;VAEAVATFLIR;YWDGWFR	1;1;1	3	3	0.0699	12953;20790;14888	-	Protein phosphatase methylesterase 1 OS=Homo sapiens OX=9606 GN=PPME1 PE=1 SV=3	288238	13725.6
sp|Q6ZRQ5|MMS22_HUMAN	2.14946	NA	142228	GLANTMKSPLSMLEMVK	1	1	1	0.0137	37233	-	Protein MMS22-like OS=Homo sapiens OX=9606 GN=MMS22L PE=1 SV=3	250104	4100.07
sp|P04792|HSPB1_HUMAN	36.5711	NA	22768.5	AQLGGPEAAK;GPSWDPFR;GPSWDPFRDWYPHSR;KYTLPPGVDPTQVSSSLSPEGTLTVEAPMPK;LATQSNEITIPVTFESR;LFDQAFGLPR;QDEHGYISR;TKDGVVEITGK;VPFSLLR;VSLDVNHFAPDELTVK	1;1;1;1;1;1;1;1;1;1	10	14	0.6146	11985;12659;37507;44472;37553;19796;17556;16912;19152;19153;19151;8230;35825;35827	-	Heat shock protein beta-1 OS=Homo sapiens OX=9606 GN=HSPB1 PE=1 SV=2	4.86091e+07	4.05076e+06
sp|Q9UGI8|TES_HUMAN	10.4956	NA	47963.9	QLPAHDQDPSK;QPVAGSEGAQYR;STPAAVGAMEDK	1;1;1	3	4	0.0831	22426;22424;23410;20872	-	Testin OS=Homo sapiens OX=9606 GN=TES PE=1 SV=1	683931	25330.8
sp|P14550|AK1A1_HUMAN	6.28239	NA	36549.9	GLEVTAYSPLGSSDR;VFDFTFSPEEMK	1;1	2	2	0.0831	31795;30298	-	Aldo-keto reductase family 1 member A1 OS=Homo sapiens OX=9606 GN=AKR1A1 PE=1 SV=3	1.05101e+06	45696.3
sp|P06744|G6PI_HUMAN	33.9554	NA	63107.2	AVLHVALR;DVMPEVNK;FAAYFQQGDMESNGK;INYTEGR;LTPFMLGALVAMYEHK;MLVDLAK;SNTPILVDGK;TFTTQETITNAETAK;VDHQTGPIVWGEPGTNGQHAFYQLIHQGTK;VFEGNRPTNSIVFTK	1;1;1;1;1;1;1;1;1;1	10	14	0.2348	9946;12192;34591;34614;34286;9076;36850;6843;7321;15319;33669;44571;44568;34607	-	Glucose-6-phosphate isomerase OS=Homo sapiens OX=9606 GN=GPI PE=1 SV=4	1.15427e+07	349778
sp|Q9Y608|LRRF2_HUMAN	3.25701	NA	82121.3	AMVSNAQLDNEK;LAGEKEELLSQIR	0;1	1	1	0.0347	25867;30167	-	Leucine-rich repeat flightless-interacting protein 2 OS=Homo sapiens OX=9606 GN=LRRFIP2 PE=1 SV=1	0	0
sp|Q32MZ4|LRRF1_HUMAN	10.5035	NA	89198.7	AMVSNAQLDNEK;EFTNQEAAEPK;IDGATQSSPAEPK;SAVEAQNEVTENPK	0;1;1;1	3	3	0.0619	25867;23431;24712;30837	-	Leucine-rich repeat flightless-interacting protein 1 OS=Homo sapiens OX=9606 GN=LRRFIP1 PE=1 SV=2	725891	16130.9
sp|Q9Y265|RUVB1_HUMAN	41.0795	NA	50196.3	ALESSIAPIVIFASNR;AQTEGINISEEALNHLGEIGTK;AVLLAGPPGTGK;GTEDITSPHGIPLDLLDR;KTEVLMENFR;LDPSIFESLQK;QAASGLVGQENAR;TALALAIAQELGSK;TISHVIIGLK;YSVQLLTPANLLAK	1;1;1;1;1;1;1;1;1;1	10	12	0.307	34198;41390;16677;38107;38108;23566;23896;24715;27410;16681;16683;31268	-	RuvB-like 1 OS=Homo sapiens OX=9606 GN=RUVBL1 PE=1 SV=1	1.09987e+07	499941
sp|P27816|MAP4_HUMAN	39.3126	NA	120930	ALPLEAEVAPVK;DGVLTLANNVTPAK;NVVLPTETEVAPAK;TAGPIASAQK;TDYIPLLDVDEK;TKPLATTQPAK;TTTAAAVASTGPSSR;VALSSETEVALAR;VGSLDNVGHLPAGGAVK;VSYSHIQSK	1;1;1;1;1;1;1;1;1;1	10	11	0.1102	22491;28164;29678;12073;28383;19510;27146;26196;32503;32502;15478	-	Microtubule-associated protein 4 OS=Homo sapiens OX=9606 GN=MAP4 PE=1 SV=3	1.48971e+07	225713
sp|Q13310|PABP4_HUMAN	31.4728	NA	70738.1	ALDTMNFDVIK;EFSPFGSITSAK;EFTNVYIK;FSPAGPVLSIR;GFGFVSYEK;GYAFVHFETQEAADK;ITGMLLEIDNSELLHMLESPESLR;IVGSKPLYVALAQR;KAHLTNQYMQR;LFPLIQTMHSNLAGK;MNGMLLNDR;NLDDTIDDEK;SKVDEAVAVLQAHHAK;SLGYAYVNFQQPADAER;YQGVNLYIK	0;1;0;1;1;1;0;1;1;1;0;1;1;0;1	10	13	0.2966	24077;23704;14382;19053;15013;34671;34669;43624;30825;27964;27502;27965;34168;17246;17216;20302;34485;37857;17302	-	Polyadenylate-binding protein 4 OS=Homo sapiens OX=9606 GN=PABPC4 PE=1 SV=1	5.13198e+06	138702
sp|P35609|ACTN2_HUMAN	2.90125	NA	103788	FAIQDISVEETSAK;GYEEWLLNEIR;HEAFESDLAAHQDR;HTNYTMEHIR;ISNRPAFMPSEGK;KHEAFESDLAAHQDR;LVSIGAEEIVDGNVK;TFTAWCNSHLR;TIPWLENR	0;0;0;0;1;0;0;0;0	1	1	0.1085	31432;28408;33099;25280;25281;24728;29199;35325;35324;31580;27566;27565;14862	-	Alpha-actinin-2 OS=Homo sapiens OX=9606 GN=ACTN2 PE=1 SV=1	41182.1	664.228
sp|Q02818|NUCB1_HUMAN	6.00431	NA	53846.3	ELDFVSHHVR;LPEVEVPQHL	1;1	2	2	0.0434	22538;19703	-	Nucleobindin-1 OS=Homo sapiens OX=9606 GN=NUCB1 PE=1 SV=4	371338	12377.9
sp|P30043|BLVRB_HUMAN	8.22384	NA	22105.4	LQAVTDDHIR;TVAGQDAVIVLLGTR	1;1	2	3	0.1214	19932;19933;30785	-	Flavin reductase (NADPH) OS=Homo sapiens OX=9606 GN=BLVRB PE=1 SV=3	746310	67846.3
sp|Q9UM54|MYO6_HUMAN	33.6	NA	149596	ALGLNENDYK;FNEVVSVLK;HKDHFR;ILKEEQELYQK;IQAEVEAQLAR;LQQFFNER;QFEEIWER;QKEEESQQQAVLEQER;STMMTQEQIQK;TQLNLLLDK	1;1;1;1;1;1;1;1;1;1	10	11	0.0765	18754;15064;8541;28391;22151;16694;18750;38209;38210;26500;15839	-	Unconventional myosin-VI OS=Homo sapiens OX=9606 GN=MYO6 PE=1 SV=4	6.19752e+06	77469
sp|Q8IYB3|SRRM1_HUMAN	10.085	NA	102274	APQTSSSPPPVR;MAAADSVQQR;VNLEVIKPWITK	1;1;1	3	4	0.0376	22029;16500;28944;28945	-	Serine/arginine repetitive matrix protein 1 OS=Homo sapiens OX=9606 GN=SRRM1 PE=1 SV=2	2.93409e+07	575311
sp|Q7KZF4|SND1_HUMAN	33.6418	NA	101934	DTNGENIAESLVAEGLATR;DTPDEPWAFPAR;FVDGEWYR;IHVFYIDYGNR;LGTLSPAFSTR;QFLPFLQR;QINLSNIR;SSHYDELLAAEAR;VHFTAER;VITEYLNAQESAK	1;1;1;1;1;1;1;1;1;1	10	13	0.1209	38235;27844;16288;27694;27697;27692;19270;15492;12539;29515;29514;9323;29619	-	Staphylococcal nuclease domain-containing protein 1 OS=Homo sapiens OX=9606 GN=SND1 PE=1 SV=1	2.07039e+07	356965
sp|Q9Y5L0|TNPO3_HUMAN	5.74532	NA	104136	ETTVGAVTVTHK;SPVTLLR	1;1	2	2	0.0206	22676;6687	-	Transportin-3 OS=Homo sapiens OX=9606 GN=TNPO3 PE=1 SV=3	290258	6175.69
sp|Q99471|PFD5_HUMAN	4.78597	NA	17317	IQQLTALGAAQATAK	1	1	1	0.0974	30125	-	Prefoldin subunit 5 OS=Homo sapiens OX=9606 GN=PFDN5 PE=1 SV=2	1.29454e+06	129454
sp|P31689|DNJA1_HUMAN	33.1838	NA	44839.5	ELYDKGGEQAIK;ETTYYDVLGVKPNATQEELKK;HYNGEAYEDDEHHPR;ILEVHIDK;ITFHGEGDQEPGLEPGDIIIVLDQK;KILEVHIDK;NVVHQLSVTLEDLYNGATR;QISQAYEVLSDAK;TIVITSHPGQIVK;VNFPENGFLSPDK	1;1;1;1;1;1;1;1;1;1	10	12	0.3526	26330;42031;37066;12851;43411;17207;39923;29271;28767;27594;27593;29568	-	DnaJ homolog subfamily A member 1 OS=Homo sapiens OX=9606 GN=DNAJA1 PE=1 SV=2	7.09691e+06	322587
sp|P12429|ANXA3_HUMAN	32.4218	NA	36352.7	ALLTLADGR;DESLKVDEHLAK;DYPDFSPSVDAEAIQK;EYQAAYGK;GIGTDEFTLNR;HYGYSLYSAIK;MLISILTER;QDAQILYK;SLGDDISSETSGDFR	1;1;1;1;1;1;1;1;1	9	10	0.3065	11596;27334;27333;35792;11566;21998;24737;16492;13257;32404	-	Annexin A3 OS=Homo sapiens OX=9606 GN=ANXA3 PE=1 SV=3	1.60677e+07	669487
sp|P02533|K1C14_HUMAN	36.9221	NA	51529.4	ALEEANADLEVK;APSTYGGGLSVSSSR;ASLENSLEETK;EVATNSELVQSGK;GQVGGDVNVEMDAAPGVDLSR;GSCGIGGGIGGGSSR;ILNEMRDQYEK;ILTATVDNANVLLQIDNAR;LAADDFR;LASYLDK;LASYLDKVR;LEQEIATYR;LLEGEDAHLSSSQFSSGSQSSR;MSVEADINGLR;MSVEADINGLRR;NHEEEMNALR;QFTSSSSMK;TKYETELNLR;TRLEQEIATYR;VLDELTLAR;VTMQNLNDR;VTMQNLNDRLASYLDK;VVSTHEQVLR	0;1;0;1;1;0;1;1;0;0;0;0;1;0;0;1;0;1;0;0;0;0;1	9	11	0.4979	24739;28525;21934;26692;39715;23945;28893;39241;7394;7456;16080;16079;18247;41264;41263;21968;26669;23248;14042;23572;23574;27202;27201;14917;17662;17658;17042;37226;37224;19939	-	Keratin, type I cytoskeletal 14 OS=Homo sapiens OX=9606 GN=KRT14 PE=1 SV=4	1.31958e+07	377023
sp|Q96TA1|NIBL1_HUMAN	2.02253	NA	84084.7	KVPLDER	1	1	1	0.0094	9208	-	Niban-like protein 1 OS=Homo sapiens OX=9606 GN=FAM129B PE=1 SV=3	466757	11113.3
sp|P62318|SMD3_HUMAN	7.07212	NA	13907.3	FLILPDMLK;VAQLEQVYIR	1;1	2	3	0.1508	17028;17623;21892	-	Small nuclear ribonucleoprotein Sm D3 OS=Homo sapiens OX=9606 GN=SNRPD3 PE=1 SV=1	3.01514e+06	335015
sp|Q9P2J5|SYLC_HUMAN	30.3886	NA	134379	FDDPLLGPR;LHLGHTFSLSK;QTGEGVGPQEYTLLK;SFITTDVNPYYDSFVR;STGNFLTLTQAIDK;TGFFEFQAAK;VFEVNASNLEK;VIASELGSMPELK;VIYVLPMLTIK	1;1;1;1;1;1;1;1;1	9	9	0.0935	14900;22581;32988;37812;30697;19107;22936;27509;24889	-	Leucine--tRNA ligase, cytoplasmic OS=Homo sapiens OX=9606 GN=LARS PE=1 SV=2	5.74704e+06	91222.9
sp|Q8NC51|PAIRB_HUMAN	36.3799	NA	44938.5	ENEVEEVKEEGPK;FDQLFDDESDPFEVLK;KPNEGADGQWK;PGHLQEGFGCVVTNR;RFEKPLEEK;RPDQQLQGEGK;SAAQAAAQTNSNAAGK;SEEAHAEDSVMDHHFR;SSFSHYSGLK	1;1;1;1;1;1;1;1;1	9	13	0.2868	30835;38049;22202;33904;20254;20251;23153;23152;29485;29513;37642;37643;17857	-	Plasminogen activator inhibitor 1 RNA-binding protein OS=Homo sapiens OX=9606 GN=SERBP1 PE=1 SV=2	6.80886e+06	296037
sp|Q13347|EIF3I_HUMAN	32.3062	NA	36478.6	DMTMFVTASK;FFHLAFEEEFGR;GHFGPINSVAFHPDGK;HVLTGSADNSCR;LFDSTTLEHQK;MKPILLQGHER;QINDIQLSR;SYSSGGEDGYVR;TERPVNSAALSPNYDHVVLGGGQEAMDVTTTSTR	1;1;1;1;1;1;1;1;1	9	15	0.3908	19745;18523;31188;31187;34067;25232;25322;25319;25954;25440;25442;16891;23879;44794;44795	-	Eukaryotic translation initiation factor 3 subunit I OS=Homo sapiens OX=9606 GN=EIF3I PE=1 SV=1	1.09564e+07	498016
sp|O00483|NDUA4_HUMAN	2.67043	NA	9363.91	FYSVNVDYSK	1	1	1	0.1235	21967	-	Cytochrome c oxidase subunit NDUFA4 OS=Homo sapiens OX=9606 GN=NDUFA4 PE=1 SV=1	2.75686e+06	459476
sp|P46977|STT3A_HUMAN	5.89454	NA	80476.8	ENDYYTPTGEFR;IIFDDFR	1;1	2	2	0.027	30269;11451	-	Dolichyl-diphosphooligosaccharide--protein glycosyltransferase subunit STT3A OS=Homo sapiens OX=9606 GN=STT3A PE=1 SV=2	366755	10187.6
sp|Q9NTJ5|SAC1_HUMAN	2.8533	NA	66924	QVIINLINQK	1	1	1	0.017	20514	-	Phosphatidylinositide phosphatase SAC1 OS=Homo sapiens OX=9606 GN=SACM1L PE=1 SV=2	0	0
sp|Q6T423|S22AP_HUMAN	3.74457	NA	60967.8	MAFQDLLDQVGGLGRFQILQMVFLIMFNVIVYHQTQLENFAAFILDHR	1	1	1	0.0878	45156	-	Solute carrier family 22 member 25 OS=Homo sapiens OX=9606 GN=SLC22A25 PE=2 SV=2	0	0
sp|P62241|RS8_HUMAN	33.9612	NA	24190.2	ADGYVLEGK;ELEFYLR;IIDVVYNASNNELVR;ISSLLEEQFQQGK;LDVGNFSWGSECCTR;LTPEEEEILNK;LTPEEEEILNKK;NCIVLIDSTPYR;QWYESHYALPLGR	1;1;1;1;1;1;1;1;1	9	11	0.4615	12330;12934;34793;34804;30651;35895;25181;29021;29022;29226;32986	-	40S ribosomal protein S8 OS=Homo sapiens OX=9606 GN=RPS8 PE=1 SV=2	4.74648e+07	4.74648e+06
sp|Q96CT7|CC124_HUMAN	9.28781	NA	25819.6	AAFTAFEEAQLPR;SHLEVPLEENVNR;VLEEGSVEAR	1;1;1	3	3	0.1614	29227;31380;16963	-	Coiled-coil domain-containing protein 124 OS=Homo sapiens OX=9606 GN=CCDC124 PE=1 SV=1	2.94482e+06	196321
sp|Q15181|IPYR_HUMAN	33.8293	NA	32639.2	AAPFSLEYR;DKDFAIDIIK;DVFHMVVEVPR;GQYISPFHDIPIYADK;LKPGYLEATVDWFR;VIAINVDDPDAANYNDINDVK;VPDGKPENEFAFNAEFK;WFHHQK;YKVPDGKPENEFAFNAEFK	1;1;1;1;1;1;1;1;1	9	12	0.3668	15657;20322;25638;37001;37002;36998;34336;34335;41130;38000;10044;40674	-	Inorganic pyrophosphatase OS=Homo sapiens OX=9606 GN=PPA1 PE=1 SV=2	6.54848e+06	327424
sp|P52272|HNRPM_HUMAN	30.9785	NA	77464.3	ADILEDKDGK;AFITNIPFDVK;GNFGGSFAGSFGGAGGHAPGVAR;INEILSNALK;MGAGMGFGLER;MGGMEGPFGGGMENMGR;MGPAIER;MGPAMGPALGAGIER;VGQTIER	1;1;1;1;1;1;1;1;1	9	9	0.1521	17525;23495;39068;17942;19553;35721;6336;29457;7238	-	Heterogeneous nuclear ribonucleoprotein M OS=Homo sapiens OX=9606 GN=HNRNPM PE=1 SV=3	1.2624e+07	242768
sp|P46777|RL5_HUMAN	35.2363	NA	34340.7	EFNAEVHR;FPGYDSESK;GAVDGGLSIPHSTK;HIMGQNVADYMR;IEGDMIVCAAYAHELPK;NSVTPDMMEEMYK;RFPGYDSESK;YLMEEDEDAYK;YLMEEDEDAYKK	1;1;1;1;1;1;1;1;1	9	17	0.2896	14005;14887;25977;25978;29217;29633;29215;37914;37708;32212;33033;20610;20608;27947;28398;31336;31337	-	60S ribosomal protein L5 OS=Homo sapiens OX=9606 GN=RPL5 PE=1 SV=3	2.40082e+07	1.41225e+06
sp|Q9BUL8|PDC10_HUMAN	2.60638	NA	24685.8	VNLSAAQTLR	1	1	1	0.0472	16364	-	Programmed cell death protein 10 OS=Homo sapiens OX=9606 GN=PDCD10 PE=1 SV=1	2.04529e+06	136353
sp|P27797|CALR_HUMAN	32.8896	NA	48111.8	EQFLDGDGWTSR;FVLSSGK;FYALSASFEPFSNK;FYGDEEKDK;HEQNIDCGGGYVK;IDDPTDSKPEDWDKPEHIPDPDAK;IKDPDASKPEDWDER;KVHVIFNYK;VHVIFNYK	1;1;1;1;1;1;1;1;1	9	12	0.247	28080;5314;5313;32815;18520;29890;43582;43585;36067;36066;19191;14606	-	Calreticulin OS=Homo sapiens OX=9606 GN=CALR PE=1 SV=1	1.39826e+07	582609
sp|O43776|SYNC_HUMAN	31.5786	NA	62902.5	EGIDPTPYYWYTDQR;EPFPTIYVDSQK;FLTWILNR;IFDSEEILAGYK;MNYSDAIVWLK;NLMFLVLR;SPAGSIVHELNPNFQPPK;VFGWVHR;WNVISK	1;1;1;1;1;1;1;1;1	9	10	0.177	37518;28473;16021;27366;26470;14663;37906;37905;10630;5575	-	Asparagine--tRNA ligase, cytoplasmic OS=Homo sapiens OX=9606 GN=NARS PE=1 SV=1	7.37727e+06	254389
sp|Q6P2Q9|PRP8_HUMAN	25.1338	NA	273427	AISAANLHLR;AVFWDIK;ELGGLGMLSMGHVLIPQSDLR;EQSQLTATQTR;ISLIQIFR;LLILALER;LVVDSHVQYR;VWAEYALK;VYLGALK	1;1;1;1;1;1;1;1;1	9	9	0.0385	16118;9931;40866;23413;13645;11972;21769;13290;6086	-	Pre-mRNA-processing-splicing factor 8 OS=Homo sapiens OX=9606 GN=PRPF8 PE=1 SV=2	1.17653e+06	8114
sp|Q13595|TRA2A_HUMAN	2.79351	NA	32669.1	GFAFVYFER	1	1	1	0.0319	18722	-	Transformer-2 protein homolog alpha OS=Homo sapiens OX=9606 GN=TRA2A PE=1 SV=1	54734	3909.57
sp|Q12906|ILF3_HUMAN	34.2215	NA	95279.1	AVSDWIDEQEK;EATDAIGHLDR;EDITQSAQHALR;LAAFGQLHK;LFPDTPLALDANK;LNQLKPGLQYK;VLAGETLSVNDPPDVLDR;VLGMDPLPSK;VPTWGPLR	1;1;1;1;1;1;1;1;1	9	12	0.1152	25338;21045;21047;26877;26878;13464;28218;24758;24759;37607;16349;11461	-	Interleukin enhancer-binding factor 3 OS=Homo sapiens OX=9606 GN=ILF3 PE=1 SV=3	9.32728e+06	239161
sp|Q9NS69|TOM22_HUMAN	7.06564	NA	15511.8	LQMEQQQQLQQR;LWGLTEMFPER	1;1	2	2	0.162	32200;27639	-	Mitochondrial import receptor subunit TOM22 homolog OS=Homo sapiens OX=9606 GN=TOMM22 PE=1 SV=3	1.87409e+06	267727
sp|Q9BZE1|RM37_HUMAN	9.34482	NA	48087.1	DPLPTIASR;ESLLLQVR;VLEQPVVVQSVGTDGR	1;1;1	3	3	0.078	12940;12542;34115	-	39S ribosomal protein L37, mitochondrial OS=Homo sapiens OX=9606 GN=MRPL37 PE=1 SV=2	1.07436e+06	33573.7
sp|Q06203|PUR1_HUMAN	11.2492	NA	57362.4	EVLPGEIVEISR;IVLVDDSIVR;LYVSNLGIGHTR	1;1;1	3	4	0.0658	26045;18468;25698;25699	-	Amidophosphoribosyltransferase OS=Homo sapiens OX=9606 GN=PPAT PE=1 SV=1	1.83881e+07	735522
sp|Q9H0D6|XRN2_HUMAN	7.92295	NA	108513	DPQFAEDYIFK;NSPGSQVASNPR	1;1	2	2	0.0242	26998;21684	-	5'-3' exoribonuclease 2 OS=Homo sapiens OX=9606 GN=XRN2 PE=1 SV=1	1.58704e+06	29389.5
sp|P23284|PPIB_HUMAN	30.9107	NA	23727.5	DFMIQGGDFTR;DTNGSQFFITTVK;FPDENFK;HYGPGWVSMANAGK;IEVEKPFAIAK;IGDEDVGR;TAWLDGK;TVDNFVALATGEK;VIFGLFGK	1;1;1;1;1;1;1;1;1	9	12	0.4259	24204;29399;29459;29429;10477;30253;22768;22769;9350;6868;26770;10000	-	Peptidyl-prolyl cis-trans isomerase B OS=Homo sapiens OX=9606 GN=PPIB PE=1 SV=2	1.67292e+07	1.04558e+06
sp|Q8IVD9|NUDC3_HUMAN	2.36766	NA	40796.7	VLFGFLYR	1	1	1	0.0222	14422	-	NudC domain-containing protein 3 OS=Homo sapiens OX=9606 GN=NUDCD3 PE=1 SV=3	0	0
sp|O75436|VP26A_HUMAN	5.06252	NA	38145.7	IYFLLVR;QQEIILWR	1;1	2	2	0.0459	11421;16854	-	Vacuolar protein sorting-associated protein 26A OS=Homo sapiens OX=9606 GN=VPS26A PE=1 SV=2	201606	9163.92
sp|P35606|COPB2_HUMAN	33.2432	NA	102422	DNNQFASASLDR;EAFVVEEWVK;HSEVQQANLK;IAYQLAVEAESEQK;NVMEEGKDFQPSR;QQALTVSTDPEHR;SFGSAQEFAWAHDSSEYAIR;TYLPSQVSR;VHMFEAHSDYIR	1;1;1;1;1;1;1;1;1	9	10	0.1247	25933;22438;19420;32277;31816;30038;30037;40888;15561;30592	-	Coatomer subunit beta' OS=Homo sapiens OX=9606 GN=COPB2 PE=1 SV=2	3.853e+06	75549.1
sp|P48444|COPD_HUMAN	30.6659	NA	57174.1	ENVNLAQIR;GVQLQTHPNVDK;IEGLLAAFPK;LFTAESLIGLK;NSNILEDLETLR;QHTFVETESVR;TFTEMDSHEEK;VAPAPARPSGPSK;VTQVDGNSPVR	1;1;1;1;1;1;1;1;1	9	10	0.1957	15787;25887;15880;20864;28269;25787;26904;26903;22411;20085	-	Coatomer subunit delta OS=Homo sapiens OX=9606 GN=ARCN1 PE=1 SV=1	8.5072e+06	293352
sp|P30622|CLIP1_HUMAN	4.95703	NA	162147	QQHIEQLLAER;VEEESITK	1;1	2	2	0.0132	26775;11748	sp|Q9UDT6|CLIP2_HUMAN	CAP-Gly domain-containing linker protein 1 OS=Homo sapiens OX=9606 GN=CLIP1 PE=1 SV=2	5.35225e+08	5.2473e+06
sp|Q9NUD5|ZCHC3_HUMAN	2.05697	NA	43519.9	TLFILFR	1	1	1	0.0174	10967	-	Zinc finger CCHC domain-containing protein 3 OS=Homo sapiens OX=9606 GN=ZCCHC3 PE=1 SV=2	0	0
sp|Q969V3|NCLN_HUMAN	9.57193	NA	62934.6	ELETVAAHQFPEVR;INLAEDVLAWEHER	1;1	2	3	0.0497	33107;34333;34332	-	Nicalin OS=Homo sapiens OX=9606 GN=NCLN PE=1 SV=2	423081	16272.3
sp|Q13435|SF3B2_HUMAN	29.9757	NA	100165	AAVLLEQER;FTVAELK;GPPPPPGDENR;ISLGMPVGPNAHK;KPGDLSDELR;LAEIGAPIQGNR;QTGIVLNRPVLR;VGEPVALSEEER;VPPPWLIAMQR	1;1;1;1;1;1;1;1;1	9	9	0.1084	14864;7409;18595;25919;18484;22542;26818;25174;24951	-	Splicing factor 3B subunit 2 OS=Homo sapiens OX=9606 GN=SF3B2 PE=1 SV=2	7.46148e+06	143490
sp|P62937|PPIA_HUMAN	28.3908	NA	18000.9	EGMNIVEAMER;FEDENFILK;IIPGFMCQGGDFTR;KITIADCGQLE;SIYGEKFEDENFILK;TEWLDGK;VKEGMNIVEAMER;VSFELFADK;VSFELFADKVPK	1;1;1;1;1;1;1;1;1	9	14	0.4364	24477;23946;25046;19452;32897;22847;36500;36502;8935;8936;31429;15734;27207;27206	-	Peptidyl-prolyl cis-trans isomerase A OS=Homo sapiens OX=9606 GN=PPIA PE=1 SV=2	3.12494e+07	2.2321e+06
sp|Q5T6F2|UBAP2_HUMAN	3.25701	NA	117044	SQPEPSPVLSQLSQR	1	1	1	0.0134	33612	-	Ubiquitin-associated protein 2 OS=Homo sapiens OX=9606 GN=UBAP2 PE=1 SV=1	166991	5566.36
sp|P28290|ITPI2_HUMAN	31.1573	NA	138300	EEAPQSEAPR;EIVSGLLAAVSSSK;GPDPAAAPYSTQK;IGSMSSVTSNK;LGEESGIVESK;STIFISPSSVK;TQMMDLELAMLR;VLHDIR;VMEHDGQSLVK	1;1;1;1;1;1;1;1;1	9	9	0.0786	17887;26680;24768;18370;19172;19876;30466;5728;23256	-	Protein ITPRID2 OS=Homo sapiens OX=9606 GN=ITPRID2 PE=1 SV=3	2.09184e+07	286553
sp|Q96C36|P5CR2_HUMAN	10.8404	NA	33615.7	ELQSMADQEK;GFTAAGILSAHK;IIASSPEMNLPTVSALR	1;1;1	3	3	0.1219	20926;20128;36262	-	Pyrroline-5-carboxylate reductase 2 OS=Homo sapiens OX=9606 GN=PYCR2 PE=1 SV=1	509529	33968.6
sp|Q9NUQ9|FA49B_HUMAN	16.086	NA	36724.6	AWGAVVPLVGK;DAEGILEDLQSYR;DQPPNSVEGLLNALR;MTNPAIQNDFSYYR	1;1;1;1	4	4	0.1636	17277;30688;33052;35034	-	Protein FAM49B OS=Homo sapiens OX=9606 GN=FAM49B PE=1 SV=1	1.41573e+06	61553.7
sp|O43795|MYO1B_HUMAN	28.7226	NA	131902	EQLLQSNPVLEAFGNAK;IFLLTNNNLLLADQK;IIIAEVVNK;IYEFTLQR;LEASELFK;LGNIEFKPESR;RPPTAGSQFK;VSTTLNVAQAYYAR;YNYLSLDSAK	1;1;1;1;1;1;1;1;1	9	10	0.0898	36922;34963;13932;16245;11845;24330;24329;16972;31922;20149	-	Unconventional myosin-Ib OS=Homo sapiens OX=9606 GN=MYO1B PE=1 SV=3	1.21681e+07	173831
sp|P60709|ACTB_HUMAN	40.7752	NA	41709.7	AGFAGDDAPR;AVFPSIVGRPR;CPEALFQPSFLGMESCGIHETTFNSIMK;DLTDYLMK;DLYANTVLSGGTTMYPGIADR;DSYVGDEAQSK;DSYVGDEAQSKR;EITALAPSTMK;GYSFTTTAER;HQGVMVGMGQK;IIAPPER;IIAPPERK;IKIIAPPER;IWHHTFYNELR;KDLYANTVLSGGTTMYPGIADR;LCYVALDFEQEMATAASSSSLEK;QEYDESGPSIVHR;SYELPDGQVITIGNER;TTGIVMDSGDGVTHTVPIYEGYALPHAILR;VAPEEHPVLLTEAPLNPK;YPIEHGIVTNWDDMEK	0;0;1;0;1;0;0;0;1;0;0;0;0;0;1;1;1;0;1;1;1	9	38	0.6933	13175;13171;13173;13174;21115;21116;21117;44507;44446;44479;13919;14402;13918;14403;40578;40686;40685;21088;21089;21090;21087;26436;20315;19733;18590;18592;18594;18593;20077;20689;21335;21334;20688;7032;11420;15121;30842;30849;30883;30844;30881;30887;30848;30843;30851;30841;30846;30888;30845;41490;41574;41489;41575;42760;42700;42758;42759;42699;30873;30463;30871;30872;30874;30875;30870;30902;3594…	sp|P63261|ACTG_HUMAN	Actin, cytoplasmic 1 OS=Homo sapiens OX=9606 GN=ACTB PE=1 SV=1	2.71788e+08	1.18169e+07
sp|P13804|ETFA_HUMAN	14.3176	NA	35057.6	AAVDAGFVPNDMQVGQTGK;ASSTSPVEISEWLDQK;SDRPELTGAK;VLVAQHDVYK	1;1;1;1	4	4	0.1652	37773;35693;16394;20093	-	Electron transfer flavoprotein subunit alpha, mitochondrial OS=Homo sapiens OX=9606 GN=ETFA PE=1 SV=1	1.7359e+06	75474
sp|Q5JWF2|GNAS1_HUMAN	2.10898	NA	110956	QADYVPSDQDLLR	1	1	1	0.0125	30950	sp|P63092|GNAS2_HUMAN	Guanine nucleotide-binding protein G(s) subunit alpha isoforms XLas OS=Homo sapiens OX=9606 GN=GNAS PE=1 SV=2	548481	15670.9
sp|Q9Y5A9|YTHD2_HUMAN	2.67043	NA	62295.7	HTTSIFDDFSHYEK	1	1	1	0.0242	34908	-	YTH domain-containing family protein 2 OS=Homo sapiens OX=9606 GN=YTHDF2 PE=1 SV=2	223695	11773.4
sp|P61254|RL26_HUMAN	6.96675	NA	17247.5	ANGTTVHVGIHPSK;DDEVQVVR;FNPFVTSDR;HFNAPSHIR;KDDEVQVVR;KYVIYIER;VVQVYR;YKEETIEK;YVIYIER	0;0;0;1;0;0;0;1;0	2	3	0.4345	28333;28335;28291;12601;16721;16588;16591;16928;16782;6079;15193;12466	-	60S ribosomal protein L26 OS=Homo sapiens OX=9606 GN=RPL26 PE=1 SV=1	1.00766e+07	1.11962e+06
sp|P11413|G6PD_HUMAN	29.3342	NA	59219	GPTEADELMK;IDHYLGK;IIVEKPFGR;LKLEDFFAR;LPDAYER;LSNHISSLFR;NSYVAGQYDDAASYQR;VGFQYEGTYK;WDGVPFILR	1;1;1;1;1;1;1;1;1	9	11	0.1689	17624;8843;15883;15881;18863;9441;20169;20167;36174;20837;17498	-	Glucose-6-phosphate 1-dehydrogenase OS=Homo sapiens OX=9606 GN=G6PD PE=1 SV=4	9.14012e+06	240529
sp|P29218|IMPA1_HUMAN	2.75756	NA	30169.2	EIQVIPLQR	1	1	1	0.0325	17241	-	Inositol monophosphatase 1 OS=Homo sapiens OX=9606 GN=IMPA1 PE=1 SV=1	2.42374e+06	142573
sp|P26368|U2AF2_HUMAN	14.3175	NA	53467.2	ELLTSFGPLK;LFIGGLPNYLNDDQVK;NFAFLEFR;RPHDYQPLPGMSENPSVYVPGVVSTVVPDSAHK	1;1;1;1	4	4	0.1411	17580;36159;15304;44796	-	Splicing factor U2AF 65 kDa subunit OS=Homo sapiens OX=9606 GN=U2AF2 PE=1 SV=4	5.11546e+06	269235
sp|O15305|PMM2_HUMAN	3.74457	NA	28064.2	VQEQLGNDVVEK	1	1	1	0.0488	26545	-	Phosphomannomutase 2 OS=Homo sapiens OX=9606 GN=PMM2 PE=1 SV=1	1.59878e+06	94045.7
sp|P07384|CAN1_HUMAN	30.0159	NA	81838.2	APSDLYQIILK;EGDFVLR;KAPSDLYQIILK;KLYELIITR;LVFVHSAEGNEFWSALLEK;NYLSIFR;RPTELLSNPQFIVDGATR;SEQFINLR;WNTTLYEGTWR	1;1;1;1;1;1;1;1;1	9	9	0.1275	23358;8361;27487;19233;40257;11040;38836;14181;28551	-	Calpain-1 catalytic subunit OS=Homo sapiens OX=9606 GN=CAPN1 PE=1 SV=1	3.94246e+06	101089
sp|Q99460|PSMD1_HUMAN	32.0038	NA	105769	DNLEWLAR;DTSEDIEELVEPVAAHGPK;EALQLMATYLPK;EPEPNFQLLDNPAR;FTATASLGVIHK;HGGSLGLGLAAMGTAR;QAIGIALETR;TVGTPIASVPGSTNTGTVPGSEK;VSTAVLSITAK	1;1;1;1;1;1;1;1;1	9	10	0.1312	14491;39079;39078;27151;33362;22764;30116;16319;40140;17029	-	26S proteasome non-ATPase regulatory subunit 1 OS=Homo sapiens OX=9606 GN=PSMD1 PE=1 SV=2	4.68086e+06	93617.2
sp|P00367|DHE3_HUMAN	30.5112	NA	61359.2	DDGSWEVIEGYR;DIVHSGLAYTMER;FTMELAK;HGGTIPIVPTAEFQDR;IIAEGANGPTTPEADK;IIAEGANGPTTPEADKIFLER;TAAYVNAIEK;YNLGLDLR;YSTDVSVDEVK	1;1;1;1;1;1;1;1;1	9	9	0.1756	28515;30280;8543;35076;32373;40757;16622;12747;22628	-	Glutamate dehydrogenase 1, mitochondrial OS=Homo sapiens OX=9606 GN=GLUD1 PE=1 SV=2	1.00973e+07	288495
sp|P05026|AT1B1_HUMAN	2.87685	NA	35038.9	VAPPGLTQIPQIQK	1	1	1	0.0462	30250	-	Sodium/potassium-transporting ATPase subunit beta-1 OS=Homo sapiens OX=9606 GN=ATP1B1 PE=1 SV=1	292384	18274
sp|Q9UBQ5|EIF3K_HUMAN	7.81135	NA	25043.4	ENAYDLEANLAVLK;YNPENLATLER	1;1	2	2	0.1147	32025;25349	-	Eukaryotic translation initiation factor 3 subunit K OS=Homo sapiens OX=9606 GN=EIF3K PE=1 SV=1	2.10211e+06	191101
sp|P22234|PUR6_HUMAN	36.0332	NA	47049.1	AEYEGDGIPTVFVAVAGR;DDANNDPQWSEEQLIAAK;EIVLADVIDNDSWR;EVTPEGLQMVK;IATGSFLK;NFEWVAER;TKEVYELLDSPGK;VELFFKDDANNDPQWSEEQLIAAK;VVVLMGSTSDLGHCEK	1;1;1;1;1;1;1;1;1	9	10	0.2635	36811;39143;33451;22246;8417;15542;29955;29953;43769;34987	-	Multifunctional protein ADE2 OS=Homo sapiens OX=9606 GN=PAICS PE=1 SV=3	9.40648e+06	361788
sp|O75347|TBCA_HUMAN	7.18245	NA	12846.7	LEAAYLDLQR;QAEILQESR	1;1	2	2	0.1759	20857;16395	-	Tubulin-specific chaperone A OS=Homo sapiens OX=9606 GN=TBCA PE=1 SV=3	3.3667e+06	480957
sp|Q9HDC9|APMAP_HUMAN	11.4518	NA	46450.8	LLEYDTVTR;LLLSSETPIEGK;RPLRPQVVTDDDGQAPEAK	1;1;1	3	3	0.0962	17776;24239;39637	-	Adipocyte plasma membrane-associated protein OS=Homo sapiens OX=9606 GN=APMAP PE=1 SV=2	3.6767e+06	159857
sp|P39019|RS19_HUMAN	29.4616	NA	16050.5	ALAAFLK;DVNQQEFVR;ELAPYDENWFYTR;IAGQVAAANK;LKVPEWVDTVK;NGVMPSHFSR;RVLQALEGLK;VLQALEGLK;VPEWVDTVK	1;1;1;1;1;1;1;1;1	9	10	0.4828	5234;18673;34496;12035;25164;19164;19202;18394;12993;16348	-	40S ribosomal protein S19 OS=Homo sapiens OX=9606 GN=RPS19 PE=1 SV=2	2.78342e+07	2.31952e+06
sp|P63000|RAC1_HUMAN	5.84037	NA	21436.2	LTPITYPQGLAMAK;YLECSALTQR	1;1	2	2	0.125	30963;22599	-	Ras-related C3 botulinum toxin substrate 1 OS=Homo sapiens OX=9606 GN=RAC1 PE=1 SV=1	5.56422e+06	618247
sp|Q9UBQ7|GRHPR_HUMAN	4.78597	NA	35645.7	GDVVNQDDLYQALASGK	1	1	1	0.0518	35969	-	Glyoxylate reductase/hydroxypyruvate reductase OS=Homo sapiens OX=9606 GN=GRHPR PE=1 SV=1	493869	29051.1
sp|Q8TDW7|FAT3_HUMAN	2.14946	NA	501666	LYVHIER	1	1	1	0.0015	11586	-	Protocadherin Fat 3 OS=Homo sapiens OX=9606 GN=FAT3 PE=2 SV=3	2.5908e+06	13423.8
sp|P02545|LMNA_HUMAN	28.4007	NA	74094.7	AAYEAELGDAR;AQHEDQVEQYK;EDLQELNDR;IDSLSAQLSQLQK;ITESEEVVSR;LADALQELR;SGAQASSTPLSPTR;SVGGSGGGSFGDNLVTR;TLEGELHDLR	1;1;1;1;1;1;1;1;1	9	11	0.1566	19859;27058;18560;28678;28679;19219;14870;26624;32079;20499;20500	-	Prelamin-A/C OS=Homo sapiens OX=9606 GN=LMNA PE=1 SV=1	1.28972e+07	293119
sp|P23368|MAOM_HUMAN	9.32825	NA	65401.8	IETQDIQALR;LFTPDVIR;VISKPISEHK	1;1;1	3	3	0.0479	20671;12651;18818	-	NAD-dependent malic enzyme, mitochondrial OS=Homo sapiens OX=9606 GN=ME2 PE=1 SV=1	650880	21696
sp|Q15435|PP1R7_HUMAN	4.78597	NA	41538.5	IEGLQNLVNLR	1	1	1	0.0306	23648	-	Protein phosphatase 1 regulatory subunit 7 OS=Homo sapiens OX=9606 GN=PPP1R7 PE=1 SV=1	349450	16640.5
sp|O75083|WDR1_HUMAN	34.4193	NA	66151.9	GNNFLYTNGK;LHHVSSLAWLDEHTLVTTSHDASVK;LYSILGTTLK;LYSILGTTLKDEGK;NIDNPALADIYTEHAHQVVVAK;NNPSKPLHVIK;VVTVFSVADGYSENNVFYGHHAK;YAPSGFYIASGDVSGK;YTSLMLR	1;1;1;1;1;1;1;1;1	9	12	0.2112	18435;43659;43658;17749;31441;31440;41956;41952;22826;42666;32972;10075	-	WD repeat-containing protein 1 OS=Homo sapiens OX=9606 GN=WDR1 PE=1 SV=4	3.00314e+06	81165.9
sp|Q9UBS4|DJB11_HUMAN	2.65674	NA	40488.6	HPIFER	1	1	1	0.0168	7086	-	DnaJ homolog subfamily B member 11 OS=Homo sapiens OX=9606 GN=DNAJB11 PE=1 SV=1	1.14914e+06	52233.7
sp|P33316|DUT_HUMAN	8.53054	NA	26546.6	GNVGVVLFNFGK;LSEHATAPTR	1;1	2	3	0.0873	22972;16727;16728	-	Deoxyuridine 5'-triphosphate nucleotidohydrolase, mitochondrial OS=Homo sapiens OX=9606 GN=DUT PE=1 SV=4	325782	19163.6
sp|Q15125|EBP_HUMAN	4.78597	NA	26335.8	HLTHAQSTLDAK	1	1	1	0.0522	25430	-	3-beta-hydroxysteroid-Delta(8),Delta(7)-isomerase OS=Homo sapiens OX=9606 GN=EBP PE=1 SV=3	0	0
sp|Q9H9B4|SFXN1_HUMAN	14.8897	NA	35596.3	IQESHPELR;NILLTNEQLESAR;QGIVPPGLTENELWR;YIYDSAFHPDTGEK	1;1;1;1	4	4	0.1584	17726;30508;34608;33413	-	Sideroflexin-1 OS=Homo sapiens OX=9606 GN=SFXN1 PE=1 SV=4	2.70873e+06	150485
sp|Q9BYC9|RM20_HUMAN	2.74568	NA	17431.6	ITAASQEHGLK	1	1	2	0.0738	19457;19460	-	39S ribosomal protein L20, mitochondrial OS=Homo sapiens OX=9606 GN=MRPL20 PE=1 SV=1	805688	80568.8
sp|Q9UBM7|DHCR7_HUMAN	6.88545	NA	54453.8	FLPGYVGGIQEGAVTPAGVVNK;LLVSGFWGVAR	1;1	2	2	0.0695	40232;21384	-	7-dehydrocholesterol reductase OS=Homo sapiens OX=9606 GN=DHCR7 PE=1 SV=1	118108	7381.75
sp|Q9HB71|CYBP_HUMAN	37.2735	NA	26193.6	AELLDNEKPAAVVAPITTGYTVK;EKPSYDTETDPSEGLMNVLK;ISNYGWDQSDK;ISNYGWDQSDKFVK;IYEDGDDDMKR;IYITLTGVHQVPTENVQVHFTER;KAELLDNEKPAAVVAPITTGYTVK;SFDLLVK;SYSMIVNNLLKPISVEGSSK	1;1;1;1;1;1;1;1;1	9	15	0.5219	41846;40850;25107;34174;34173;26993;43249;43248;42626;42625;7877;40196;40197;40296;40295	-	Calcyclin-binding protein OS=Homo sapiens OX=9606 GN=CACYBP PE=1 SV=2	2.27144e+06	162246
sp|P16422|EPCAM_HUMAN	4.78597	NA	34909.7	TQNDVDIADVAYYFEK	1	1	1	0.051	37359	-	Epithelial cell adhesion molecule OS=Homo sapiens OX=9606 GN=EPCAM PE=1 SV=2	35476.2	2217.26
sp|Q9GZZ1|NAA50_HUMAN	11.8662	NA	19386	FGFEIIETK;IELGDVTPHNIK;IEPADAHVLQK;LNQVIFPVSYNDK	1;1;1;1	4	4	0.2663	16771;25891;21950;31452	-	N-alpha-acetyltransferase 50 OS=Homo sapiens OX=9606 GN=NAA50 PE=1 SV=1	4.6296e+06	385800
sp|Q96R06|SPAG5_HUMAN	2.41051	NA	134338	LQAQEEQHQEVQK	1	1	1	0.0109	32561	-	Sperm-associated antigen 5 OS=Homo sapiens OX=9606 GN=SPAG5 PE=1 SV=2	64400.1	947.06
sp|P11717|MPRI_HUMAN	6.00456	NA	274199	SFSLGDIYFK;VPIDGPPIDIGR	1;1	2	2	0.0088	20280;22903	-	Cation-independent mannose-6-phosphate receptor OS=Homo sapiens OX=9606 GN=IGF2R PE=1 SV=3	3.045e+06	22226.3
sp|P35998|PRS7_HUMAN	30.5493	NA	48603.1	EVVETPLLHPER;FDDGAGGDNEVQR;IATEKDFLEAVNK;IEFSLPDLEGR;INELTGIK;KIEFSLPDLEGR;KINELTGIK;QTLQSEQPLQVAR;TYGQSTYSR	1;1;1;1;1;1;1;1;1	9	10	0.1871	28341;27187;29932;23869;10223;27915;27914;14471;30436;15994	-	26S proteasome regulatory subunit 7 OS=Homo sapiens OX=9606 GN=PSMC2 PE=1 SV=3	5.43944e+06	175466
sp|P06748|NPM_HUMAN	35.4031	NA	32554.8	DELHIVEAEAMNYEGSPIK;FINYVK;GPSSVEDIK;MSVQPTVSLGGFEITPPVVLR;MTDQEAIQDLWQWR;TVSLGAGAK;TVSLGAGAKDELHIVEAEAMNYEGSPIK;VDNDENEHQLSLR;VTLATLK	1;1;1;1;1;1;1;1;1	9	17	0.3333	40053;40163;40054;40164;6619;6618;11650;40652;40770;36557;7268;44014;44015;44054;32112;32111;5555	-	Nucleophosmin OS=Homo sapiens OX=9606 GN=NPM1 PE=1 SV=2	3.04136e+07	1.90085e+06
sp|P58107|EPIPL_HUMAN	4.78597	NA	555316	AVPVWDVLASGYVSGAAR;GFFDPNTHENLTYLQLLER;GYFDEEMNR;LLEAQIATGGIIDPVHSHR;LLEAQIATGGVIDPVHSHR;VLADPSDDTK;VPVDVAYQR;VPVDVAYR	1;0;0;0;0;0;0;0	1	1	0.0218	36302;41251;20265;39001;39000;38828;38827;15938;15432;11258	-	Epiplakin OS=Homo sapiens OX=9606 GN=EPPK1 PE=1 SV=3	725318	2409.7
sp|Q96S66|CLCC1_HUMAN	33.0871	NA	61983.1	EDYESQSNPVFR;EHPTVVPSHK;ESSTESSQSAKPVSGQDTSGNTEGSPAAEK;ETLLEIQK;FHDFETWK;GQMGPTEQGPYAK;LAFAQHQAEVAK;SEAAGSPDQGSTYSPAR;SPVLDTKPK	1;1;1;1;1;1;1;1;1	9	11	0.216	29737;18538;18533;44072;13088;17758;27190;25124;25126;34075;13465	-	Chloride channel CLIC-like protein 1 OS=Homo sapiens OX=9606 GN=CLCC1 PE=1 SV=1	6.49569e+07	1.80436e+06
sp|Q9UNM6|PSD13_HUMAN	34.9483	NA	42918.1	DLPVSEQQER;ITVNEVELLVMK;LYENFISEFEHR;QLTFEEIAK;SMEMLVEHQAHDILT;TAWGQQPDLAANEAQLLR;VHMTWVQPR;VLDLQQIK;YYQTIGNHASYYK	1;1;1;1;1;1;1;1;1	9	11	0.2819	21167;27918;27460;32366;16596;35323;38489;19419;12502;32811;32812	-	26S proteasome non-ATPase regulatory subunit 13 OS=Homo sapiens OX=9606 GN=PSMD13 PE=1 SV=2	8.92725e+06	343356
sp|P15880|RS2_HUMAN	26.7267	NA	31304.6	AEDKEWMPVTK;AFVAIGDYNGHVGLGVK;ATFDAISK;CGSVLVR;IGKPHTVPCK;LLMMAGIDDCYTSAR;LSIVPVR;LSIVPVRR;TYSYLTPDLWK	1;1;1;1;1;1;1;1;1	9	12	0.2969	26298;34765;34766;34768;9079;6871;18777;18776;35240;6631;11936;27419	-	40S ribosomal protein S2 OS=Homo sapiens OX=9606 GN=RPS2 PE=1 SV=2	3.25376e+07	1.47898e+06
sp|P45954|ACDSB_HUMAN	2.67043	NA	47455.3	YAIGSLNEGR	1	1	1	0.0231	16616	-	Short/branched chain specific acyl-CoA dehydrogenase, mitochondrial OS=Homo sapiens OX=9606 GN=ACADSB PE=1 SV=1	5.72664e+07	2.29066e+06
sp|P09960|LKHA4_HUMAN	31.682	NA	69241.2	DLSSHQLNEFLAQTLQR;EDDLNSFNATDLK;ELVALMSAIR;LTYTAEVSVPK;SAYEFSETESMLK;SLSNVIAHEISHSWTGNLVTNK;TFGETHPFTK;TLTGTAALTVQSQEDNLR;TWDHFWLNEGHTVYLER	1;1;1;1;1;1;1;1;1	9	11	0.2144	38682;38681;30029;17503;21492;30993;30992;41897;19820;37733;40487	-	Leukotriene A-4 hydrolase OS=Homo sapiens OX=9606 GN=LTA4H PE=1 SV=2	6.44127e+06	169507
sp|P06730|IF4E_HUMAN	7.45639	NA	25081.5	IVIGYQSHADTATK;WLITLNK	1;1	2	2	0.0968	30578;10226	-	Eukaryotic translation initiation factor 4E OS=Homo sapiens OX=9606 GN=EIF4E PE=1 SV=2	1.3271e+06	94792.6
sp|P63208|SKP1_HUMAN	7.27346	NA	18646.2	NDFTEEEEAQVR;TDDIPVWDQEFLK	1;1	2	2	0.1534	29631;32762	-	S-phase kinase-associated protein 1 OS=Homo sapiens OX=9606 GN=SKP1 PE=1 SV=2	759643	63303.6
sp|P10619|PPGB_HUMAN	2.8325	NA	54431.1	EFSHIAFLTIK	1	1	1	0.0229	24882	-	Lysosomal protective protein OS=Homo sapiens OX=9606 GN=CTSA PE=1 SV=2	0	0
sp|P49748|ACADV_HUMAN	29.5039	NA	70345.4	AGLGSGLSLSGLVHPELSR;ASNTAEVFFDGVR;GFGGITHGPPEK;GILLFGTK;ITAFVVER;NPFGNAGLLLGEAGK;SDSHPSDALTR;VPSENVLGEVGSGFK	1;1;1;1;1;1;1;1	8	9	0.1542	36800;36801;28149;21021;8964;11761;29407;20607;30927	-	Very long-chain specific acyl-CoA dehydrogenase, mitochondrial OS=Homo sapiens OX=9606 GN=ACADVL PE=1 SV=1	5.30074e+06	123273
sp|Q9NYU2|UGGG1_HUMAN	8.89686	NA	177078	ANPGAWILR;IEYQFFEDR;TAAVANSMNYLTK	1;1;1	3	3	0.0199	13899;22801;27786	-	UDP-glucose:glycoprotein glucosyltransferase 1 OS=Homo sapiens OX=9606 GN=UGGT1 PE=1 SV=3	1.18767e+06	14662.6
sp|P01009|A1AT_HUMAN	3.02538	NA	46707	SVLGQLGITK	1	1	1	0.0239	14473	-	Alpha-1-antitrypsin OS=Homo sapiens OX=9606 GN=SERPINA1 PE=1 SV=3	231819	9272.75
sp|Q9UHX1|PUF60_HUMAN	28.6832	NA	59837.6	GYGFIEYEK;IYVASVHQDLSDDDIK;KVVAEVYDQER;LGLPPLTPEQQEALQK;QAFAPFGPIK;SVFEAFGK;VVAEVYDQER;VYVGSIYYELGEDTIR	1;1;1;1;1;1;1;1	8	8	0.1538	17594;36297;25881;35476;16487;10098;21476;37155	-	Poly(U)-binding-splicing factor PUF60 OS=Homo sapiens OX=9606 GN=PUF60 PE=1 SV=1	1.09163e+07	389869
sp|P82663|RT25_HUMAN	2.04204	NA	20103.3	TLQYLSQGNVVFK	1	1	1	0.0751	30413	-	28S ribosomal protein S25, mitochondrial OS=Homo sapiens OX=9606 GN=MRPS25 PE=1 SV=1	228731	20793.8
sp|Q9Y399|RT02_HUMAN	6.64583	NA	33228.1	ESEDSTDFNDK;LLFGPTVR	1;1	2	2	0.0642	24203;10715	-	28S ribosomal protein S2, mitochondrial OS=Homo sapiens OX=9606 GN=MRPS2 PE=1 SV=1	460310	20923.2
sp|P49591|SYSC_HUMAN	12.5973	NA	58740	EIGNLLHPSVPISNDEDVDNKVER;IEQFVYSSPHDNK;VLDLDLFR	1;1;1	3	3	0.0875	43278;32042;13670	-	Serine--tRNA ligase, cytoplasmic OS=Homo sapiens OX=9606 GN=SARS PE=1 SV=3	439701	14656.7
sp|Q08380|LG3BP_HUMAN	31.0341	NA	65289.3	ASHEEVEGLVEK;AVDTWSWGER;IDITLSSVK;LADGGATNQGR;SDLAVPSELALLK;STHTLDLSR;TLQALEFHTVPFQLLAR;VEIFYR	1;1;1;1;1;1;1;1	8	10	0.1487	25601;25600;21431;13165;15895;26491;14899;38503;38504;8016	-	Galectin-3-binding protein OS=Homo sapiens OX=9606 GN=LGALS3BP PE=1 SV=1	7.95677e+06	274371
sp|Q15642|CIP4_HUMAN	3.02538	NA	68310.2	LQQQLEER	1	1	1	0.0133	15309	-	Cdc42-interacting protein 4 OS=Homo sapiens OX=9606 GN=TRIP10 PE=1 SV=3	315598	9282.3
sp|P51149|RAB7A_HUMAN	28.7431	NA	23474.8	ATIGADFLTK;DPENFPFVVLGNK;EAINVEQAFQTIAR;FQSLGVAFYR;NNIPYFETSAK;QETEVELYNEFPEPIK;TLDSWRDEFLIQASPR;VIILGDSGVGK	1;1;1;1;1;1;1;1	8	8	0.4879	15111;29871;32490;20701;24113;38307;37927;15840	-	Ras-related protein Rab-7a OS=Homo sapiens OX=9606 GN=RAB7A PE=1 SV=1	7.46087e+06	438875
sp|Q8N1G4|LRC47_HUMAN	10.8861	NA	63433.7	ELLLTGPGLEER;NALGPGLSPELGPLPALR;QLQLEAEEQR;TAATLATHELR	1;1;1;1	4	4	0.0875	25610;35631;22703;20539	-	Leucine-rich repeat-containing protein 47 OS=Homo sapiens OX=9606 GN=LRRC47 PE=1 SV=1	1.58803e+06	49625.8
sp|O43148|MCES_HUMAN	3.13698	NA	54809.3	IALEDVPEK	1	1	1	0.0189	14383	-	mRNA cap guanine-N7 methyltransferase OS=Homo sapiens OX=9606 GN=RNMT PE=1 SV=1	346144	11538.1
sp|Q9UHD9|UBQL2_HUMAN	2.40016	NA	65654.6	QTLEIAR	1	1	1	0.0112	8188	-	Ubiquilin-2 OS=Homo sapiens OX=9606 GN=UBQLN2 PE=1 SV=2	2.61196e+06	186568
sp|Q9P0J0|NDUAD_HUMAN	4.3054	NA	16687.6	LQIEDFEAR;VGESVFHTTR	1;1	2	2	0.1319	18166;18600	-	NADH dehydrogenase [ubiquinone] 1 alpha subcomplex subunit 13 OS=Homo sapiens OX=9606 GN=NDUFA13 PE=1 SV=3	1.87241e+06	187241
sp|P35250|RFC2_HUMAN	10.1259	NA	39132.1	EGNVPNIIIAGPPGTGK;IIEPIQSR;LNEIVGNEDTVSR	1;1;1	3	3	0.1073	33226;12471;29098	-	Replication factor C subunit 2 OS=Homo sapiens OX=9606 GN=RFC2 PE=1 SV=3	2.47695e+06	99078.1
sp|P22695|QCR2_HUMAN	34.4987	NA	48412.9	AVAFQNPQTHVIENLHAAAYR;GSNTTSHLHQAVAK;LTSSLTTK;QVAEQFLNMR;SMAASGNLGHTPFVDEL;TIAQGNLSNTDVQAAK;VTSEELHYFVQNHFTSAR;YEDFSNLGTTHLLR	1;1;1;1;1;1;1;1	8	9	0.2605	41525;41524;29230;9013;22433;35465;33180;40188;33834	-	Cytochrome b-c1 complex subunit 2, mitochondrial OS=Homo sapiens OX=9606 GN=UQCRC2 PE=1 SV=3	7.76335e+06	337537
sp|O94874|UFL1_HUMAN	7.27346	NA	89539.7	TQSTWVDSFFR;TTQLLFLK	1;1	2	2	0.0239	27032;12761	-	E3 UFM1-protein ligase 1 OS=Homo sapiens OX=9606 GN=UFL1 PE=1 SV=2	199770	3917.05
sp|O60493|SNX3_HUMAN	8.53927	NA	18750.8	VAGHPLAQNER;VVVPPLPGK;YSDFEWLR	1;1;1	3	3	0.1728	20853;10825;17961	-	Sorting nexin-3 OS=Homo sapiens OX=9606 GN=SNX3 PE=1 SV=3	273069	27306.9
sp|Q15286|RAB35_HUMAN	4.78597	NA	23010.8	LLIIGDSGVGK	1	1	2	0.0547	16327;16329	-	Ras-related protein Rab-35 OS=Homo sapiens OX=9606 GN=RAB35 PE=1 SV=1	1.90361e+06	126907
sp|Q96S55|WRIP1_HUMAN	3.74457	NA	72087.8	RPAAAAAAGSASPR	1	1	1	0.0211	23076	-	ATPase WRNIP1 OS=Homo sapiens OX=9606 GN=WRNIP1 PE=1 SV=2	191404	6174.34
sp|O43765|SGTA_HUMAN	7.18245	NA	34041.7	ALELDPDNETYK;TPPSEEDSAEAER	1;1	2	2	0.0799	28006;28283	-	Small glutamine-rich tetratricopeptide repeat-containing protein alpha OS=Homo sapiens OX=9606 GN=SGTA PE=1 SV=1	308406	23723.6
sp|P52907|CAZA1_HUMAN	33.3295	NA	32902.3	DVQDSLTVSNEAQTAK;EASDPQPEEADGGLK;EGAAHAFAQYNMDQFTPVK;FITHAPPGEFNEVFNDVR;FTITPPTAQVVGVLK;IEGYEDQVLITEHGDLGNSR;IQVHYYEDGNVQLVSHK;LLLNNDNLLR	1;1;1;1;1;1;1;1	8	10	0.4545	34537;31565;40008;39604;39603;32160;40786;40785;39018;21079	-	F-actin-capping protein subunit alpha-1 OS=Homo sapiens OX=9606 GN=CAPZA1 PE=1 SV=3	1.6033e+07	1.00206e+06
sp|Q01085|TIAR_HUMAN	13.7262	NA	41564.1	FEDVVNQSSPK;GYGFVSFYNK;QTFSPFGQIMEIR;SAFAPFGK	1;1;1;1	4	4	0.112	22926;20456;31844;7948	-	Nucleolysin TIAR OS=Homo sapiens OX=9606 GN=TIAL1 PE=1 SV=1	5.59569e+06	279784
sp|Q15008|PSMD6_HUMAN	26.4676	NA	45502.3	EGALTAFR;FLLSLPEHR;GAEILEVLHSLPAVR;IHAYSQLLESYR;RLDEELEDAEK;SLIEEGGDWDR;SLIEEGGDWDRR;VNEIVETNRPDSK	1;1;1;1;1;1;1;1	8	11	0.2057	9478;17838;17839;32732;29982;29985;29981;26216;23880;28719;30502	-	26S proteasome non-ATPase regulatory subunit 6 OS=Homo sapiens OX=9606 GN=PSMD6 PE=1 SV=1	4.14091e+06	142790
sp|P48668|K2C6C_HUMAN	32.3775	NA	59988.3	AEAESWYQTK;AIGGGLSSVGGGSSTIK;AQYEEIAQR;FASFIDK;FASFIDKVR;FLEQQNK;GSGGLGGACGGAGFGSR;LALDVEIATYR;NKLEGLEDALQK;NKYEDEINK;QNLEPLFEQYINNLR;QNLEPLFEQYINNLRR;SGFSSISVSR;SRAEAESWYQTK;TAAENEFVTLK;VLDTKWTLLQEQGTK;YEDEINKR;YEELQVTAGR	1;1;0;0;0;0;1;0;1;0;0;0;1;1;1;0;0;1	8	8	0.2943	21633;29157;17664;8052;16737;10849;28486;23451;26562;19370;19369;37363;39180;14794;29345;22003;35436;35435;16137;16136;19866	-	Keratin, type II cytoskeletal 6C OS=Homo sapiens OX=9606 GN=KRT6C PE=1 SV=3	9.38338e+06	260649
sp|O43719|HTSF1_HUMAN	2.78037	NA	85800.6	LLDEDEIR	1	1	1	0.0106	14051	-	HIV Tat-specific factor 1 OS=Homo sapiens OX=9606 GN=HTATSF1 PE=1 SV=1	416858	7443.9
sp|O76075|DFFB_HUMAN	2.78037	NA	39084.9	TIIPTLVEAIK	1	1	1	0.0325	21085	-	DNA fragmentation factor subunit beta OS=Homo sapiens OX=9606 GN=DFFB PE=1 SV=1	0	0
sp|P62899|RL31_HUMAN	9.69125	NA	14453.9	EYTINIHK;IHGVGFK;LYTLVTYVPVTTFK	1;1;1	3	3	0.232	14530;5874;33455	-	60S ribosomal protein L31 OS=Homo sapiens OX=9606 GN=RPL31 PE=1 SV=1	1.38755e+07	1.98222e+06
sp|O75694|NU155_HUMAN	12.0974	NA	155100	ISLQAIQQLVR;KFHEAQLSEK;VASVSQNAIVSAAGNIAR	1;1;1	3	3	0.028	23653;21807;34938	-	Nuclear pore complex protein Nup155 OS=Homo sapiens OX=9606 GN=NUP155 PE=1 SV=1	138970	2241.45
sp|P49441|INPP_HUMAN	2.41051	NA	43970.2	TLADVLVQEVIK	1	1	1	0.0301	25649	-	Inositol polyphosphate 1-phosphatase OS=Homo sapiens OX=9606 GN=INPP1 PE=1 SV=1	82244.3	3575.84
sp|Q14573|ITPR3_HUMAN	5.34622	NA	303912	HVQYLDFLHTVIK;LQVFLR	1;1	2	2	0.0071	32877;6408	-	Inositol 1,4,5-trisphosphate receptor type 3 OS=Homo sapiens OX=9606 GN=ITPR3 PE=1 SV=2	162152	1110.63
sp|P61313|RL15_HUMAN	28.1176	NA	24131.1	FFEVILIDPFHK;FHHTIGGSR;GATYGKPVHHGVNQLK;NPDTQWITKPVHK;QGYVIYR;QLSALHR;VLNSYWVGEDSTYK;YIQELWR	1;1;1;1;1;1;1;1	8	9	0.4167	30603;14311;34543;32046;32045;10559;7954;33754;14210	-	60S ribosomal protein L15 OS=Homo sapiens OX=9606 GN=RPL15 PE=1 SV=2	2.61801e+07	1.87e+06
sp|P82650|RT22_HUMAN	13.1008	NA	41254.4	LMTQAQLEEATR;VPINDVLAEDK;YVFTDISYSIPHR	1;1;1	3	4	0.1	27991;27526;21653;32626	-	28S ribosomal protein S22, mitochondrial OS=Homo sapiens OX=9606 GN=MRPS22 PE=1 SV=1	4.67715e+06	187086
sp|Q96EY7|PTCD3_HUMAN	3.74457	NA	78499.7	VAVLQALASTVNR	1	1	1	0.0189	26099	-	Pentatricopeptide repeat domain-containing protein 3, mitochondrial OS=Homo sapiens OX=9606 GN=PTCD3 PE=1 SV=3	141458	3143.52
sp|P30419|NMT1_HUMAN	16.2668	NA	56769.9	AIELFSVGQGPAK;DIPVVHQLLTR;LGEVVNTHGPVEPDKDNIR;VAPVLIR	1;1;1;1	4	4	0.1008	25259;24371;39606;6172	-	Glycylpeptide N-tetradecanoyltransferase 1 OS=Homo sapiens OX=9606 GN=NMT1 PE=1 SV=2	1.19699e+07	478795
sp|Q16658|FSCN1_HUMAN	27.092	NA	54496.1	FLIVAHDDGR;KVTGTLDANR;LINRPIIVFR;LVARPEPATGYTLEFR;VNASASSLK;WSLQSEAHR;WSVHIAMHPQVNIYSVTR;YSVQTADHR	1;1;1;1;1;1;1;1	8	11	0.1846	18991;18993;16455;22619;22620;36338;9864;17893;17891;40121;16498	-	Fascin OS=Homo sapiens OX=9606 GN=FSCN1 PE=1 SV=3	8.31865e+06	286850
sp|P49736|MCM2_HUMAN	26.8825	NA	101832	ESLVVNYEDLAAR;GLALALFGGEPK;IFASIAPSIYGHEDIKR;ISHLPLVEELR;QLHLNQLIR;QLVAEQVTYQR;THVDSHGHNVFK;VAVGELTDEDVK	1;1;1;1;1;1;1;1	8	9	0.1073	29948;20137;37713;24888;18713;18712;25855;27139;23832	-	DNA replication licensing factor MCM2 OS=Homo sapiens OX=9606 GN=MCM2 PE=1 SV=4	1.04134e+07	212518
sp|Q16555|DPYL2_HUMAN	7.71523	NA	62254.6	IVLEDGTLHVTEGSGR;QIGENLIVPGGVK;VFNLYPR	1;1;1	3	3	0.0629	34110;25509;10930	-	Dihydropyrimidinase-related protein 2 OS=Homo sapiens OX=9606 GN=DPYSL2 PE=1 SV=1	1.18099e+06	35787.6
sp|O43852|CALU_HUMAN	30.4091	NA	37083.5	GHDLNEDGLVSWEEYK;HLVYESDQNK;HLVYESDQNKDGK;MADKDGDLIATK;TFDQLTPEESK;VHHEPQLSDK;VHNDAQSFDYDHDAFLGAEEAK;WIYEDVER	1;1;1;1;1;1;1;1	8	8	0.2921	37358;22315;31313;24446;24486;20767;42368;17760	-	Calumenin OS=Homo sapiens OX=9606 GN=CALU PE=1 SV=2	4.87218e+06	286599
sp|Q14498|RBM39_HUMAN	5.6682	NA	59342.7	GIFEPFGR;VLGVPIIVQASQAEK	1;1	2	2	0.0434	11385;31810	-	RNA-binding protein 39 OS=Homo sapiens OX=9606 GN=RBM39 PE=1 SV=2	2.64626e+06	101779
sp|Q16718|NDUA5_HUMAN	3.25701	NA	13450.2	ILDVLEEIPK	1	1	1	0.0862	20000	-	NADH dehydrogenase [ubiquinone] 1 alpha subcomplex subunit 5 OS=Homo sapiens OX=9606 GN=NDUFA5 PE=1 SV=3	0	0
sp|Q15654|TRIP6_HUMAN	3.52888	NA	50255.5	GPAWVGSHGVLQHTQGLPADR	1	1	1	0.0441	40303	-	Thyroid receptor-interacting protein 6 OS=Homo sapiens OX=9606 GN=TRIP6 PE=1 SV=3	180039	6924.59
sp|Q15029|U5S1_HUMAN	10.4157	NA	109366	GNEEAQIFRPLK;VLSGTIHAGQPVK;YDWDLLAAR	1;1;1	3	3	0.035	27863;24956;18238	-	116 kDa U5 small nuclear ribonucleoprotein component OS=Homo sapiens OX=9606 GN=EFTUD2 PE=1 SV=1	4.44738e+06	79417.4
sp|P08559|ODPA_HUMAN	13.451	NA	43267.6	GDFIPGLR;GPILMELQTYR;LEEGPPVTTVLTR;TREEIQEVR	1;1;1;1	4	4	0.1051	9799;25395;28136;19650	-	Pyruvate dehydrogenase E1 component subunit alpha, somatic form, mitochondrial OS=Homo sapiens OX=9606 GN=PDHA1 PE=1 SV=3	8.09325e+06	323730
sp|O43592|XPOT_HUMAN	4.78597	NA	109893	LAQVSPELLLASVR	1	1	1	0.0146	30400	-	Exportin-T OS=Homo sapiens OX=9606 GN=XPOT PE=1 SV=2	39912.3	928.192
sp|P30153|2AAA_HUMAN	33.2032	NA	65266.9	AISHEHSPSDLEAHFVPLVK;ELVSDANQHVK;IGPILDNSTLQSEVKPILEK;LAGGDWFTSR;LSTIALALGVER;LTQDQDVDVK;SEIIPMFSNLASDEQDSVR;VLAMSGDPNYLHR	1;1;1;1;1;1;1;1	8	12	0.1952	40566;22570;22569;40406;40407;17761;22692;22690;19690;40116;30232;30231	-	Serine/threonine-protein phosphatase 2A 65 kDa regulatory subunit A alpha isoform OS=Homo sapiens OX=9606 GN=PPP2R1A PE=1 SV=4	8.06024e+06	206673
sp|P62861|RS30_HUMAN	3.43787	NA	6643.82	FVNVVPTFGK	1	1	1	0.1695	17691	-	40S ribosomal protein S30 OS=Homo sapiens OX=9606 GN=FAU PE=1 SV=1	740499	246833
sp|P61619|S61A1_HUMAN	5.18053	NA	52230.5	ETSMVHELNR;GQYNTYPIK	1;1	2	2	0.0399	22277;16766	-	Protein transport protein Sec61 subunit alpha isoform 1 OS=Homo sapiens OX=9606 GN=SEC61A1 PE=1 SV=2	1.11393e+06	65525.4
sp|Q96CU9|FXRD1_HUMAN	2.08133	NA	53777.7	FNPSGYLLLASEK	1	1	1	0.0267	28931	-	FAD-dependent oxidoreductase domain-containing protein 1 OS=Homo sapiens OX=9606 GN=FOXRED1 PE=1 SV=2	714431	32474.2
sp|P62316|SMD2_HUMAN	9.31655	NA	13518.2	NPLIAGK;REEEEFNTGPLSVLTQSVK;SEMTPEELQK	1;1;1	3	4	0.3051	4650;40176;21466;20833	-	Small nuclear ribonucleoprotein Sm D2 OS=Homo sapiens OX=9606 GN=SNRPD2 PE=1 SV=1	2.87241e+06	319156
sp|P46108|CRK_HUMAN	3.74457	NA	33810	QEAVALLQGQR	1	1	1	0.0362	21660	-	Adapter molecule crk OS=Homo sapiens OX=9606 GN=CRK PE=1 SV=2	194129	10784.9
sp|P05388|RLA0_HUMAN	28.2557	NA	34251.8	AFLADPSAFVAAAPVAAATTAAPAAAAAPAK;AGAIAPCEVTVPAQNTGLGPEK;AVVLMGK;GHLENNPALEK;GNVGFVFTK;GTIEILSDVQLIK;IIQLLDDYPK;VLALSVETDYTFPLAEK	1;1;1;1;1;1;1;1	8	9	0.3785	43564;43563;40284;4792;21975;12901;28645;21847;37437	-	60S acidic ribosomal protein P0 OS=Homo sapiens OX=9606 GN=RPLP0 PE=1 SV=1	3.23428e+07	1.79682e+06
sp|P48729|KC1A_HUMAN	5.40261	NA	38889.9	FEEAPDYMYLR;ILQGGVGIPHIR	1;1	2	2	0.0682	29188;23322	-	Casein kinase I isoform alpha OS=Homo sapiens OX=9606 GN=CSNK1A1 PE=1 SV=2	200229	9534.7
sp|Q9BW19|KIFC1_HUMAN	2.58339	NA	73702.2	TTLEGHLAK	1	1	1	0.0134	12939	-	Kinesin-like protein KIFC1 OS=Homo sapiens OX=9606 GN=KIFC1 PE=1 SV=2	535230	12743.6
sp|Q06830|PRDX1_HUMAN	27.9784	NA	22096.3	ADEGISFR;ATAVMPDGQFK;GLFIIDDK;HGEVCPAGWKPGSDTIKPDVQK;IGHPAPNFK;KQGGLGPMNIPLVSDPK;LNCQVIGASVDSHFCHLAWVNTPK;LVQAFQFTDK;QITVNDLPVGR;TIAQDYGVLK	1;1;0;1;1;1;1;1;0;1	8	13	0.6533	10426;20422;11332;41887;41888;13321;35560;35557;43565;43566;21027;21028;21029;21614;21654;21656;17686	-	Peroxiredoxin-1 OS=Homo sapiens OX=9606 GN=PRDX1 PE=1 SV=1	6.31146e+07	4.50819e+06
sp|Q9Y2T3|GUAD_HUMAN	6.62126	NA	50970.6	DLHIQSHISENRDEVEAVK;FQNIDFAEEVYTR	1;1	2	2	0.0705	40599;33187	-	Guanine deaminase OS=Homo sapiens OX=9606 GN=GDA PE=1 SV=1	557882	19924.3
sp|P22694|KAPCB_HUMAN	4.78597	NA	40597	ILQAVNFPFLVR;NLLQVDLTK;QIEHTLNEK;TLGTGSFGR	1;0;0;0	1	1	0.1111	28278;15333;17825;10462	-	cAMP-dependent protein kinase catalytic subunit beta OS=Homo sapiens OX=9606 GN=PRKACB PE=1 SV=2	0	0
sp|P17612|KAPCA_HUMAN	4.78597	NA	40564	ILQAVNFPFLVK;NLLQVDLTK;QIEHTLNEK;TLGTGSFGR	1;0;0;0	1	1	0.1111	27488;15333;17825;10462	-	cAMP-dependent protein kinase catalytic subunit alpha OS=Homo sapiens OX=9606 GN=PRKACA PE=1 SV=2	96028.2	4801.41
sp|P33993|MCM7_HUMAN	28.5047	NA	81256.6	ALLLLLVGGVDQSPR;GSSGVGLTAAVLR;IAQPGDHVSVTGIFLPILR;LFADAVQELLPQYK;QVVQGLLSETYLEAHR;SEDDESGAGELTR;SLEQNIQLPAALLSR;TQRPADVIFATVR	1;1;1;1;1;1;1;1	8	9	0.1641	31781;20713;39054;33248;36675;36676;26786;33614;29831	-	DNA replication licensing factor MCM7 OS=Homo sapiens OX=9606 GN=MCM7 PE=1 SV=4	3.58492e+06	74685.8
sp|Q9ULX3|NOB1_HUMAN	3.43787	NA	46645.8	LAVLPYELR	1	1	1	0.0218	16423	-	RNA-binding protein NOB1 OS=Homo sapiens OX=9606 GN=NOB1 PE=1 SV=1	482772	20990.1
sp|P31939|PUR9_HUMAN	25.6447	NA	64575.3	ANYWWLR;APGQLALFSVSDK;EALGIPAAASFK;SGVAYIAAPSGSAADK;TLHPAVHAGILAR;TLTPISAAYAR;VVACNLYPFVK;YGMNPHQTPAQLYTLQPK	1;1;1;1;1;1;1;1	8	9	0.1706	14232;25801;20216;29592;26493;26494;19799;25030;39723	-	Bifunctional purine biosynthesis protein PURH OS=Homo sapiens OX=9606 GN=ATIC PE=1 SV=3	6.94713e+06	187760
sp|Q16891|MIC60_HUMAN	34.1536	NA	83626.3	AAMDNSEIAGEK;ELDSITPEVLPGWK;GIEQAVQSHAVAEEEAR;LHNMIVDLDNVVK;QTASVTLQAIAAQNAAVQAVNAHSNILK;TSSAETPTIPLGSAVEAIK;VVSQYHELVVQAR;YSTSGSSGLTTGK	1;1;1;1;1;1;1;1	8	10	0.1702	22977;32375;36410;36409;30710;43809;37098;31171;31170;22776	-	MICOS complex subunit MIC60 OS=Homo sapiens OX=9606 GN=IMMT PE=1 SV=1	3.85796e+06	75646.3
sp|P81605|DCD_HUMAN	9.70276	NA	11276.8	DAVEDLESVGK;ENAGEDPGLAR;GAVHDVKDVLDSVL	1;1;1	3	3	0.3273	19721;18433;29649	-	Dermcidin OS=Homo sapiens OX=9606 GN=DCD PE=1 SV=2	2.52215e+06	315269
sp|O94979|SC31A_HUMAN	3.52888	NA	132931	NPAVLSAASFDGR	1	1	1	0.0107	24841	-	Protein transport protein Sec31A OS=Homo sapiens OX=9606 GN=SEC31A PE=1 SV=3	1.39086e+06	28384.8
sp|P07910|HNRPC_HUMAN	8.96653	NA	33649.5	GFAFVQYVNER;LKGDDLQAIK;VFIGNLNTLVVK	1;1;1	3	3	0.1078	25685;17434;25273	-	Heterogeneous nuclear ribonucleoproteins C1/C2 OS=Homo sapiens OX=9606 GN=HNRNPC PE=1 SV=4	1.11171e+06	50532.2
sp|P26599|PTBP1_HUMAN	28.913	NA	57185.6	DYGNSPLHR;EGQEDQGLTK;HQNVQLPR;IAIPGLAGAGNSVLLVSNLNPER;IITFTK;MALIQMGSVEEAVQALIDLHNHDLGENHHLR;NFQNIFPPSATLHLSNIPPSVSEEDLK;NNQFQALLQYADPVSAQHAK	1;1;1;1;1;1;1;1	8	9	0.2524	15849;17557;13695;41024;4929;44750;44150;40764;40765	-	Polypyrimidine tract-binding protein 1 OS=Homo sapiens OX=9606 GN=PTBP1 PE=1 SV=1	2.06433e+07	938331
sp|Q8TEX9|IPO4_HUMAN	6.8498	NA	118640	SLILTALQR;VVPSYMQAVNR	1;1	2	2	0.0185	14431;23988	-	Importin-4 OS=Homo sapiens OX=9606 GN=IPO4 PE=1 SV=2	109518	2066.38
sp|P16615|AT2A2_HUMAN	26.8214	NA	114683	EFDELNPSAQR;EWGSGSDTLR;IGIFGQDEDVTSK;IRDEMVATEQER;NAENAIEALK;NMLFSGTNIAAGK;TASEMVLADDNFSTIVAAVEEGR;VDQSILTGESVSVIK	1;1;1;1;1;1;1;1	8	8	0.1027	24866;17659;28030;30305;16345;25997;42128;32225	-	Sarcoplasmic/endoplasmic reticulum calcium ATPase 2 OS=Homo sapiens OX=9606 GN=ATP2A2 PE=1 SV=1	4.93019e+06	94811.3
sp|P50995|ANX11_HUMAN	26.9157	NA	54355.1	AHLVAVFNEYQR;DAQELYAAGENR;GTITDAPGFDPLR;LLISLSQGNR;QQILLSFK;SETDLLDIR;TILALMK;TPVLFDIYEIK	1;1;1;1;1;1;1;1	8	9	0.1624	29134;29133;25904;26628;17439;13200;15976;6851;25957	-	Annexin A11 OS=Homo sapiens OX=9606 GN=ANXA11 PE=1 SV=1	7.76615e+06	353007
sp|P28331|NDUS1_HUMAN	27.8976	NA	79416.5	FASEIAGVDDLGTTGR;FEAPLFNAR;IASQVAALDLGYKPGVEAIR;LEEVSPNLVR;NDGAAILAAVSSIAQK;SATYVNTEGR;VALIGSPVDLTYTYDHLGDSPK;VAVTPPGLAR	1;1;1;1;1;1;1;1	8	8	0.1554	32829;16064;39431;19505;31200;17289;41582;13333	-	NADH-ubiquinone oxidoreductase 75 kDa subunit, mitochondrial OS=Homo sapiens OX=9606 GN=NDUFS1 PE=1 SV=3	7.51051e+06	183183
sp|P27635|RL10_HUMAN	26.3087	NA	24587.9	DGFHIR;EHVIEALR;FNADEFEDMVAEK;GAFGKPQGTVAR;LHPFHVIR;LQTGMR;VDEFPLCGHMVSDEYEQLSSEALEAAR;VHIGQVIMSIR	1;1;1;1;1;1;1;1	8	11	0.4252	5504;12847;31979;31618;20742;14578;4445;44277;23055;23054;23053	-	60S ribosomal protein L10 OS=Homo sapiens OX=9606 GN=RPL10 PE=1 SV=4	1.88669e+07	1.4513e+06
sp|P55263|ADK_HUMAN	5.87571	NA	40519.7	AGHYAASIIIR;IVIFTQGR	1;1	2	2	0.0525	20098;11726	-	Adenosine kinase OS=Homo sapiens OX=9606 GN=ADK PE=1 SV=2	494299	21491.3
sp|P62495|ERF1_HUMAN	14.3222	NA	49000.1	FTVDLPK;LSVLGAITSVQQR;TELSQSDMFDQR;YFDEISQDTGK	1;1;1;1	4	4	0.0984	7799;26991;29368;24764	-	Eukaryotic peptide chain release factor subunit 1 OS=Homo sapiens OX=9606 GN=ETF1 PE=1 SV=3	1.1768e+06	43585.1
sp|O43493|TGON2_HUMAN	3.52888	NA	50988.3	SGAEAQTPEDSPNR	1	1	1	0.0292	29420	-	Trans-Golgi network integral membrane protein 2 OS=Homo sapiens OX=9606 GN=TGOLN2 PE=1 SV=3	579025	19966.4
sp|Q7L1Q6|BZW1_HUMAN	24.0804	NA	48012.7	EELVAEQAIK;EGVSAAFAVK;ELQEQMSR;GDPFKDIILYVK;GFEDEVKK;IVVLFYK;LLLFLK;LMELFPANK;QQKPTLSGQR;YFTEAGLK	1;1;1;1;1;0;0;1;1;1	8	8	0.21	18493;13255;14622;28017;12331;10028;5580;16014;18998;11534	-	Basic leucine zipper and W2 domain-containing protein 1 OS=Homo sapiens OX=9606 GN=BZW1 PE=1 SV=1	4.88671e+06	162890
sp|O00303|EIF3F_HUMAN	28.9959	NA	37540.2	EAPNPIHLTVDTSLQNGR;LHPVILASIVDSYER;NMYELHK;TMGVMFTPLTVK;VIGLSSDLQQVGGASAR;VIGTLLGTVDK;VSADNTVGR;YAYYDTER	1;1;1;1;1;1;1;1	8	9	0.2717	38256;34660;11734;26515;25535;33709;17993;11250;16648	-	Eukaryotic translation initiation factor 3 subunit F OS=Homo sapiens OX=9606 GN=EIF3F PE=1 SV=1	9.23761e+06	577350
sp|P48739|PIPNB_HUMAN	7.29965	NA	31519.9	GPLGPNWK;MIAPEGSLVFHEK;WWGLQSK	1;1;1	3	4	0.1033	9592;29820;29817;10770	-	Phosphatidylinositol transfer protein beta isoform OS=Homo sapiens OX=9606 GN=PITPNB PE=1 SV=2	745846	32428.1
sp|O95373|IPO7_HUMAN	30.3426	NA	119440	AFAVGVQQVLLK;ETENDDLTNVIQK;EYNEFAEVFLK;NPVWYQALTHGLNEEQR;QLQDIATLADQR;SPLVAAMQHFLPVLK;VLTGVAGEDAECHAAK;YGSPGNVSK	1;1;1;1;1;1;1;1	8	9	0.1012	23773;30919;27470;39244;39246;26977;33577;33128;10909	-	Importin-7 OS=Homo sapiens OX=9606 GN=IPO7 PE=1 SV=1	5.35283e+06	118952
sp|P59190|RAB15_HUMAN	3.02538	NA	24375.2	IQIWDTAGQER	1	1	1	0.0519	25247	-	Ras-related protein Rab-15 OS=Homo sapiens OX=9606 GN=RAB15 PE=1 SV=1	6.59827e+06	388134
sp|O43837|IDH3B_HUMAN	9.57193	NA	42156.6	EQTEGEYSSLEHESAR;HNNLDLVIIR	1;1	2	3	0.0675	36823;36824;21462	-	Isocitrate dehydrogenase [NAD] subunit beta, mitochondrial OS=Homo sapiens OX=9606 GN=IDH3B PE=1 SV=2	421897	18343.4
sp|Q5T8P6|RBM26_HUMAN	4.78597	NA	113527	AEAEAAAVHGAR	1	1	1	0.0119	19376	-	RNA-binding protein 26 OS=Homo sapiens OX=9606 GN=RBM26 PE=1 SV=3	0	0
sp|Q8TEQ6|GEMI5_HUMAN	5.49251	NA	168483	TSVFLVR;VIGELVGHTER	1;1	2	3	0.0119	7879;21562;21561	-	Gem-associated protein 5 OS=Homo sapiens OX=9606 GN=GEMIN5 PE=1 SV=3	461305	5125.61
sp|P01024|CO3_HUMAN	3.43787	NA	187030	APSTWLTAYVVK	1	1	1	0.0072	25892	-	Complement C3 OS=Homo sapiens OX=9606 GN=C3 PE=1 SV=2	1.80608e+06	16879.2
sp|P25786|PSA1_HUMAN	31.6294	NA	29536.9	AQPAQPADEPAEK;ETLPAEQDLTTK;IHQIEYAMEAVK;ILHVDNHIGISIAGLTADAR;KAQPAQPADEPAEK;NQYDNDVTVWSPQGR;QGSATVGLK;THAVLVALK	1;1;1;1;1;1;1;1	8	9	0.346	26357;26190;29149;39576;29979;29978;35726;9368;12358	-	Proteasome subunit alpha type-1 OS=Homo sapiens OX=9606 GN=PSMA1 PE=1 SV=1	1.05949e+07	588606
sp|Q96QD8|S38A2_HUMAN	4.78597	NA	55989.5	SHYADVDPENQNFLLESNLGK	1	1	1	0.0415	41773	-	Sodium-coupled neutral amino acid transporter 2 OS=Homo sapiens OX=9606 GN=SLC38A2 PE=1 SV=2	446609	31900.7
sp|P20930|FILA_HUMAN	3.43787	NA	434922	HSGIGHGQASSAVR	1	1	1	0.0034	26756	-	Filaggrin OS=Homo sapiens OX=9606 GN=FLG PE=1 SV=3	0	0
sp|P53365|ARFP2_HUMAN	3.52888	NA	37832.4	TDLEELSLGPR	1	1	1	0.0323	22218	-	Arfaptin-2 OS=Homo sapiens OX=9606 GN=ARFIP2 PE=1 SV=1	584556	27836
sp|Q9UKK3|PARP4_HUMAN	26.0748	NA	192472	AEGILLLVK;ALNENLQDTVEK;EVNLGLLAK;HIVGEIK;NIPWAFEAIK;SPVDVLQIFR;VNIIQFGTGYK;YLSLLYPAR	1;1;1;1;1;1;1;1	8	8	0.0447	12478;27038;12503;7033;20735;20176;22579;17233	-	Protein mono-ADP-ribosyltransferase PARP4 OS=Homo sapiens OX=9606 GN=PARP4 PE=1 SV=3	1.61464e+07	189958
sp|Q9BTT0|AN32E_HUMAN	7.59934	NA	30673.8	DLSTVEALQNLK;IKDLSTVEALQNLK	1;1	2	2	0.0522	25734;32176	-	Acidic leucine-rich nuclear phosphoprotein 32 family member E OS=Homo sapiens OX=9606 GN=ANP32E PE=1 SV=1	1.46862e+06	146862
sp|Q9P015|RM15_HUMAN	3.02538	NA	33398.9	YGFNEGHSFR	1	1	2	0.0338	21681;21682	-	39S ribosomal protein L15, mitochondrial OS=Homo sapiens OX=9606 GN=MRPL15 PE=1 SV=1	1.30477e+06	68672.2
sp|Q01970|PLCB3_HUMAN	2.10609	NA	138713	VWSEELFK	1	1	1	0.0065	15133	-	1-phosphatidylinositol 4,5-bisphosphate phosphodiesterase beta-3 OS=Homo sapiens OX=9606 GN=PLCB3 PE=1 SV=2	333292	5375.68
sp|O94915|FRYL_HUMAN	2.276	NA	339383	VIVYLGR	1	1	1	0.0023	7816	-	Protein furry homolog-like OS=Homo sapiens OX=9606 GN=FRYL PE=1 SV=2	307090	2033.71
sp|P30520|PURA2_HUMAN	9.50025	NA	50065.8	DGVYFLYEALHGPPKK;ELPVNAQNYVR;TLPGWNTDISNAR	1;1;1	3	3	0.0877	36538;24782;29070	-	Adenylosuccinate synthetase isozyme 2 OS=Homo sapiens OX=9606 GN=ADSS PE=1 SV=3	1.20337e+06	42977.6
sp|P12814|ACTN1_HUMAN	28.0407	NA	102993	AIMTYVSSFYHAFSGAQK;ASIHEAWTDGK;ATLPDADKER;FAIQDISVEETSAK;GISQEQMNEFR;GYEEWLLNEIR;HEAFESDLAAHQDR;HRPELIDYGK;HTNYTMEHIR;IDQLEGDHQLIQEALIFDNK;ISIEMHGTLEDQLSHLR;KDDPLTNLNTAFDVAEK;KHEAFESDLAAHQDR;LAILGIHNEVSK;LASDLLEWIR;LDHLAEK;LVSIGAEEIVDGNVK;MLDAEDIVGTARPDEK;TFTAWCNSHLR;TINEVENQILTR;TIPWLENR;YLDIPK	0;0;1;0;1;0;0;1;0;1;1;1;0;1;0;0;0;1;0;0;0;0	8	11	0.2926	38960;38961;21720;21717;17969;17967;31432;26434;28408;33099;22145;22147;25280;25281;24728;41466;38630;37362;35325;35324;24470;21784;7981;31580;35680;35679;27566;27565;28665;14862;5628	-	Alpha-actinin-1 OS=Homo sapiens OX=9606 GN=ACTN1 PE=1 SV=2	1.71205e+07	285341
sp|Q99873|ANM1_HUMAN	28.5758	NA	42433.9	ANKLDHVVTIIK;DVAIKEPLVDVVDPK;GKVEEVELPVEK;LDHVVTIIK;QLVTNACLIK;TGEEIFGTIGMRPNAK;TGFSTSPESPYTHWK;VIGIECSSISDYAVK	1;1;1;1;1;1;1;1	8	10	0.2561	26347;33321;26486;15146;19667;35075;35055;34875;34874;33380	-	Protein arginine N-methyltransferase 1 OS=Homo sapiens OX=9606 GN=PRMT1 PE=1 SV=3	6.65287e+06	332644
sp|P11166|GTR1_HUMAN	12.8289	NA	54048.5	GTADVTHDLQEMKEESR;KVTILELFR;TFDEIASGFR	1;1;1	3	3	0.0732	38248;18114;18983	-	Solute carrier family 2, facilitated glucose transporter member 1 OS=Homo sapiens OX=9606 GN=SLC2A1 PE=1 SV=2	1.38301e+06	92200.5
sp|Q9Y4L1|HYOU1_HUMAN	24.299	NA	111266	AEAGPEGVAPAPEGEK;EVEEEPGIHSLK;FFGDSAASMAIK;LAGLFNEQR;LQDLTLR;SLAEDFAEQPIK;TLGGLEMELR;TPVIVTLK	1;1;1;1;1;1;1;1	8	9	0.0861	30690;26826;26829;23335;15459;9302;26250;18684;9672	-	Hypoxia up-regulated protein 1 OS=Homo sapiens OX=9606 GN=HYOU1 PE=1 SV=1	1.21458e+07	205862
sp|P12277|KCRB_HUMAN	31.6073	NA	42617.3	DLFDPIIEDR;FPAEDEFPDLSAHNNHMAK;GTGGVDTAAVGGVFDVSNADR;LAVEALSSLDGDLAGR;LLIEMEQR;TDLNPDNLQGGDDLDPNYVLSSR;TFLVWVNEEDHLR;VLTPELYAELR	1;1;1;1;1;1;1;1	8	8	0.3176	22320;40325;38301;32430;15457;42567;33704;24823	-	Creatine kinase B-type OS=Homo sapiens OX=9606 GN=CKB PE=1 SV=1	1.25304e+07	596688
sp|P60842|IF4A1_HUMAN	33.2657	NA	46124.6	ATQALVLAPTR;DFTVSAMHGDMDQK;DQIYDIFQK;ELAQQIQK;GFKDQIYDIFQK;GIYAYGFEKPSAIQQR;GVAINMVTEEDKR;KEELTLEGIR;LNSNTQVVLLSATMPSDVLEVTK;LQMEAPHIIVGTPGR;MFVLDEADEMLSR;QFYINVER;VDWLTEK;VFDMLNR;VLITTDLLAR	1;1;1;0;1;0;1;1;1;1;0;0;0;0;0	8	15	0.4113	18942;32330;32881;20020;12536;30530;30528;36441;36440;29524;29925;29523;20709;20708;42249;32976;33249;33247;31886;32169;16199;16200;10308;10986;10430;10985;17952	-	Eukaryotic initiation factor 4A-I OS=Homo sapiens OX=9606 GN=EIF4A1 PE=1 SV=1	1.82451e+07	793265
sp|Q96HU8|DIRA2_HUMAN	3.00788	NA	22470.6	VAVFGAGGVGK	1	1	1	0.0553	12681	-	GTP-binding protein Di-Ras2 OS=Homo sapiens OX=9606 GN=DIRAS2 PE=1 SV=1	5.36259e+06	357506
sp|Q96A35|RM24_HUMAN	5.53338	NA	24899	GTMIPSEAPLLHR;TLQEEVMEAMGIK	1;1	2	2	0.1204	28873;29943	-	39S ribosomal protein L24, mitochondrial OS=Homo sapiens OX=9606 GN=MRPL24 PE=1 SV=1	344178	21511.1
sp|Q0PNE2|ELP6_HUMAN	2.6187	NA	29774.3	EANAGNLKPLFEFVR	1	1	1	0.0564	34522	-	Elongator complex protein 6 OS=Homo sapiens OX=9606 GN=ELP6 PE=1 SV=1	0	0
sp|O43809|CPSF5_HUMAN	11.6562	NA	26210.7	ALFAVPK;LPGGELNPGEDEVEGLK;TVEGVLIVHEHR	1;1;1	3	3	0.1586	5549;35312;27483	-	Cleavage and polyadenylation specificity factor subunit 5 OS=Homo sapiens OX=9606 GN=NUDT21 PE=1 SV=1	999386	66625.7
sp|Q15233|NONO_HUMAN	28.6907	NA	54197.3	AAPGAEFAPNK;AAPGAEFAPNKR;AGEVFIHK;AVVIVDDR;FACHSASLTVR;FAQPGSFEYEYAMR;FGQAATMEGIGAIGGTPPAFNR;HEHQVMLMR;RMEELHNQEVQK	1;1;1;0;1;1;1;1;1	8	10	0.2038	16343;22184;22185;10636;10176;10175;22887;34346;40273;40272;21636;31911	-	Non-POU domain-containing octamer-binding protein OS=Homo sapiens OX=9606 GN=NONO PE=1 SV=4	8.88166e+06	355267
sp|Q14566|MCM6_HUMAN	31.7329	NA	92831.2	ELRDEEQTAESIK;ESEDFIVEQYK;GVLLMLFGGVPK;HVEEFSPR;IQETQAELPR;ISNLIVLHLR;KVEEEEDESALK;TSILAAANPISGHYDR	1;1;1;1;1;1;1;1	8	10	0.1121	31683;27414;22825;13968;20573;20331;20330;27958;34165;34163	-	DNA replication licensing factor MCM6 OS=Homo sapiens OX=9606 GN=MCM6 PE=1 SV=1	7.47005e+06	131054
sp|Q15020|SART3_HUMAN	9.06276	NA	109865	ALEYLK;EFESAIVEAAR;EHVYDLFEK;TEGSLEDWDIAVQK	0;1;1;1	3	3	0.0415	5302;21973;20376;32498	-	Squamous cell carcinoma antigen recognized by T-cells 3 OS=Homo sapiens OX=9606 GN=SART3 PE=1 SV=1	2.60994e+06	45788.3
sp|Q14008|CKAP5_HUMAN	12.6547	NA	225352	ALEYLK;DAAFEALGTALK;LEAGDYADLVK;MQGQSPPAPTR;TALAATNPAVR	0;1;1;1;1	4	4	0.0251	5302;21450;20909;20611;16826	-	Cytoskeleton-associated protein 5 OS=Homo sapiens OX=9606 GN=CKAP5 PE=1 SV=3	1.01744e+07	83397
sp|P26583|HMGB2_HUMAN	16.048	NA	24018.7	HPDSSVNFAEFSK;IKSEHPGLSIGDTAK;LGEMWSEQSAK;SEHPGLSIGDTAK	1;1;1;1	4	4	0.1866	29587;31825;24041;25089	-	High mobility group protein B2 OS=Homo sapiens OX=9606 GN=HMGB2 PE=1 SV=2	5.08644e+06	391264
sp|P09132|SRP19_HUMAN	4.78597	NA	16145.4	TGGADQSLQQGEGSK	1	1	1	0.1042	29544	-	Signal recognition particle 19 kDa protein OS=Homo sapiens OX=9606 GN=SRP19 PE=1 SV=3	0	0
sp|Q8N392|RHG18_HUMAN	8.685	NA	74929.9	ETAPGGTESQSLR;FLSQESGVAQTLK;IPLIFQK	1;1;1	3	3	0.0498	25784;28012;9311	-	Rho GTPase-activating protein 18 OS=Homo sapiens OX=9606 GN=ARHGAP18 PE=1 SV=3	2.43548e+06	56639
sp|P54136|SYRC_HUMAN	26.9262	NA	75330.9	FDTEEEFK;GFDILGIKPVQR;GFVQVDDGRK;GNTAAYLLYAFTR;LFEFAGYDVLR;LNDYIFSFDK;SDGGYTYDTSDLAAIK;VEIAGPGFINVHLR	1;1;1;1;1;1;1;1	8	10	0.1424	15339;26124;26125;18172;29491;25689;23374;34002;31008;31009	-	Arginine--tRNA ligase, cytoplasmic OS=Homo sapiens OX=9606 GN=RARS PE=1 SV=2	7.04887e+06	171924
sp|P22102|PUR2_HUMAN	22.8594	NA	107699	AIAFLQQPR;ENLISALEEAK;FEGAIYR;FGDPECQVILPLLK;IYSHSLLPVLR;QVLVAPGNAGTACSEK;TVAPMPPAQDHK;VLAVTAIR	1;1;1;1;1;1;1;1	8	9	0.0871	15328;21811;9180;33154;24607;24608;32696;24938;8730	-	Trifunctional purine biosynthetic protein adenosine-3 OS=Homo sapiens OX=9606 GN=GART PE=1 SV=1	3.40785e+06	60854.4
sp|Q9BTU6|P4K2A_HUMAN	3.00788	NA	53988.6	GQILNLTQALK	1	1	1	0.023	21119	-	Phosphatidylinositol 4-kinase type 2-alpha OS=Homo sapiens OX=9606 GN=PI4K2A PE=1 SV=1	0	0
sp|Q9UDY4|DNJB4_HUMAN	2.08133	NA	37783.1	IIGYGLPFPK	1	1	1	0.0297	17584	-	DnaJ homolog subfamily B member 4 OS=Homo sapiens OX=9606 GN=DNAJB4 PE=1 SV=1	434017	22843
sp|O75390|CISY_HUMAN	27.935	NA	51679.5	ALGFPLERPK;DILADLIPK;DYIWNTLNSGR;GLVYETSVLDPDEGIR;HLPNDPMFK;IVPNVLLEQGK;LVAQLYK;VVPGYGHAVLR	1;1;1;1;1;1;1;1	8	10	0.1803	18418;18420;13906;25965;35483;17336;21568;8351;19942;19941	-	Citrate synthase, mitochondrial OS=Homo sapiens OX=9606 GN=CS PE=1 SV=2	8.38635e+06	419317
sp|O43169|CYB5B_HUMAN	9.57193	NA	16322	FLNEHPGGEEVLLEQAGVDASESFEDVGHSSDAR;GQEVETSVTYYR	1;1	2	3	0.3151	44842;44841;28690	-	Cytochrome b5 type B OS=Homo sapiens OX=9606 GN=CYB5B PE=1 SV=2	2.2292e+06	278650
sp|Q14974|IMB1_HUMAN	34.4304	NA	97108	LAATNALLNSLEFTK;LLETTDRPDGHQNNLR;LQQVLQMESHIQSTSDR;SNEILTAIIQGMR;SSAYESLMEIVK;TTLVIMER;VLANPGNSQVAR;VQHQDALQISDVVMASLLR	1;1;1;1;1;1;1;1	8	11	0.1279	32773;37197;38864;38679;38863;29534;26507;12710;22086;22109;40003	-	Importin subunit beta-1 OS=Homo sapiens OX=9606 GN=KPNB1 PE=1 SV=2	9.84375e+06	259046
sp|Q9Y315|DEOC_HUMAN	3.74457	NA	35208.5	IGASTLLSDIER	1	1	1	0.0377	23846	-	Deoxyribose-phosphate aldolase OS=Homo sapiens OX=9606 GN=DERA PE=1 SV=2	929953	42270.6
sp|P29508|SPB3_HUMAN	3.00788	NA	44536.5	GLVLSGVLHK	1	1	1	0.0256	14689	-	Serpin B3 OS=Homo sapiens OX=9606 GN=SERPINB3 PE=1 SV=2	45631.4	1983.98
sp|P50579|MAP2_HUMAN	6.13386	NA	52858.1	IDFGTHISGR;TYQVKPIR	1;1	2	3	0.0377	17484;17485;14134	-	Methionine aminopeptidase 2 OS=Homo sapiens OX=9606 GN=METAP2 PE=1 SV=1	424443	14148.1
sp|P46013|KI67_HUMAN	3.52888	NA	358474	AQALEDLAGFK	1	1	1	0.0034	19759	-	Proliferation marker protein Ki-67 OS=Homo sapiens OX=9606 GN=MKI67 PE=1 SV=2	1.20319e+06	5869.23
sp|O00429|DNM1L_HUMAN	13.5235	NA	81826.1	ALQGASQIIAEIR;GVSPEPIHLK;SATLLQLITK;VPVGDQPK	1;1;1;1	4	4	0.0557	26928;16524;16950;8551	-	Dynamin-1-like protein OS=Homo sapiens OX=9606 GN=DNM1L PE=1 SV=2	192688	3705.54
sp|P47756|CAPZB_HUMAN	27.1757	NA	31330.8	DIVNGLR;GCWDSIHVVEVQEK;KLEVEANNAFDQYR;LVEDMENK;SGSGTMNLGGSLTR;SPWSNKYDPPLEDGAMPSAR;STLNEIYFGK;YDPPLEDGAMPSAR	1;1;1;1;1;1;1;1	8	9	0.3141	6750;34159;34373;34372;13203;25942;40704;20083;31359	-	F-actin-capping protein subunit beta OS=Homo sapiens OX=9606 GN=CAPZB PE=1 SV=4	9.18243e+06	459122
sp|Q13885|TBB2A_HUMAN	8.04298	NA	49875	AILVDLEPGTMDSVR;EIVHIQAGQCGNQIGAK;EVDEQMLNVQNK;FPGQLNADLR;GHYTEGAELVDSVLDVVR;IMNTFSVMPSPK;INVYYNEAAGNK;IREEYPDR;ISEQFTAMFR;KLAVNMVPFPR;LAVNMVPFPR;LHFFMPGFAPLTSR;LTTPTYGDLNHLVSATMSGVTTCLR;MSATFIGNSTAIQELFK;MSMKEVDEQMLNVQNK;NSSYFVEWIPNNVK;RISEQFTAMFR;SGPFGQIFRPDNFVFGQSGAGNNWAK;TAVCDIPPR;YLTVAAIFR	0;0;0;0;0;0;1;0;0;0;0;0;0;0;0;0;0;0;0;1	2	2	0.5483	32923;36389;36388;29545;29124;18534;18532;18539;18537;18536;38216;38215;27324;26466;16547;22203;22774;23750;24282;19048;19658;19659;19663;33006;33319;33005;43368;43436;43435;43369;43443;37121;38386;34397;34374;27848;43724;43723;14848;14852;14853;14849;14855;15681	-	Tubulin beta-2A chain OS=Homo sapiens OX=9606 GN=TUBB2A PE=1 SV=1	1.31976e+06	62845.9
sp|Q9Y3F4|STRAP_HUMAN	30.7391	NA	38414	EFLVAGGEDFK;EISGHTSGIK;FSPDGELYASGSEDGTLR;IYDLNKPEAEPK;QGDTGDWIGTFLGHK;TVDFTQDSNYLLTGGQDK;TYGLWK;VWDAVSGDELMTLAHK	1;1;1;1;1;1;1;1	8	9	0.3029	21604;14859;37481;28271;28270;33188;38696;6161;35624	-	Serine-threonine kinase receptor-associated protein OS=Homo sapiens OX=9606 GN=STRAP PE=1 SV=1	6.9217e+06	314623
sp|Q7Z4W1|DCXR_HUMAN	28.3096	NA	25896.6	AVIQVSQIVAR;AVTNHSVYCSTK;GALDMLTK;GTVQALHATGAR;TQADLDSLVR;VLVTGAGK;VMALELGPHK;VNAVNPTVVMTSMGQATWSDPHK	1;1;1;1;1;1;1;1	8	10	0.3852	20552;26820;8945;20474;18057;5516;17807;17806;42480;42312	-	L-xylulose reductase OS=Homo sapiens OX=9606 GN=DCXR PE=1 SV=2	1.09032e+07	681453
sp|Q07955|SRSF1_HUMAN	26.2654	NA	27727.8	DGYDYDGYR;DIEDVFYK;EAGDVCYADVYR;GGPPFAFVEFEDPR;IYVGNLPPDIR;SHEGETAYIR;TKDIEDVFYK;VVVSGLPPSGSWQDLK	1;1;1;1;1;1;1;1	8	11	0.3306	18271;14845;28284;32051;23196;23197;23199;19751;23217;33881;33882	-	Serine/arginine-rich splicing factor 1 OS=Homo sapiens OX=9606 GN=SRSF1 PE=1 SV=2	1.08686e+07	724571
sp|O15145|ARPC3_HUMAN	8.8529	NA	20533.4	AYLQQLR;LIGNMALLPIR;VFDPQNDKPSK	1;1;1	3	3	0.1629	10355;22127;23829	-	Actin-related protein 2/3 complex subunit 3 OS=Homo sapiens OX=9606 GN=ARPC3 PE=1 SV=3	2.06482e+06	172069
sp|Q9H0C8|ILKAP_HUMAN	5.96337	NA	42879.8	ASSVIFGLK;VLGVLEVSR	1;1	2	2	0.0459	11366;13026	-	Integrin-linked kinase-associated serine/threonine phosphatase 2C OS=Homo sapiens OX=9606 GN=ILKAP PE=1 SV=1	2.36536e+06	87606
sp|Q00796|DHSO_HUMAN	24.8606	NA	38299.8	ALEAFETFK;ALEAFETFKK;AMGAAQVVVTDLSATR;IGNFIVK;KPMVLGHEASGTVEK;LENYPIPEPGPNEVLLR;SVNVKPLVTHR;VAIEPGAPR	1;1;1;1;1;1;1;1	8	8	0.2381	15735;20538;32492;6883;32654;38126;22948;10962	-	Sorbitol dehydrogenase OS=Homo sapiens OX=9606 GN=SORD PE=1 SV=4	5.22875e+06	227337
sp|P06737|PYGL_HUMAN	27.1152	NA	97087	HLEIIYEINQK;IDDVAALDKK;IVALFPK;LHSFLGDDVFLR;LVIDQIDNGFFSPK;SRPEFMLPVHFYGK;VFADYEAYVK;VIFLENYR;VLYPNDNFFEGK;WPVDLVEK	1;1;1;1;1;1;1;0;0;1	8	10	0.1251	27800;27798;16940;6769;28340;28338;32534;34857;21372;15669;29011;13489	-	Glycogen phosphorylase, liver form OS=Homo sapiens OX=9606 GN=PYGL PE=1 SV=4	1.50356e+07	273374
sp|P31150|GDIA_HUMAN	2.276	NA	50550.1	MLLYTEVTR;QLICDPSYIPDR	0;1	1	1	0.047	18349;29897	-	Rab GDP dissociation inhibitor alpha OS=Homo sapiens OX=9606 GN=GDI1 PE=1 SV=2	694065	26694.8
sp|P62826|RAN_HUMAN	28.5183	NA	24407.6	FNVWDTAGQEK;HLTGEFEK;HLTGEFEKK;KYVATLGVEVHPLVFHTNR;LVLVGDGGTGK;RHLTGEFEK;SNYNFEKPFLWLAR;YVATLGVEVHPLVFHTNR	1;1;1;1;1;1;1;1	8	11	0.2963	24483;12633;16968;40285;14463;14461;18010;35861;35844;39229;39228	-	GTP-binding nuclear protein Ran OS=Homo sapiens OX=9606 GN=RAN PE=1 SV=3	2.26757e+07	2.06143e+06
sp|Q9Y512|SAM50_HUMAN	3.43787	NA	51943.3	VTGQFPWSSLR	1	1	1	0.0235	23924	-	Sorting and assembly machinery component 50 homolog OS=Homo sapiens OX=9606 GN=SAMM50 PE=1 SV=3	1.33371e+06	43023
sp|Q9UPV0|CE164_HUMAN	2.04393	NA	164214	EILDELQAR	1	1	1	0.0062	16884	-	Centrosomal protein of 164 kDa OS=Homo sapiens OX=9606 GN=CEP164 PE=1 SV=3	679305	7464.89
sp|P41091|IF2G_HUMAN	29.4088	NA	51077.2	HILILQNK;IVSLFAEHNDLQYAAPGGLIGVGTK;LIGWGQIR;LTPLSHEVISR;QATINIGTIGHVAHGK;QDLTTLDVTK;SCGSSTPDEFPTDIPGTK;VGQEIEVRPGIVSK	1;1;1;1;1;1;1;1	8	10	0.2331	13267;42781;12040;23008;32948;32949;18646;37431;30737;30736	-	Eukaryotic translation initiation factor 2 subunit 3 OS=Homo sapiens OX=9606 GN=EIF2S3 PE=1 SV=3	8.26564e+06	344402
sp|Q9Y617|SERC_HUMAN	26.2209	NA	40396.8	ALELNMLSLK;ASLYNAVTIEDVQK;ELLAVPDNYK;FGTINIVHPK;GVGISVLEMSHR;IINNTENLVR;LPHSVLLEIQK;QVVNFGPGPAK	1;1;1;1;1;1;1;1	8	9	0.2378	19180;18580;31769;19730;18356;24151;20637;23906;17904	-	Phosphoserine aminotransferase OS=Homo sapiens OX=9606 GN=PSAT1 PE=1 SV=2	4.808e+06	178074
sp|P62269|RS18_HUMAN	28.8883	NA	17707.9	IAFAITAIK;IPDWFLNR;KADIDLTK;KIAFAITAIK;RAGELTEDEVER;VITIMQNPR;VLNTNIDGR;YSQVLANGLDNK	1;1;1;1;1;1;1;1	8	13	0.4474	12222;15944;10754;16493;27900;27901;27899;16936;16316;14018;25424;25459;25462	-	40S ribosomal protein S18 OS=Homo sapiens OX=9606 GN=RPS18 PE=1 SV=3	3.52424e+07	2.93687e+06
sp|Q9UBE0|SAE1_HUMAN	11.3081	NA	38425.6	LDSSETTMVK;NLILAGVK;VLLVGLK;VSQGVEDGPDTK	1;1;1;1	4	4	0.1069	18368;8068;5407;22278	-	SUMO-activating enzyme subunit 1 OS=Homo sapiens OX=9606 GN=SAE1 PE=1 SV=1	981335	42666.8
sp|P09622|DLDH_HUMAN	29.0426	NA	54143	AAQLGFK;ALTGGIAHLFK;EANLAASFGK;IDVSIEAASGGK;IPNIYAIGDVVAGPMLAHK;SEEQLKEEGIEYK;TNADTDGMVK;VCHAHPTLSEAFR	1;1;1;1;1;1;1;1	8	8	0.1866	5248;18421;14201;19141;38633;32335;15584;31085	-	Dihydrolipoyl dehydrogenase, mitochondrial OS=Homo sapiens OX=9606 GN=DLD PE=1 SV=2	9.0117e+06	333767
sp|Q15005|SPCS2_HUMAN	3.18359	NA	24986.7	LHDSLAIER	1	1	2	0.0398	15668;15667	-	Signal peptidase complex subunit 2 OS=Homo sapiens OX=9606 GN=SPCS2 PE=1 SV=3	780565	60043.5
sp|P61923|COPZ1_HUMAN	8.04298	NA	20185.5	AILILDNDGDR;GEDVPLTEQTVSQVLQSAK	1;1	2	2	0.1695	21735;39019	-	Coatomer subunit zeta-1 OS=Homo sapiens OX=9606 GN=COPZ1 PE=1 SV=1	522816	104563
sp|Q92552|RT27_HUMAN	13.6558	NA	47581.4	EALDVLGAVLK;KLPVSSLTISR;LPQYLER;NFGASLLLPGLK	1;1;1;1	4	4	0.099	18424;21216;11260;22227	-	28S ribosomal protein S27, mitochondrial OS=Homo sapiens OX=9606 GN=MRPS27 PE=1 SV=3	7.64518e+06	273042
sp|P53611|PGTB2_HUMAN	3.43787	NA	36900.3	HADYIASYGSK	1	1	1	0.0332	21599	-	Geranylgeranyl transferase type-2 subunit beta OS=Homo sapiens OX=9606 GN=RABGGTB PE=1 SV=2	6.4733e+06	462379
sp|Q8WXG6|MADD_HUMAN	2.16264	NA	183188	LAGSPIR	1	1	1	0.0043	4671	-	MAP kinase-activating death domain protein OS=Homo sapiens OX=9606 GN=MADD PE=1 SV=2	1.6783e+06	20467
sp|P68104|EF1A1_HUMAN	34.7551	NA	50109.1	DGNASGTTLLEALDCILPPTRPTDKPLR;EHALLAYTLGVK;IGGIGTVPVGR;IGYNPDTVAFVPISGWNGDNMLEPSANMPWFK;KDGNASGTTLLEALDCILPPTRPTDKPLR;LPLQDVYK;MDSTEPPYSQK;QTVAVGVIK;SGDAAIVDMVPGKPMCVESFSDYPPLGR;STTTGHLIYK;THINIVVIGHVDSGK;VETGVLKPGMVVTFAPVNVTTEVK;YAWVLDK;YEEIVK;YYVTIIDAPGHR	1;0;0;1;1;0;1;0;1;0;0;1;0;1;1	8	16	0.4632	44184;25188;25187;14774;14777;14776;44815;44327;13156;13157;24611;24070;11134;11133;44188;18183;18181;18185;18179;32468;32467;42559;42634;42632;42560;42633;10436;6542;27933;27936;27934;27932	sp|Q5VTE0|EF1A3_HUMAN	Elongation factor 1-alpha 1 OS=Homo sapiens OX=9606 GN=EEF1A1 PE=1 SV=1	8.17507e+07	3.55438e+06
sp|P18669|PGAM1_HUMAN	32.3585	NA	28785.8	ALPFWNEEIVPQIK;FSGWYDADLSPAGHEEAK;FSGWYDADLSPAGHEEAKR;HGESAWNLENR;HYGGLTGLNK;NLKPIKPMQFLGDEETVR;SYDVPPPPMEPDHPFYSNISK;VLIAAHGNSLR	1;1;1;1;1;1;1;1	8	14	0.4094	34134;38457;38458;39980;25111;15909;15908;39806;39946;39945;42068;19354;19320;19321	-	Phosphoglycerate mutase 1 OS=Homo sapiens OX=9606 GN=PGAM1 PE=1 SV=2	2.10296e+07	1.40197e+06
sp|Q14444|CAPR1_HUMAN	32.8285	NA	78318	LNEQYEHASIHLWDLLEGK;LNQDQLDAVSK;QFMAETQFTSGEK;QILGVIDK;QILGVIDKK;SFMALSQDIQK;SSGPPPPSGSSGSEAAAGAGAAAPASQHPATGTGAVQTEAMK;YQEVTNNLEFAK	1;1;1;1;1;1;1;1	8	8	0.165	41176;22244;30939;10156;14395;24111;44880;29347	-	Caprin-1 OS=Homo sapiens OX=9606 GN=CAPRIN1 PE=1 SV=2	1.71509e+07	745692
sp|P15104|GLNA_HUMAN	6.9778	NA	42037.3	DIVEAHYR;LTGFHETSNINDFSAGVANR	1;1	2	2	0.0751	14048;40087	-	Glutamine synthetase OS=Homo sapiens OX=9606 GN=GLUL PE=1 SV=4	1.56146e+06	91850.4
sp|Q9Y2R5|RT17_HUMAN	2.97892	NA	14492.9	LVLDPYLLK	1	1	1	0.0692	16428	-	28S ribosomal protein S17, mitochondrial OS=Homo sapiens OX=9606 GN=MRPS17 PE=1 SV=1	316734	45247.8
sp|O43633|CHM2A_HUMAN	2.0397	NA	25087.9	QGQMDAVR	1	1	1	0.036	10794	-	Charged multivesicular body protein 2a OS=Homo sapiens OX=9606 GN=CHMP2A PE=1 SV=1	814398	67866.5
sp|P0DPI2|GAL3A_HUMAN	3.25701	NA	28152.7	EVVEAHVDQK	1	1	1	0.0373	19416	sp|A0A0B4J2D5|GAL3B_HUMAN	Glutamine amidotransferase-like class 1 domain-containing protein 3A, mitochondrial OS=Homo sapiens OX=9606 GN=GATD3A PE=1 SV=1	882385	58825.7
sp|P68400|CSK21_HUMAN	24.6814	NA	45114.8	EAMEHPYFYTVVK;FNDILGR;FVHSENQHLVSPEALDFLDK;FYMYEILK;GGPNIITLADIVKDPVSR;LIDWGLAEFYHPGQEYNVR;VYTDVNTHRPR	1;1;1;1;1;1;1	7	9	0.2455	33157;8335;41393;17633;37023;37022;41248;26546;26544	sp|Q8NEV1|CSK23_HUMAN	Casein kinase II subunit alpha OS=Homo sapiens OX=9606 GN=CSNK2A1 PE=1 SV=1	4.30015e+06	204769
sp|Q9H299|SH3L3_HUMAN	2.74568	NA	10431.3	VYSTSVTGSR	1	1	1	0.1075	15770	-	SH3 domain-binding glutamic acid-rich-like protein 3 OS=Homo sapiens OX=9606 GN=SH3BGRL3 PE=1 SV=1	828988	207247
sp|Q9BYD2|RM09_HUMAN	2.87685	NA	30224.4	NLGVVVAPHTLK	1	1	1	0.0449	22873	-	39S ribosomal protein L9, mitochondrial OS=Homo sapiens OX=9606 GN=MRPL9 PE=1 SV=2	199391	10494.3
sp|P08779|K1C16_HUMAN	25.373	NA	51236.2	ALEEANADLEVK;APSTYGGGLSVSSR;ASLENSLEETK;DAETWFLSK;EVASNSELVQSSR;EVFTSSSSSSSR;GSCGIGGGIGGGSSR;IIAATIENAQPILQIDNAR;LAADDFR;LASYLDK;LASYLDKVR;LEQEIATYR;NHEEEMLALR;QFTSSSSMK;TKYEHELALR;TRLEQEIATYR;VLDELTLAR;VTMQNLNDR;VTMQNLNDRLASYLDK	0;1;0;1;1;1;0;1;0;0;0;0;1;0;1;0;0;0;0	7	7	0.3784	24739;25967;21934;17252;27961;23329;23945;39366;7394;7456;16080;16079;18247;22629;14042;23313;27202;27201;14917;17662;17658;17042;37226;37224	-	Keratin, type I cytoskeletal 16 OS=Homo sapiens OX=9606 GN=KRT16 PE=1 SV=4	2.36959e+07	677025
sp|O43823|AKAP8_HUMAN	25.9658	NA	76061.1	GIGQEHFFK;HLHSVDHNHNR;LAAEQFK;SEAAEAGNGAETMAAEAESAQTR;SFDDEEIQK;TVEFLQEYIVNR;VAPAPAAADAEVEQTDAESK	1;1;1;1;1;1;1	7	8	0.1315	16003;26794;7362;7364;40969;17789;30733;38357	-	A-kinase anchor protein 8 OS=Homo sapiens OX=9606 GN=AKAP8 PE=1 SV=1	1.03482e+07	369577
sp|Q9BXB5|OSB10_HUMAN	3.52888	NA	83917.3	VVLPTFILEK	1	1	1	0.0131	19628	sp|Q9BXB4|OSB11_HUMAN	Oxysterol-binding protein-related protein 10 OS=Homo sapiens OX=9606 GN=OSBPL10 PE=1 SV=2	0	0
sp|Q6ZMU5|TRI72_HUMAN	27.4985	NA	52697	AVAVVAHQQLSEGEHYWEVDVGDKPR;ELGSLNSYLEQLR;ILEAHVEAK;LLPAAEAHAR;SVAVLEHQLVEVEETVR;VFLAALEGSLDR;WALGVIAAEAPR	1;1;1;1;1;1;1	7	9	0.2075	43993;30999;14268;15491;37971;37970;24361;23082;23081	-	Tripartite motif-containing protein 72 OS=Homo sapiens OX=9606 GN=TRIM72 PE=1 SV=2	4.83188e+06	210082
sp|Q96SU4|OSBL9_HUMAN	3.43787	NA	83132.4	VVLPTFILER	1	1	1	0.0136	20683	-	Oxysterol-binding protein-related protein 9 OS=Homo sapiens OX=9606 GN=OSBPL9 PE=1 SV=2	0	0
sp|Q16851|UGPA_HUMAN	8.53054	NA	56904.7	GTVIIIANHGDR;SFENSLGINVPR	1;1	2	2	0.0472	23534;25793	-	UTP--glucose-1-phosphate uridylyltransferase OS=Homo sapiens OX=9606 GN=UGP2 PE=1 SV=5	3.01803e+06	97355.7
sp|P36776|LONM_HUMAN	4.78597	NA	106422	LSSDVLTLLIK	1	1	1	0.0115	21268	-	Lon protease homolog, mitochondrial OS=Homo sapiens OX=9606 GN=LONP1 PE=1 SV=2	0	0
sp|Q6NVY1|HIBCH_HUMAN	3.43787	NA	43454.4	GHDFHEGVR	1	1	1	0.0233	15649	-	3-hydroxyisobutyryl-CoA hydrolase, mitochondrial OS=Homo sapiens OX=9606 GN=HIBCH PE=1 SV=2	0	0
sp|P62750|RL23A_HUMAN	24.5582	NA	17684.1	EAPAPPKAEAK;FPLTTESAMK;LAPDYDALDVANK;LDHYAIIK;NKLDHYAIIK;VNTLIRPDGEK;VNTLIRPDGEKK	1;1;1;1;1;1;1	7	8	0.359	17733;18309;18915;27929;13050;21746;22650;26926	-	60S ribosomal protein L23a OS=Homo sapiens OX=9606 GN=RPL23A PE=1 SV=1	3.14462e+07	3.49402e+06
sp|O75947|ATP5H_HUMAN	8.04865	NA	18479.5	IVEYEKEMEK;SWNETLTSR;YTAQVDAEEK	1;1;1	3	3	0.1801	25144;17155;19410	-	ATP synthase subunit d, mitochondrial OS=Homo sapiens OX=9606 GN=ATP5PD PE=1 SV=3	5.30373e+06	482158
sp|P06396|GELS_HUMAN	11.2867	NA	85644.2	QTQVSVLPEGGETPLFK;TASDFITK;TPITVVK;YIETDPANR	1;1;1;1	4	4	0.0524	36480;10047;5887;16582	-	Gelsolin OS=Homo sapiens OX=9606 GN=GSN PE=1 SV=1	2.14635e+06	59620.9
sp|Q96HC4|PDLI5_HUMAN	8.22384	NA	63904.5	ASAAPKPEPVPVQK;ILAQITGTEHLK	1;1	2	3	0.0436	28344;25511;25508	-	PDZ and LIM domain protein 5 OS=Homo sapiens OX=9606 GN=PDLIM5 PE=1 SV=5	3.08846e+06	99627.9
sp|Q9HC38|GLOD4_HUMAN	9.30363	NA	34771.3	ALHFVFK;ILTPLVSLDTPGK;SLPQSDPVLK	1;1;1	3	3	0.0958	9396;26429;16777	-	Glyoxalase domain-containing protein 4 OS=Homo sapiens OX=9606 GN=GLOD4 PE=1 SV=1	2.87335e+06	130607
sp|Q71RG4|TMUB2_HUMAN	2.05697	NA	33767.2	LLQDPAR	1	1	1	0.0218	7592	-	Transmembrane and ubiquitin-like domain-containing protein 2 OS=Homo sapiens OX=9606 GN=TMUB2 PE=1 SV=2	440207	44020.7
sp|Q9NXH9|TRM1_HUMAN	2.47845	NA	72188.4	SVVANDASTR	1	1	1	0.0152	14590	-	tRNA (guanine(26)-N(2))-dimethyltransferase OS=Homo sapiens OX=9606 GN=TRMT1 PE=1 SV=1	262315	6557.88
sp|P63010|AP2B1_HUMAN	23.7067	NA	104486	FLELLPK;KGEIFELK;LSHANSAVVLSAVK;MEPLNNLQVAVK;NVEGQDMLYQSLK;QVFLATWK;YNDPIYVK	1;1;1;1;1;1;1	7	8	0.0747	9339;12757;27677;27676;26979;31513;13738;14313	-	AP-2 complex subunit beta OS=Homo sapiens OX=9606 GN=AP2B1 PE=1 SV=1	4.68043e+06	99583.5
sp|Q96B97|SH3K1_HUMAN	3.52888	NA	73081.7	TVTISQVSDNK	1	1	1	0.0165	20851	-	SH3 domain-containing kinase-binding protein 1 OS=Homo sapiens OX=9606 GN=SH3KBP1 PE=1 SV=2	170792	4269.81
sp|P12532|KCRU_HUMAN	2.31206	NA	47007.2	IPTPVIHTK	1	1	1	0.0216	14169	-	Creatine kinase U-type, mitochondrial OS=Homo sapiens OX=9606 GN=CKMT1A PE=1 SV=1	198978	7653
sp|Q9H3U1|UN45A_HUMAN	3.00788	NA	103011	TVATLSILGTR	1	1	1	0.0117	18584	-	Protein unc-45 homolog A OS=Homo sapiens OX=9606 GN=UNC45A PE=1 SV=1	0	0
sp|P48637|GSHB_HUMAN	4.34887	NA	52352.3	ALAEGVLLR;NIHVIR	1;1	2	2	0.0316	12001;5708	-	Glutathione synthetase OS=Homo sapiens OX=9606 GN=GSS PE=1 SV=1	1.59831e+06	48433.7
sp|P21912|SDHB_HUMAN	5.92664	NA	31608.8	LQDPFSLYR;QQYLQSIEER	1;1	2	2	0.0679	18855;24448	-	Succinate dehydrogenase [ubiquinone] iron-sulfur subunit, mitochondrial OS=Homo sapiens OX=9606 GN=SDHB PE=1 SV=3	1.34691e+06	61223.1
sp|Q9Y2S7|PDIP2_HUMAN	6.78801	NA	42007.2	GVVLFPWQAR;LENLDSDVVQLR	1;1	2	2	0.0598	20133;27829	-	Polymerase delta-interacting protein 2 OS=Homo sapiens OX=9606 GN=POLDIP2 PE=1 SV=1	1.69875e+06	65336.7
sp|Q9BW91|NUDT9_HUMAN	3.43787	NA	39100.7	HILQFVAIK	1	1	1	0.0257	16223	-	ADP-ribose pyrophosphatase, mitochondrial OS=Homo sapiens OX=9606 GN=NUDT9 PE=1 SV=1	0	0
sp|O14944|EREG_HUMAN	2.0173	NA	19031.4	VAQVSITK	1	1	1	0.0473	8863	-	Proepiregulin OS=Homo sapiens OX=9606 GN=EREG PE=1 SV=1	293934	41990.6
sp|Q9NQW6|ANLN_HUMAN	2.97892	NA	124122	LLLIATGK	1	1	1	0.0071	8109	-	Anillin OS=Homo sapiens OX=9606 GN=ANLN PE=1 SV=2	74456.9	1063.67
sp|Q6NUK1|SCMC1_HUMAN	3.43787	NA	53320.3	QLLAGGIAGAVSR	1	1	1	0.0273	21668	-	Calcium-binding mitochondrial carrier protein SCaMC-1 OS=Homo sapiens OX=9606 GN=SLC25A24 PE=1 SV=2	454013	16214.8
sp|P09455|RET1_HUMAN	10.2467	NA	15839.9	EFEEDLTGIDDR;IANLLKPDK;PVDFTGYWK	1;1;1	3	3	0.2222	28888;14332;17859	-	Retinol-binding protein 1 OS=Homo sapiens OX=9606 GN=RBP1 PE=1 SV=2	671323	55943.5
sp|Q13618|CUL3_HUMAN	5.87285	NA	88873.5	EVVTEHLINK;NAIQEIQR	1;1	2	2	0.0234	20475;13016	-	Cullin-3 OS=Homo sapiens OX=9606 GN=CUL3 PE=1 SV=2	1.41626e+06	27769.8
sp|O43143|DHX15_HUMAN	28.0548	NA	90875.2	EVDDLGPEVGDIK;FAHIDGDHLTLLNVYHAFK;IRVESLLVTAISK;LQLPVWEYK;SNLGSVVLQLK;TLATDILMGVLK;YGVIILDEAHER	1;1;1;1;1;1;1	7	8	0.1119	27386;27387;40545;28648;20256;19587;24368;28214	-	Pre-mRNA-splicing factor ATP-dependent RNA helicase DHX15 OS=Homo sapiens OX=9606 GN=DHX15 PE=1 SV=2	9.19607e+06	213862
sp|P56192|SYMC_HUMAN	28.9347	NA	101052	GFVLQDTVEQLR;ITQDIFQQLLK;LENDQIESLR;NNSELLNNLGNFINR;NPEQVDLYQFMAK;QPQPSPAEGR;TLPGSDWTPNAQFITR	1;1;1;1;1;1;1	7	7	0.0967	27938;26236;21800;34991;32356;16142;36125	-	Methionine--tRNA ligase, cytoplasmic OS=Homo sapiens OX=9606 GN=MARS PE=1 SV=2	7.23884e+06	168345
sp|P02652|APOA2_HUMAN	4.97884	NA	11167.9	EQLTPLIK;SKEQLTPLIK	1;1	2	3	0.1	11999;19549;19548	-	Apolipoprotein A-II OS=Homo sapiens OX=9606 GN=APOA2 PE=1 SV=1	7.77756e+06	1.55551e+06
sp|Q9GZL7|WDR12_HUMAN	9.04526	NA	47677.7	APLYDLAAHEDK;GAEEWILTGSYDK;WSPTHEQQLISGSLDNIVK	1;1;1	3	3	0.104	26113;29696;40109	-	Ribosome biogenesis protein WDR12 OS=Homo sapiens OX=9606 GN=WDR12 PE=1 SV=2	5.82741e+06	233096
sp|Q8TEA8|DTD1_HUMAN	3.74457	NA	23409	SASSGAEGDVSSER	1	1	1	0.067	25961	-	D-aminoacyl-tRNA deacylase 1 OS=Homo sapiens OX=9606 GN=DTD1 PE=1 SV=2	165708	18412
sp|P51665|PSMD7_HUMAN	28.2936	NA	37002.5	DIKDTTVGTLSQR;ITNQVHGLK;IVGWYHTGPK;PELAVQK;SVVALHNLINNK;TFEHVTSEIGAEEAEEVGVEHLLR;VVVHPLVLLSVVDHFNR	1;1;1;1;1;1;1	7	9	0.284	28753;14270;19569;6653;25445;25444;43247;38046;38047	-	26S proteasome non-ATPase regulatory subunit 7 OS=Homo sapiens OX=9606 GN=PSMD7 PE=1 SV=2	3.76458e+06	250972
sp|P62195|PRS8_HUMAN	30.236	NA	45597.1	EELQLLQEQGSYVGEVVR;EVIELPVKHPELFEALGIAQPK;IAELMPGASGAEVK;IEELQLIVNDK;LEGGSGGDSEVQR;LLREELQLLQEQGSYVGEVVR;VPDSTYEMIGGLDK	1;1;1;1;1;1;1	7	8	0.234	39477;42237;27010;25161;24341;42242;31511;31084	-	26S proteasome regulatory subunit 8 OS=Homo sapiens OX=9606 GN=PSMC5 PE=1 SV=1	5.5145e+06	196946
sp|P50502|F10A1_HUMAN	26.7494	NA	41305.5	AIDLFTDAIK;AIEINPDSAQPYK;LAILYAK;LDYDEDASAMLK;QDPSVLHTEEMR;VAAIEALNDGELQK;VMNLISK	1;1;1;1;1;1;1	7	11	0.2033	17643;29099;6912;26936;27413;28982;28981;29389;28980;29759;7837	-	Hsc70-interacting protein OS=Homo sapiens OX=9606 GN=ST13 PE=1 SV=2	1.99535e+07	1.17373e+06
sp|Q9BZF1|OSBL8_HUMAN	4.78597	NA	101132	VVLPTFILEPR	1	1	1	0.0124	24130	-	Oxysterol-binding protein-related protein 8 OS=Homo sapiens OX=9606 GN=OSBPL8 PE=1 SV=3	126299	2255.34
sp|Q04837|SSBP_HUMAN	9.57193	NA	17249	QATTIIADNIIFLSDQTK;SGDSEVYQLGDVSQK	1;1	2	2	0.223	38595;32854	-	Single-stranded DNA-binding protein, mitochondrial OS=Homo sapiens OX=9606 GN=SSBP1 PE=1 SV=1	3.82687e+06	347898
sp|Q15075|EEA1_HUMAN	6.78938	NA	162367	EQALQDLQQQR;IQNLEALLQK	1;1	2	2	0.0149	26513;20034	-	Early endosome antigen 1 OS=Homo sapiens OX=9606 GN=EEA1 PE=1 SV=2	778073	7204.38
sp|P50213|IDH3A_HUMAN	22.4938	NA	39566.1	HMGLFDHAAR;IAEFAFEYAR;LITEGASK;MSDGLFLQK;NVTAIQGPGGK;TPIAAGHPSMNLLLR;TPYTDVNIVTIR	1;1;1;1;1;1;1	7	7	0.2049	19445;21798;7770;15705;15252;32504;27558	-	Isocitrate dehydrogenase [NAD] subunit alpha, mitochondrial OS=Homo sapiens OX=9606 GN=IDH3A PE=1 SV=1	5.08523e+06	242154
sp|P42167|LAP2B_HUMAN	15.387	NA	50639.5	HASPILPITEFSDIPR;PEFLEDPSVLTK;SSTPLPTISSSAENTR;YGVNPGPIVGTTR	1;1;1;1	4	4	0.1256	35973;27064;33507;25724	-	Lamina-associated polypeptide 2, isoforms beta/gamma OS=Homo sapiens OX=9606 GN=TMPO PE=1 SV=2	1.49933e+06	59973.1
sp|O14950|ML12B_HUMAN	23.5655	NA	19766.5	ATSNVFAMFDQSQIQEFK;DGFIDKEDLHDMLASLGK;EAFNMIDQNR;ELLTTMGDR;FTDEEVDELYR;GNFNYIEFTR;LNGTDPEDVIR	1;1;1;1;1;1;1	7	8	0.5058	39753;38918;23059;23058;15074;28229;23338;22204	sp|P19105|ML12A_HUMAN	Myosin regulatory light chain 12B OS=Homo sapiens OX=9606 GN=MYL12B PE=1 SV=2	7.95492e+06	723174
sp|Q14318|FKBP8_HUMAN	2.762	NA	44533.7	TIHAELSK	1	1	1	0.0194	10564	-	Peptidyl-prolyl cis-trans isomerase FKBP8 OS=Homo sapiens OX=9606 GN=FKBP8 PE=1 SV=2	409668	20483.4
sp|Q9Y383|LC7L2_HUMAN	23.6637	NA	46485.6	ADYEIASK;AMLDQLMGTSR;EAEEVYR;LHLGFIEIR;VEQLGAEGNVEESQK;VHDLALR;VHELNEEIGK	1;1;1;1;1;1;1	7	7	0.1709	10483;21994;10454;17316;32931;7929;19930	-	Putative RNA-binding protein Luc7-like 2 OS=Homo sapiens OX=9606 GN=LUC7L2 PE=1 SV=2	8.54637e+06	449809
sp|P08195|4F2_HUMAN	24.7475	NA	67951.7	ADLLLSTQPGR;ADLLLSTQPGREEGSPLELER;EDFDSLLQSAK;GENSWFSTQVDTVATK;GLVLGPIHK;LKLEPHEGLLLR;WWHTGALYR	1;1;1;1;1;1;1	7	8	0.1238	20063;41267;23029;35593;11731;28304;28305;20764	-	4F2 cell-surface antigen heavy chain OS=Homo sapiens OX=9606 GN=SLC3A2 PE=1 SV=3	4.7491e+06	143912
sp|P21926|CD9_HUMAN	4.78597	NA	25399	KDVLETFTVK	1	1	1	0.0439	20409	-	CD9 antigen OS=Homo sapiens OX=9606 GN=CD9 PE=1 SV=4	638633	79829.2
sp|P62917|RL8_HUMAN	4.64029	NA	28007.3	AVVGVVAGGGR;DIIHDPGR	1;1	2	2	0.0739	11996;11384	-	60S ribosomal protein L8 OS=Homo sapiens OX=9606 GN=RPL8 PE=1 SV=2	2.59608e+07	1.85434e+06
sp|P43304|GPDM_HUMAN	20.722	NA	80801.6	DDFSSGTSSR;GFITIVDVQR;LVGAIVYYDGQHNDAR;LVQDYGLESEVAQHLAATYGDK;LVSEFPYIEAEVK;TVGLFLQGGK;VIFFLPWQK	1;1;1;1;1;1;1	7	7	0.1238	15844;19183;35940;41896;31074;14610;20326	-	Glycerol-3-phosphate dehydrogenase, mitochondrial OS=Homo sapiens OX=9606 GN=GPD2 PE=1 SV=3	1.9716e+06	41948.9
sp|Q09161|NCBP1_HUMAN	4.78597	NA	91780.5	ANNYNEAVYLVR	1	1	1	0.0152	28528	-	Nuclear cap-binding protein subunit 1 OS=Homo sapiens OX=9606 GN=NCBP1 PE=1 SV=1	92136.5	2424.65
sp|P40429|RL13A_HUMAN	22.1256	NA	23562.4	CEGINISGNFYR;FAYLGR;GPYHFR;IDKYTEVLK;LAHEVGWK;MVVPAALK;YQAVTATLEEK	1;1;1;1;1;1;1	7	8	0.2956	28652;5026;6424;17740;11927;8100;23036;23035	-	60S ribosomal protein L13a OS=Homo sapiens OX=9606 GN=RPL13A PE=1 SV=2	2.55065e+07	1.50038e+06
sp|Q9UNZ2|NSF1C_HUMAN	12.5973	NA	40548.3	EANLLNAVIVQR;LGSTAPQVLSTSSPAQQAENEAK;SGFSLDNGELR	1;1;1	3	3	0.1243	26013;41310;20936	-	NSFL1 cofactor p47 OS=Homo sapiens OX=9606 GN=NSFL1C PE=1 SV=2	845588	36764.7
sp|Q7L576|CYFP1_HUMAN	21.9493	NA	145089	LGTPQQIAIAR;SFLDDPIWR;SSLEGPTILDIEK;TVEVLEPEVTK;TVLPFSQEFQR;YAPLHLVPLIER;YSNSEVVTGSGR	1;1;1;1;1;1;1	7	8	0.063	19950;19215;27861;22717;26368;28395;28396;23146	-	Cytoplasmic FMR1-interacting protein 1 OS=Homo sapiens OX=9606 GN=CYFIP1 PE=1 SV=1	3.77861e+06	51761.7
sp|Q9Y3A5|SBDS_HUMAN	2.78037	NA	28745.3	LTNVAVVR	1	1	1	0.032	9698	-	Ribosome maturation protein SBDS OS=Homo sapiens OX=9606 GN=SBDS PE=1 SV=4	494719	27484.4
sp|Q5VWQ8|DAB2P_HUMAN	2.39473	NA	131543	LMSALTQLK	1	1	1	0.0076	14637	-	Disabled homolog 2-interacting protein OS=Homo sapiens OX=9606 GN=DAB2IP PE=1 SV=2	174384	2356.54
sp|Q9UEW8|STK39_HUMAN	3.43787	NA	59436.5	EVLEGLDYLHR	1	1	1	0.0202	26140	-	STE20/SPS1-related proline-alanine-rich protein kinase OS=Homo sapiens OX=9606 GN=STK39 PE=1 SV=3	9.23121e+06	369248
sp|Q9Y224|RTRAF_HUMAN	24.6791	NA	28050.7	EGLPVALDK;HDDYLVMLK;HILGFDTGDAVLNEAAQILR;LEYGDNAEK;LLHIEELR;NAEPLINLDVNNPDFK;NFIVWLEDQK	1;1;1;1;1;1;1	7	8	0.332	11987;18637;40114;40113;15148;14685;36240;24395	-	RNA transcription, translation and transport factor protein OS=Homo sapiens OX=9606 GN=RTRAF PE=1 SV=1	4.60715e+06	255953
sp|Q08257|QOR_HUMAN	2.64311	NA	35184.5	DLSLLSHGGR	1	1	1	0.0304	15710	-	Quinone oxidoreductase OS=Homo sapiens OX=9606 GN=CRYZ PE=1 SV=1	231039	11552
sp|O00330|ODPX_HUMAN	7.13516	NA	54088.8	HSLDASQGTATGPR;VSVNDFIIK	1;1	2	3	0.0459	27725;27723;15088	-	Pyruvate dehydrogenase protein X component, mitochondrial OS=Homo sapiens OX=9606 GN=PDHX PE=1 SV=3	236924	8461.59
sp|Q9H2G2|SLK_HUMAN	2.38824	NA	142607	INSTATPDQDR	1	1	1	0.0089	21823	-	STE20-like serine/threonine-protein kinase OS=Homo sapiens OX=9606 GN=SLK PE=1 SV=1	295091	4156.21
sp|O15372|EIF3H_HUMAN	22.8674	NA	39905.1	DFSPEALK;GEPPLPEEDLSK;HELLSLASSNHLGK;LFKPPQPPAR;NSHLINVLMWELEK;QVQIDGLVVLK;SAVADKHELLSLASSNHLGK	1;1;1;1;1;1;1	7	10	0.2131	10847;25060;25059;30628;19322;35149;35148;21623;39497;39496	-	Eukaryotic translation initiation factor 3 subunit H OS=Homo sapiens OX=9606 GN=EIF3H PE=1 SV=1	6.40657e+06	266941
sp|P39656|OST48_HUMAN	24.3389	NA	50769	LPDVYGVFQFK;NTLLIAGLQAR;SSLNPILFR;TADDPSLSLIK;TLVLLDNLNVR;WVFKEEGVLR;YSQTGNYELAVALSR	1;1;1;1;1;1;1	7	8	0.1711	25121;20038;15443;19655;23688;23423;23424;33921	-	Dolichyl-diphosphooligosaccharide--protein glycosyltransferase 48 kDa subunit OS=Homo sapiens OX=9606 GN=DDOST PE=1 SV=4	1.37797e+07	574154
sp|P42345|MTOR_HUMAN	2.75756	NA	288707	LFDAPEAPLPSR	1	1	1	0.0047	25122	-	Serine/threonine-protein kinase mTOR OS=Homo sapiens OX=9606 GN=MTOR PE=1 SV=1	1.01584e+06	6639.46
sp|P41227|NAA10_HUMAN	8.09357	NA	26441.9	DLTQMADELR;HVVLGAIENK;YVSLHVR	1;1;1	3	3	0.1149	20834;16635;9773	-	N-alpha-acetyltransferase 10 OS=Homo sapiens OX=9606 GN=NAA10 PE=1 SV=1	2.62577e+06	164111
sp|Q7Z478|DHX29_HUMAN	2.51039	NA	155139	QFLIDWVR	1	1	1	0.0058	16518	-	ATP-dependent RNA helicase DHX29 OS=Homo sapiens OX=9606 GN=DHX29 PE=1 SV=2	81250.4	978.921
sp|Q86YZ3|HORN_HUMAN	31.419	NA	282228	GPYESGSGHSSGLGHQESR;GPYESGSGHSSGLGHR;HGSGLGHSSSHGQHGSGSGR;HGSGSGHSSSYGQHGSGSGWSSSSGR;QSLGHGQHGSGSGQSPSPSR;QSSSYGPHGYGSGR;SSSSGQHGSGLGESSGFGHHESSSGQSSSYSQHGSGSGHSSGYGQHGSR	1;1;1;1;1;1;1	7	15	0.0575	37854;32383;32385;37281;37287;37305;37282;42337;42338;38095;37877;38094;28912;28911;45019	-	Hornerin OS=Homo sapiens OX=9606 GN=HRNR PE=1 SV=2	4.45243e+06	42811.8
sp|Q15417|CNN3_HUMAN	8.53054	NA	36390.8	GPSYGLSAEVK;YDHQAEEDLR	1;1	2	2	0.0638	17671;23858	-	Calponin-3 OS=Homo sapiens OX=9606 GN=CNN3 PE=1 SV=1	1.42432e+06	79128.7
sp|Q93009|UBP7_HUMAN	24.7288	NA	128220	DLLQFFKPR;EEAIEHNYGGHDDDLSVR;FDDDVVSR;IQDYDVSLDK;LLEIVSYK;LSEVLQAVTDHDIPQQLVER;VFYELQHSDKPVGTK	1;1;1;1;1;1;1	7	8	0.0799	19804;19803;39257;12361;20976;12789;41136;35228	-	Ubiquitin carboxyl-terminal hydrolase 7 OS=Homo sapiens OX=9606 GN=USP7 PE=1 SV=2	3.27454e+06	49614.2
sp|P28482|MK01_HUMAN	7.62447	NA	41363.2	FRHENIIGINDIIR;NYLLSLPHK;YIHSANVLHR	1;1;1	3	3	0.0917	34621;16829;21559	-	Mitogen-activated protein kinase 1 OS=Homo sapiens OX=9606 GN=MAPK1 PE=1 SV=3 >sp|TARGET11	1.8003e+06	78273.9
sp|Q13561|DCTN2_HUMAN	21.792	NA	44203.9	ASVEDADTQSK;LLGPDAAINLTDPDGALAK;LLLQLEATK;LTELETAVR;LTPVLLAK;QQLVASHLEK;VHQLYETIQR	1;1;1;1;1;1;1	7	7	0.1895	19292;37020;14885;14969;9173;19389;24229	-	Dynactin subunit 2 OS=Homo sapiens OX=9606 GN=DCTN2 PE=1 SV=4	7.69744e+06	296055
sp|Q13363|CTBP1_HUMAN	5.96923	NA	47505.5	IGSGFDNIDIK;QGAFLVNTAR	1;1	2	2	0.0477	20357;16517	-	C-terminal-binding protein 1 OS=Homo sapiens OX=9606 GN=CTBP1 PE=1 SV=2	1.14327e+06	54441.2
sp|P29692|EF1D_HUMAN	31.419	NA	31102.8	ATAPQTQHVSPMR;FEEHVQSVDIAAFNK;FYEQMNGPVAGASR;GVVQELQQAISK;IASLEVENQSLR;LQIQCVVEDDK;QENGASVILR;SLAGSSGPGASSGTSGDHGELVVR	1;1;1;1;1;0;1;1	7	13	0.395	28920;28919;28472;35018;31567;31597;24682;26593;26662;26220;16890;16933;40319;40320	-	Elongation factor 1-delta OS=Homo sapiens OX=9606 GN=EEF1D PE=1 SV=5	1.76222e+07	881108
sp|P30044|PRDX5_HUMAN	8.25241	NA	22072.5	FSMVVQDGIVK;LLADPTGAFGK;VNLAELFK	1;1;1	3	3	0.1402	22007;17017;11723	-	Peroxiredoxin-5, mitochondrial OS=Homo sapiens OX=9606 GN=PRDX5 PE=1 SV=4	2.82107e+06	217006
sp|Q9Y2I9|TBC30_HUMAN	2.14946	NA	102679	LSTGIPK	1	1	1	0.0076	4736	-	TBC1 domain family member 30 OS=Homo sapiens OX=9606 GN=TBC1D30 PE=1 SV=2	1.66214e+06	31964.3
sp|P62841|RS15_HUMAN	7.1021	NA	17029.2	DMIILPEMVGSMVGVYNGK;EAPPMEKPEVVK	1;1	2	2	0.2138	39716;26917	-	40S ribosomal protein S15 OS=Homo sapiens OX=9606 GN=RPS15 PE=1 SV=2	38782.8	5540.4
sp|Q16186|ADRM1_HUMAN	3.52888	NA	42126.8	LFFWMQEPK	1	1	1	0.0221	22078	-	Proteasomal ubiquitin receptor ADRM1 OS=Homo sapiens OX=9606 GN=ADRM1 PE=1 SV=2	0	0
sp|P17174|AATC_HUMAN	23.6849	NA	46218.5	APPSVFAEVPQAQPVLVFK;IANDNSLNHEYLPILGLAEFR;IGADFLAR;ITWSNPPAQGAR;NFGLYNER;VGGVQSLGGTGALR;VGNLTVVGK	1;1;1;1;1;1;1	7	7	0.2203	38966;41838;9425;24589;14346;23745;10181	-	Aspartate aminotransferase, cytoplasmic OS=Homo sapiens OX=9606 GN=GOT1 PE=1 SV=3	5.57965e+06	214602
sp|P40925|MDHC_HUMAN	25.1737	NA	36403	DVIATDKEDVAFK;ELTEEKESAFEFLSSA;FVEGLPINDFSR;GEFVTTVQQR;LGVTANDVK;NVIIWGNHSSTQYPDVNHAK;VIVVGNPANTNCLTASK	1;1;1;1;1;1;1	7	7	0.2904	29231;36286;27609;19837;11193;41058;35418	-	Malate dehydrogenase, cytoplasmic OS=Homo sapiens OX=9606 GN=MDH1 PE=1 SV=4	1.76806e+07	803662
sp|P62280|RS11_HUMAN	19.7819	NA	18419	CPFTGNVSIR;DYLHYIR;EAIEGTYIDK;EAIEGTYIDKK;NIGLGFK;VLLGETGK;VLLGETGKEK	1;1;1;1;1;1;1	7	7	0.2848	19298;13283;18844;23569;5630;7731;16414	-	40S ribosomal protein S11 OS=Homo sapiens OX=9606 GN=RPS11 PE=1 SV=3	2.05021e+07	2.05021e+06
sp|Q14258|TRI25_HUMAN	23.3774	NA	70927.7	EPPADVWTPPAR;FDTIYQILLK;ISAWHNNVEK;KVEQLQQEYTEMK;SRPELLEYYIK;VILDYNTAHNK;VLETFLAK	1;1;1;1;1;1;1	7	8	0.119	25874;23084;21056;33885;28104;24273;24274;11336	-	E3 ubiquitin/ISG15 ligase TRIM25 OS=Homo sapiens OX=9606 GN=TRIM25 PE=1 SV=2	6.7451e+06	177503
sp|P30041|PRDX6_HUMAN	27.4695	NA	25019.2	DGDSVMVLPTIPEEEAK;ELAILLGMLDPAEKDEK;FHDFLGDSWGILFSHPR;LPFPIIDDR;PGGLLLGDVAPNFEANTTVGR;VATPVDWK;VVFVFGPDKK	1;1;1;1;1;1;1	7	10	0.442	36732;37486;37485;39035;39036;16853;39678;11153;18738;18739	-	Peroxiredoxin-6 OS=Homo sapiens OX=9606 GN=PRDX6 PE=1 SV=3	1.56657e+07	979106
sp|P26038|MOES_HUMAN	20.7771	NA	67777.8	ALTSELANAR;APDFVFYAPR;EDAVLEYLK;ESEAVEWQQK;ESPLLFK;FVIKPIDK;FVIKPIDKK;IAQDLEMYGVNYFSIK;IGFPWSEIR;KAPDFVFYAPR;KAQQELEEQTR;LFFLQVK;NISFNDK;QLFDQVVK;RKPDTIEVQQMK;TANDMIHAENMR;VTTMDAELEFAIQPNTTGK	1;0;1;1;1;0;0;1;0;0;1;0;0;0;0;1;0	7	9	0.2704	15387;20493;16618;22353;8302;12626;12624;16952;16953;37577;17570;25066;25067;26625;26626;10450;8437;13195;30238;29805;29804;28759;28758;39539	-	Moesin OS=Homo sapiens OX=9606 GN=MSN PE=1 SV=3	7.24257e+06	181064
sp|P19012|K1C15_HUMAN	4.78597	NA	49181.1	ALEEANADLEVK;ITMQNLNDR;LAADDFR;LASYLDK;LASYLDKVR;LEQEIATYR;TRLEQEIATYR;VLDELTLAR	0;1;0;0;0;0;0;0	1	1	0.125	24739;17561;7394;7456;16080;16079;18247;27202;27201;14917	-	Keratin, type I cytoskeletal 15 OS=Homo sapiens OX=9606 GN=KRT15 PE=1 SV=3	1.93145e+06	56807.4
sp|Q7Z3Y8|K1C27_HUMAN	2.75756	NA	49791.5	DAEAWFNEK;VTMQNLNDR;VTMQNLNDRLASYLENVR	0;0;1	1	2	0.0588	17757;17662;17658;17042;39984;39983	-	Keratin, type I cytoskeletal 27 OS=Homo sapiens OX=9606 GN=KRT27 PE=1 SV=2	5.58747e+06	214903
sp|P35900|K1C20_HUMAN	2.04944	NA	48456.9	LEQEIATYR;QTAVLQQQVTVNTEELKGTEVQLTELR;TRLEQEIATYR	0;1;0	1	1	0.0896	18247;44201;27202;27201	-	Keratin, type I cytoskeletal 20 OS=Homo sapiens OX=9606 GN=KRT20 PE=1 SV=1	1.79686e+06	54450.2
sp|Q9HCU5|PREB_HUMAN	2.31614	NA	45439.7	FGQVPDQPAGLR	1	1	1	0.0288	24153	-	Prolactin regulatory element-binding protein OS=Homo sapiens OX=9606 GN=PREB PE=1 SV=2	866400	39381.8
sp|P16435|NCPR_HUMAN	7.54319	NA	76641.2	LEQLGAQR;NPFLAAVTTNR;VYVQHLLK	1;1;1	3	3	0.0399	11119;21350;13960	-	NADPH--cytochrome P450 reductase OS=Homo sapiens OX=9606 GN=POR PE=1 SV=2	3.14768e+06	85072.5
sp|Q13630|FCL_HUMAN	7.84887	NA	35870	DADLTDTAQTR;TYLPDFR;YNLDFWR	1;1;1	3	3	0.0779	21432;11013;14376	-	GDP-L-fucose synthase OS=Homo sapiens OX=9606 GN=TSTA3 PE=1 SV=1	1.4156e+06	78644.4
sp|P52815|RM12_HUMAN	2.91908	NA	21334.6	KLVESLPQEIK	1	1	1	0.0556	24129	-	39S ribosomal protein L12, mitochondrial OS=Homo sapiens OX=9606 GN=MRPL12 PE=1 SV=2	210067	21006.7
sp|Q9Y2Q9|RT28_HUMAN	2.97892	NA	20829.8	HSPLTQMGPAK	1	1	1	0.0588	20494	-	28S ribosomal protein S28, mitochondrial OS=Homo sapiens OX=9606 GN=MRPS28 PE=1 SV=1	580483	38698.9
sp|Q96D46|NMD3_HUMAN	3.00788	NA	57565.9	VPDVVLIK	1	1	1	0.0159	10059	-	60S ribosomal export protein NMD3 OS=Homo sapiens OX=9606 GN=NMD3 PE=1 SV=1	370328	13226
sp|P12955|PEPD_HUMAN	4.78597	NA	54512.9	VPLALFALNR	1	1	1	0.0203	17916	-	Xaa-Pro dipeptidase OS=Homo sapiens OX=9606 GN=PEPD PE=1 SV=3	234026	9361.05
sp|O00273|DFFA_HUMAN	7.48441	NA	36499.5	LQHTLQQVLDQR;LQQTQSLHSLR	1;1	2	3	0.0695	29961;29959;25071	-	DNA fragmentation factor subunit alpha OS=Homo sapiens OX=9606 GN=DFFA PE=1 SV=1	404607	20230.4
sp|P50914|RL14_HUMAN	10.684	NA	23417	CMQLTDFILK;LVAIVDVIDQNR;VAYVSFGPHAGK	1;1;1	3	4	0.1581	24141;23632;26456;22335	-	60S ribosomal protein L14 OS=Homo sapiens OX=9606 GN=RPL14 PE=1 SV=4	1.2702e+07	1.0585e+06
sp|P0CG48|UBC_HUMAN	27.9474	NA	76991.5	EGIPPDQQR;ESTLHLVLR;IQDKEGIPPDQQR;MQIFVK;TITLEVEPSDTIENVK;TLSDYNIQK;TLSDYNIQKESTLHLVLR	1;1;1;1;1;1;1	7	12	0.0774	15189;15188;15186;15187;16184;16183;31065;31039;6123;35903;16695;39937	sp|P62979|RS27A_HUMAN;sp|P0CG47|UBB_HUMAN;sp|P62987|RL40_HUMAN	Polyubiquitin-C OS=Homo sapiens OX=9606 GN=UBC PE=1 SV=3	1.51707e+07	240804
sp|Q9BYD6|RM01_HUMAN	4.89514	NA	36885.4	IDPLLPK;VAVFTENASEVK	1;1	2	2	0.0585	7036;24455	-	39S ribosomal protein L1, mitochondrial OS=Homo sapiens OX=9606 GN=MRPL1 PE=1 SV=2	501830	23896.7
sp|Q9BT78|CSN4_HUMAN	5.86117	NA	46239.7	ATTADGSSILDR;VISFEEQVASIR	1;1	2	2	0.0591	21438;27150	-	COP9 signalosome complex subunit 4 OS=Homo sapiens OX=9606 GN=COPS4 PE=1 SV=1	2.23943e+07	799797
sp|O15230|LAMA5_HUMAN	2.13903	NA	399479	LAQHEAGLMDLR	1	1	1	0.0032	26423	-	Laminin subunit alpha-5 OS=Homo sapiens OX=9606 GN=LAMA5 PE=1 SV=8	957910	5381.52
sp|O94832|MYO1D_HUMAN	23.3905	NA	116129	IGELVGVLVNHFK;ILAAILHLGNLK;INDIIEVK;SIPASDLPQVR;TLFTLEELR;VAAVEMLK;VIVQQPGER	1;1;1;1;1;1;1	7	8	0.0696	28506;28505;23878;12077;20506;18218;9868;14769	-	Unconventional myosin-Id OS=Homo sapiens OX=9606 GN=MYO1D PE=1 SV=2	3.86702e+06	52257
sp|P60866|RS20_HUMAN	11.7414	NA	13364.3	LIDLHSPSEIVK;RLIDLHSPSEIVK;TPVEPEVAIHR	1;1;1	3	4	0.2017	26343;26342;30661;22865	-	40S ribosomal protein S20 OS=Homo sapiens OX=9606 GN=RPS20 PE=1 SV=1	1.41834e+07	2.3639e+06
sp|P51148|RAB5C_HUMAN	25.594	NA	23467.8	FEIWDTAGQER;GAQAAIVVYDITNTDTFAR;GVDLQENNPASR;LVLLGESAVGK;NEPQNATGAPGR;QASPNIVIALAGNK;TAMNVNEIFMAIAK	1;1;1;1;1;1;1	7	8	0.4306	26354;38986;24659;16864;21603;21602;27679;32392	-	Ras-related protein Rab-5C OS=Homo sapiens OX=9606 GN=RAB5C PE=1 SV=2	5.14838e+06	367742
sp|Q92521|PIGB_HUMAN	2.47845	NA	65013.7	ILHLLGK	1	1	1	0.0126	6972	sp|Q9UBF2|COPG2_HUMAN	GPI mannosyltransferase 3 OS=Homo sapiens OX=9606 GN=PIGB PE=1 SV=1	32863.7	1263.99
sp|Q9UKD2|MRT4_HUMAN	12.589	NA	27542.9	LFGYEMAEFK;QNLIEELR;SPSDEYKDNLHQVSK;TKEEVNEWFTK	1;1;1;1	4	4	0.1841	22386;14416;35218;28091	-	mRNA turnover protein 4 homolog OS=Homo sapiens OX=9606 GN=MRTO4 PE=1 SV=2	4.8332e+06	302075
sp|P36952|SPB5_HUMAN	13.1008	NA	42073.4	GDTANEIGQVLHFENVK;ILVVNAAYFVGK;SLNLSTEFISSTK	1;1;1	3	4	0.112	37091;37092;24471;28554	-	Serpin B5 OS=Homo sapiens OX=9606 GN=SERPINB5 PE=1 SV=2	1.37872e+06	62668.9
sp|P13073|COX41_HUMAN	6.53025	NA	19564	ASWSSLSMDEK;HYVYGPLPQSFDK	1;1	2	2	0.142	23173;31761	-	Cytochrome c oxidase subunit 4 isoform 1, mitochondrial OS=Homo sapiens OX=9606 GN=COX4I1 PE=1 SV=1	1.65698e+06	138082
sp|Q07960|RHG01_HUMAN	3.00788	NA	50404.2	LEQLGIPR	1	1	1	0.0182	11463	-	Rho GTPase-activating protein 1 OS=Homo sapiens OX=9606 GN=ARHGAP1 PE=1 SV=1	753907	28996.4
sp|Q04206|TF65_HUMAN	3.52888	NA	60181.4	LPPVLSHPIFDNR	1	1	1	0.0236	30604	-	Transcription factor p65 OS=Homo sapiens OX=9606 GN=RELA PE=1 SV=2	0	0
sp|P07737|PROF1_HUMAN	28.5981	NA	15044.6	CYEMASHLR;DSLLQDGEFSMDLR;EGVHGGLINK;EGVHGGLINKK;SSFYVNGLTLGGQK;STGGAPTFNVTVTK;TLVLLMGK	1;1;1;1;1;1;1	7	10	0.5	19885;20485;33396;33100;14705;19356;29753;27200;9815;10332	-	Profilin-1 OS=Homo sapiens OX=9606 GN=PFN1 PE=1 SV=2	2.35083e+07	2.61203e+06
sp|O60716|CTND1_HUMAN	24.8689	NA	108103	ALSAIADLLTNEHER;GIPVLVGLLDHPK;GYELLFQPEVVR;IYISLLK;NLSYQVHR;SDFQVNLNNASR;SLDNNYSTPNER	1;1;1;1;1;1;1	7	8	0.0816	33610;26573;26572;29209;8993;14492;26754;28049	-	Catenin delta-1 OS=Homo sapiens OX=9606 GN=CTNND1 PE=1 SV=1	6.32908e+06	117205
sp|Q9NSD9|SYFB_HUMAN	22.3693	NA	66073.5	ASEGPAFFPGR;IDVPANR;LFEISDIVIK;LGVLHPDVITK;LIITEETAK;NPGFEIIHGLLDR;TTLLPGLLK	1;1;1;1;1;1;1	7	7	0.1188	18721;6649;20298;20866;14537;30019;12479	-	Phenylalanine--tRNA ligase beta subunit OS=Homo sapiens OX=9606 GN=FARSB PE=1 SV=3	5.55914e+06	123536
sp|O15479|MAGB2_HUMAN	22.6645	NA	35255.1	APTTAAAAAAGVSSTK;FQFLWGPR;FREHFPEILK;KSGSLVQFLLYK;QVPSSDPPR;SPSEDPLTR;VDLTDEESLLSSWDFPR;VLEFLAK	1;1;1;1;1;1;1;0	7	7	0.2759	27067;15557;25217;27296;13387;14007;38782;7812	-	Melanoma-associated antigen B2 OS=Homo sapiens OX=9606 GN=MAGEB2 PE=1 SV=3	1.09564e+07	730426
sp|P09525|ANXA4_HUMAN	4.78597	NA	35860.1	ISQTYQQQYGR	1	1	1	0.0345	26970	-	Annexin A4 OS=Homo sapiens OX=9606 GN=ANXA4 PE=1 SV=4	813312	35361.4
sp|P48735|IDHP_HUMAN	6.86416	NA	50876.9	IIWQFIK;LIDDMVAQVLK	1;1	2	2	0.0398	12219;22762	-	Isocitrate dehydrogenase [NADP], mitochondrial OS=Homo sapiens OX=9606 GN=IDH2 PE=1 SV=2	409343	14115.3
sp|Q10713|MPPA_HUMAN	4.78597	NA	58215.6	YLSGIAHFLEK	1	1	1	0.021	23930	-	Mitochondrial-processing peptidase subunit alpha OS=Homo sapiens OX=9606 GN=PMPCA PE=1 SV=2	1.3524e+06	45079.8
sp|Q6WCQ1|MPRIP_HUMAN	20.9625	NA	116461	EASDLLEQNR;FEALDIEK;HVHPTTAPDVTSSLPEEK;QYLEELQSVQR;SQISSVNSDVEALR;STEPSVTPDLLNFK;TLLTGDGGGEATGSPLAQGK	1;1;1;1;1;1;1	7	8	0.0927	20200;12770;38062;27576;30598;30619;31689;36476	-	Myosin phosphatase Rho-interacting protein OS=Homo sapiens OX=9606 GN=MPRIP PE=1 SV=3	5.80438e+06	96739.7
sp|P13807|GYS1_HUMAN	4.78597	NA	83732.5	TQVELLEAPTPALK	1	1	1	0.019	30712	-	Glycogen [starch] synthase, muscle OS=Homo sapiens OX=9606 GN=GYS1 PE=1 SV=2	614980	16183.7
sp|Q96EP5|DAZP1_HUMAN	9.57193	NA	43356.1	LFVGGLDWSTTQETLR;SQAPGQPGASQWGSR	1;1	2	2	0.0762	36390;30794	-	DAZ-associated protein 1 OS=Homo sapiens OX=9606 GN=DAZAP1 PE=1 SV=1	308024	23694.2
sp|P78417|GSTO1_HUMAN	22.9993	NA	27548	GSAPPGPVPEGSIR;HEVININLK;LEEVLTNK;LLPDDPYEK;LNECVDHTPK;MILELFSK;VPSLVGSFIR	1;1;1;1;1;1;1	7	8	0.2822	25392;16639;12140;17008;21637;13324;13866;16464	-	Glutathione S-transferase omega-1 OS=Homo sapiens OX=9606 GN=GSTO1 PE=1 SV=2	1.30701e+07	871338
sp|Q12797|ASPH_HUMAN	9.31987	NA	85809.4	EGIESGDPGTDDGR;GKIEEAVNAFK;IEEAVNAFK	1;1;1	3	3	0.033	27921;21416;14630	-	Aspartyl/asparaginyl beta-hydroxylase OS=Homo sapiens OX=9606 GN=ASPH PE=1 SV=3	1.42254e+06	39514.9
sp|Q96GG9|DCNL1_HUMAN	2.23461	NA	30105.1	FLDLWNK	1	1	1	0.027	11790	-	DCN1-like protein 1 OS=Homo sapiens OX=9606 GN=DCUN1D1 PE=1 SV=1	0	0
sp|P08133|ANXA6_HUMAN	26.5119	NA	75825.6	DAFVAIVQSVK;DLEADIIGDTSGHFQK;EAILDIITSR;SEIDLLNIR;SLEDALSSDTSGHFR;SLHQAIEGDTSGDFLK;TTGKPIEASIR	1;1;1;1;1;1;1	7	7	0.1308	20291;35203;18550;16358;33013;34759;20135	-	Annexin A6 OS=Homo sapiens OX=9606 GN=ANXA6 PE=1 SV=3	3.39132e+07	692106
sp|P35222|CTNB1_HUMAN	19.8842	NA	85442.2	AAVMVHQLSK;ATVGLIR;EGLLAIFK;HAVVNLINYQDDAELATR;LHYGLPVVVK;LLNDEDQVVVNK;LVQLLVR;TMQNTNDVETAR	1;1;0;1;1;1;1;1	7	8	0.1076	17374;5127;10331;39131;18327;27401;8591;27662;27188	sp|TARGET4	Catenin beta-1 OS=Homo sapiens OX=9606 GN=CTNNB1 PE=1 SV=1	2.17613e+06	51812.6
sp|Q7L2H7|EIF3M_HUMAN	31.8528	NA	42475.8	ALKDPNAFLFDHLLTLKPVK;DPNAFLFDHLLTLKPVK;LLTFMGMAVENK;QQWQQLYDTLNAWK;VAASCGAIQYIPTELDQVR;VMVELLGSYTEDNASQAR;WISDWNLTTEK	1;1;1;1;1;1;1	7	9	0.2513	41060;41059;38344;26422;36360;39630;38493;38671;27570	-	Eukaryotic translation initiation factor 3 subunit M OS=Homo sapiens OX=9606 GN=EIF3M PE=1 SV=1	2.89474e+06	125858
sp|Q07065|CKAP4_HUMAN	31.2262	NA	65982.7	DFTSLENTVEER;HSEAFEALQQK;IETNENNLESAK;LEGLGSSEADQDGLASTVR;SVGELPSTVESLQK;TAVDSLVAYSVK;VQEQVHTLLSQDQAQAAR	1;1;1;1;1;1;1	7	8	0.1628	28914;24266;26688;37534;29826;23047;38946;38945	-	Cytoskeleton-associated protein 4 OS=Homo sapiens OX=9606 GN=CKAP4 PE=1 SV=2	5.05162e+06	112258
sp|P22087|FBRL_HUMAN	2.46226	NA	33763.4	LAAAILGGVDQIHIKPGAK	1	1	1	0.0592	37104	-	rRNA 2'-O-methyltransferase fibrillarin OS=Homo sapiens OX=9606 GN=FBL PE=1 SV=2	0	0
sp|Q7L2E3|DHX30_HUMAN	21.8477	NA	133854	ATISLSDSDLLR;AVAGWEEVLR;LVLMSATGDNER;NLLNSVIGR;SGNILLHK;VSCLETVWVSR;VSHELGPSLR	1;1;1;1;1;1;1	7	8	0.0603	24360;18488;25412;13498;10025;25873;17201;17200	-	ATP-dependent RNA helicase DHX30 OS=Homo sapiens OX=9606 GN=DHX30 PE=1 SV=1	5.01033e+06	62629.1
sp|Q96N11|CG026_HUMAN	2.0397	NA	50014.4	LAQALQVAMASGALLCTR	1	1	1	0.0401	37123	-	Uncharacterized protein C7orf26 OS=Homo sapiens OX=9606 GN=C7orf26 PE=2 SV=1	0	0
sp|Q14517|FAT1_HUMAN	20.7244	NA	505958	ILNVFQK;LIMQISATDADIR;LSGVITTK;MGVYITHPAWEVR;TSGVLSTTGTPFDR;VQATDADAGLNR;VSVDESVMSTHSTAR	1;1;1;1;1;1;1	7	7	0.0179	9400;29552;7776;32218;28894;22240;33014	-	Protocadherin Fat 1 OS=Homo sapiens OX=9606 GN=FAT1 PE=1 SV=2	1.2078e+07	62580.3
sp|Q12904|AIMP1_HUMAN	10.7855	NA	34331.1	AILQATLR;GAEADQIIEYLK;ITFDAFPGEPDKELNPK	1;1;1	3	3	0.1186	10159;26308;37732	-	Aminoacyl tRNA synthase complex-interacting multifunctional protein 1 OS=Homo sapiens OX=9606 GN=AIMP1 PE=1 SV=2	1.67272e+06	92929
sp|P62913|RL11_HUMAN	9.58272	NA	20239.6	VLEQLTGQTPVFSK;VREYELR;YDGIILPGK	1;1;1	3	3	0.1685	31669;12776;13158	-	60S ribosomal protein L11 OS=Homo sapiens OX=9606 GN=RPL11 PE=1 SV=2	2.1851e+07	2.42789e+06
sp|P19404|NDUV2_HUMAN	8.02315	NA	27374	AAAVLPVLDLAQR;DIEEIIDELK;FFSAALR	1;1;1	3	3	0.1205	25927;21805;7531	-	NADH dehydrogenase [ubiquinone] flavoprotein 2, mitochondrial OS=Homo sapiens OX=9606 GN=NDUFV2 PE=1 SV=2	460155	27068
sp|Q5T9S5|CCD18_HUMAN	2.27968	NA	168857	EAHLEAR	1	1	1	0.0048	7977	-	Coiled-coil domain-containing protein 18 OS=Homo sapiens OX=9606 GN=CCDC18 PE=1 SV=1	710919	7405.4
sp|Q9BTW9|TBCD_HUMAN	7.96712	NA	132515	ISHWDGVIR;LDGNLLTQPGQAR;VIEQLLVGLK	1;1;1	3	3	0.0268	16733;27290;17847	-	Tubulin-specific chaperone D OS=Homo sapiens OX=9606 GN=TBCD PE=1 SV=2	717291	11569.2
sp|P15121|ALDR_HUMAN	6.12351	NA	35830.5	MPILGLGTWK;NLVVIPK	1;1	2	3	0.0538	17981;18577;6600	-	Aldose reductase OS=Homo sapiens OX=9606 GN=AKR1B1 PE=1 SV=3	2.82421e+06	141210
sp|O00541|PESC_HUMAN	5.27507	NA	67960	GSATNYITR;LAQEEESEAK	1;1	2	2	0.0323	13385;18631	-	Pescadillo homolog OS=Homo sapiens OX=9606 GN=PES1 PE=1 SV=1	1.93243e+06	53678.5
sp|P29373|RABP2_HUMAN	10.165	NA	15683	IAVAAASKPAVEIK;PNFSGNWK;QEGDTFYIK	1;1;1	3	3	0.2246	26861;12254;17406	-	Cellular retinoic acid-binding protein 2 OS=Homo sapiens OX=9606 GN=CRABP2 PE=1 SV=2	2.36131e+06	214664
sp|P08243|ASNS_HUMAN	20.1359	NA	64328.6	ADWLSHYWMPK;DTYGVRPLFK;EAFSDGITSVK;EILWRPK;ELYLFDVLR;LAVVDPLFGMQPIR;LFPGFEIETVK	1;1;1;1;1;1;1	7	7	0.1301	29190;20987;19415;11998;19937;32175;23998	-	Asparagine synthetase [glutamine-hydrolyzing] OS=Homo sapiens OX=9606 GN=ASNS PE=1 SV=4	1.83771e+07	510474
sp|Q9UHD8|SEPT9_HUMAN	23.2892	NA	65360.8	EFDEDSEDR;FINDQYEK;LEPKPQPPVAEATPR;STLINTLFK;VPEVPTAPATDAAPK;VVNIVPVIAK;YLQEEVNINR	1;1;1;1;1;1;1	7	7	0.1297	18945;15762;33165;15117;29577;15618;23921	-	Septin-9 OS=Homo sapiens OX=9606 GN=SEPT9 PE=1 SV=2	7.29125e+06	186955
sp|P62333|PRS10_HUMAN	25.4502	NA	44145.1	ALQSVGQIVGEVLK;EVIELPLTNPELFQR;FSEGTSADR;HGEIDYEAIVK;IHAGPITK;KIHIDLPNEQAR;VVSSSIVDK	1;1;1;1;1;1;1	7	8	0.2005	28974;36035;12919;12918;23793;8419;28755;11720	-	26S proteasome regulatory subunit 10B OS=Homo sapiens OX=9606 GN=PSMC6 PE=1 SV=1	4.47423e+06	165712
sp|Q92734|TFG_HUMAN	28.3051	NA	43421.2	AQLGEDIRR;IPIHNEDITYDELVLMMQR;LLDSLEPPGEPGPSTNIPENDTVDGR;LLSNDEVTIK;NRPPFGQGYTQPGPGYR;NVMSAFGLTDDQVSGPPSAPAEDR;QSTQVMAASMSAFDPLKNQDEINK	1;1;1;1;1;1;1	7	12	0.3225	15821;15820;41412;41504;41590;43396;43397;18578;37370;42346;42254;43259	-	Protein TFG OS=Homo sapiens OX=9606 GN=TFG PE=1 SV=2	1.08607e+07	835437
sp|Q13243|SRSF5_HUMAN	5.81503	NA	31245.3	LIVENLSSR;QAGEVTFADAHRPK;VSWQDLK	0;1;1	2	2	0.1103	14939;31133;9836	-	Serine/arginine-rich splicing factor 5 OS=Homo sapiens OX=9606 GN=SRSF5 PE=1 SV=1	1.96986e+06	140704
sp|P09001|RM03_HUMAN	5.5769	NA	38608.1	RPGAVATGDIGR;VGLIALK	1;1	2	2	0.0546	20028;4687	-	39S ribosomal protein L3, mitochondrial OS=Homo sapiens OX=9606 GN=MRPL3 PE=1 SV=1	618196	29437.9
sp|O95816|BAG2_HUMAN	6.19543	NA	23757.2	EAATAVEQEK;FLDDLGNAK	1;1	2	2	0.09	16475;13725	-	BAG family molecular chaperone regulator 2 OS=Homo sapiens OX=9606 GN=BAG2 PE=1 SV=1	801578	50098.6
sp|Q9H0U3|MAGT1_HUMAN	3.52888	NA	38011.4	QADEEFQILANSWR	1	1	1	0.0418	34554	-	Magnesium transporter protein 1 OS=Homo sapiens OX=9606 GN=MAGT1 PE=1 SV=1	0	0
sp|P40763|STAT3_HUMAN	3.74457	NA	88011.4	GLSIEQLTTLAEK	1	1	1	0.0169	27885	-	Signal transducer and activator of transcription 3 OS=Homo sapiens OX=9606 GN=STAT3 PE=1 SV=2	80827	1796.16
sp|Q6XQN6|PNCB_HUMAN	3.43787	NA	57542	SPAQYQVVLSER	1	1	1	0.0223	27125	-	Nicotinate phosphoribosyltransferase OS=Homo sapiens OX=9606 GN=NAPRT PE=1 SV=2	222274	9261.43
sp|P45880|VDAC2_HUMAN	29.2872	NA	31546.5	GFGFGLVK;LTFDTTFSPNTGK;LTLSALVDGK;SCSGVEFSTSGSSNTDTGK;VNNSSLIGVGYTQTLRPGVK;VTGTLETK;YQLDPTASISAK	1;1;1;1;1;1;1	7	8	0.3061	7952;28629;14510;37573;39725;39726;8954;24453	-	Voltage-dependent anion-selective channel protein 2 OS=Homo sapiens OX=9606 GN=VDAC2 PE=1 SV=2	1.81563e+07	1.13477e+06
sp|P43686|PRS6B_HUMAN	23.0911	NA	47336.5	AVAHHTTAAFIR;EAVELPLTHFELYK;ELLKPNASVALHK;LQQELEFLEVQEEYIKDEQK;QIGIDPPR;RFDAQTGADR;YIVLAK	1;1;1;1;1;1;1	7	7	0.1986	24515;34221;28374;42659;10467;18753;4530	-	26S proteasome regulatory subunit 6B OS=Homo sapiens OX=9606 GN=PSMC4 PE=1 SV=2	8.08008e+06	367276
sp|Q13619|CUL4A_HUMAN	6.87574	NA	87624.4	EDSLDSVLFLK;QYQIDAAIVR	1;1	2	2	0.0277	23528;20286	sp|Q13620|CUL4B_HUMAN	Cullin-4A OS=Homo sapiens OX=9606 GN=CUL4A PE=1 SV=3	936827	16729.1
sp|P22392|NDKB_HUMAN	12.1152	NA	17286.9	DRPFFPGLVK;EISLWFKPEELVDYK;GDFCIQVGR;TFIAIKPDGVQR;VMLGETNPADSKPGTIR;YMNSGPVVAMVWEGLNVVK	1;1;0;0;0;1	3	3	0.5395	20259;37433;15587;26178;36093;36094;35859;35858;39893	-	Nucleoside diphosphate kinase B OS=Homo sapiens OX=9606 GN=NME2 PE=1 SV=1	168867	14072.2
sp|Q7L014|DDX46_HUMAN	24.1293	NA	117290	DSIINDFK;GYAYTFITEDQAR;LQNSYQPTNK;MSQEEVNVFR;QTVMFSATFPR;TIAFLLPMFR;VVTVVTTK	1;1;1;1;1;1;1	7	7	0.0679	12332;31362;20876;23096;24709;22063;8891	-	Probable ATP-dependent RNA helicase DDX46 OS=Homo sapiens OX=9606 GN=DDX46 PE=1 SV=2	1.20394e+07	200656
sp|O96000|NDUBA_HUMAN	5.22426	NA	20763.2	EVEQFTQVAK;YQDLGAYSSAR	1;1	2	2	0.1221	20352;22236	-	NADH dehydrogenase [ubiquinone] 1 beta subcomplex subunit 10 OS=Homo sapiens OX=9606 GN=NDUFB10 PE=1 SV=3	4.53842e+06	378202
sp|O00487|PSDE_HUMAN	10.6567	NA	34554.6	AVAVVVDPIQSVK;AVEEEDKMTPEQLAIK;VVIDAFR	1;1;1	3	3	0.1161	25547;36754;7805	-	26S proteasome non-ATPase regulatory subunit 14 OS=Homo sapiens OX=9606 GN=PSMD14 PE=1 SV=1	1.84706e+06	115441
sp|P33991|MCM4_HUMAN	24.5174	NA	96497.6	ALADDDFLTVTGK;GILLQLFGGTR;LHGLDEEAEQK;RLHGLDEEAEQK;THIDVIHYR;TTIENIQLPHTLLSR;VNVTGIYR	1;1;1;1;1;1;1	7	7	0.0788	26805;20221;23629;28490;19426;35058;11360	-	DNA replication licensing factor MCM4 OS=Homo sapiens OX=9606 GN=MCM4 PE=1 SV=5	1.00238e+07	196545
sp|P62873|GBB1_HUMAN	6.47607	NA	37353	IYAMHWGTDSR;LLVSASQDGK	1;1	2	4	0.0618	25900;26375;25901;14535	sp|P62879|GBB2_HUMAN	Guanine nucleotide-binding protein G(I)/G(S)/G(T) subunit beta-1 OS=Homo sapiens OX=9606 GN=GNB1 PE=1 SV=3	1.11384e+06	85679.7
sp|Q9UHB9|SRP68_HUMAN	16.3244	NA	70685.6	ALLQQQPEDDSK;IFLLGLADNEAAIVQAESEETK;SGLTGYIK;VTEELLTDNR	1;1;1;1	4	4	0.0829	26971;41583;8485;20768	-	Signal recognition particle subunit SRP68 OS=Homo sapiens OX=9606 GN=SRP68 PE=1 SV=2	2.2531e+06	53645.3
sp|P05109|S10A8_HUMAN	3.13698	NA	10827.6	ALNSIIDVYHK	1	1	1	0.1183	23771	-	Protein S100-A8 OS=Homo sapiens OX=9606 GN=S100A8 PE=1 SV=1	4.07548e+06	509435
sp|Q8N999|CL029_HUMAN	3.74457	NA	37466	VLATETVSHK	1	1	1	0.0308	16817	-	Uncharacterized protein C12orf29 OS=Homo sapiens OX=9606 GN=C12orf29 PE=1 SV=2	558891	27944.6
sp|P34897|GLYM_HUMAN	24.9729	NA	55957.7	AMADALLER;HADIVTTTTHK;ISATSIFFESMPYK;LGAPALTSR;SGLIFYR;TGLIDYNQLALTAR;VEQFAR;VLELVSITANK	1;1;0;1;1;1;1;1	7	8	0.1607	13631;22028;33317;10149;10148;9186;31729;5643;20682	-	Serine hydroxymethyltransferase, mitochondrial OS=Homo sapiens OX=9606 GN=SHMT2 PE=1 SV=3	6.55285e+06	198571
sp|Q96QK1|VPS35_HUMAN	21.874	NA	91648.9	AELAELPLR;IFSFAHQTISALIK;ILVGTNLVR;IREDLPNLESSEETEQINK;LFDIFSQQVATVIQSR;LLDEAIQAVK;NIIIALIDR	1;1;1;1;1;1;1	7	7	0.108	14326;32236;13474;40776;36834;17392;15233	-	Vacuolar protein sorting-associated protein 35 OS=Homo sapiens OX=9606 GN=VPS35 PE=1 SV=2	1.01143e+07	210714
sp|Q12849|GRSF1_HUMAN	8.19087	NA	53092.6	IASFPTAK;SSPVVNDGVVR;YIEIFPSR	1;1;1	3	3	0.0563	8345;18450;14730	-	G-rich sequence factor 1 OS=Homo sapiens OX=9606 GN=GRSF1 PE=1 SV=3	2.73545e+06	88240.2
sp|Q9BTE3|MCMBP_HUMAN	6.14928	NA	72933.8	IIQHLVPASFR;IYLTLLR	1;1	2	3	0.028	24037;24036;10363	-	Mini-chromosome maintenance complex-binding protein OS=Homo sapiens OX=9606 GN=MCMBP PE=1 SV=2	481605	13016.4
sp|Q9Y6C9|MTCH2_HUMAN	10.8387	NA	33308.9	EVSSSFDHVIK;GLFTGLTPR;VLQHYQESDKGEELGPGNVQK	1;1;1	3	3	0.1353	22841;12679;41549	-	Mitochondrial carrier homolog 2 OS=Homo sapiens OX=9606 GN=MTCH2 PE=1 SV=1	2.4182e+06	161213
sp|Q9Y316|MEMO1_HUMAN	4.78597	NA	33711.5	HPIGVLLNAITELQK	1	1	1	0.0505	33474	-	Protein MEMO1 OS=Homo sapiens OX=9606 GN=MEMO1 PE=1 SV=1	0	0
sp|Q16629|SRSF7_HUMAN	9.06592	NA	27350	AFSYYGPLR;NPPGFAFVEFEDPR;NPPGFAFVEFEDPRDAEDAVR;VYVGNLGTGAGK	1;0;1;1	3	3	0.1765	16386;33015;41694;18734	-	Serine/arginine-rich splicing factor 7 OS=Homo sapiens OX=9606 GN=SRSF7 PE=1 SV=1	3.88255e+06	242660
sp|P84103|SRSF3_HUMAN	9.57193	NA	19317.9	NPPGFAFVEFEDPR;VYVGNLGNNGNK;VYVGNLGNNGNKTELER	0;1;1	2	4	0.189	33015;22929;22892;37168;37169	-	Serine/arginine-rich splicing factor 3 OS=Homo sapiens OX=9606 GN=SRSF3 PE=1 SV=1	3.09261e+06	309261
sp|Q9BPW8|NIPS1_HUMAN	8.80709	NA	33288.8	GWDENVYYTVPLVR;IQFHNVKPEYLDAYNSLTEAVLPK;MGPNIYELR	1;1;1	3	3	0.1655	34636;43694;17714	-	Protein NipSnap homolog 1 OS=Homo sapiens OX=9606 GN=NIPSNAP1 PE=1 SV=1	2.49983e+06	138880
sp|P62942|FKB1A_HUMAN	2.28615	NA	11943.1	GVQVETISPGDGR	1	1	1	0.1204	25177	-	Peptidyl-prolyl cis-trans isomerase FKBP1A OS=Homo sapiens OX=9606 GN=FKBP1A PE=1 SV=2	452988	150996
sp|O76031|CLPX_HUMAN	12.7434	NA	69180.7	AQQGIVFLDEVDK;LLQDANYNVEK;LPVVVPLHSLDEK;TLVQILTEPR	1;1;1;1	4	4	0.0742	29532;24907;29116;20037	-	ATP-dependent Clp protease ATP-binding subunit clpX-like, mitochondrial OS=Homo sapiens OX=9606 GN=CLPX PE=1 SV=2	2.92481e+06	66472.9
sp|Q92945|FUBP2_HUMAN	28.1571	NA	73070	HSVGVVIGR;IGGDAATTVNNSTPDFGFGGQK;IGQQPQQPGAPPQQDYTK;IINDLLQSLR;MILIQDGSQNTNVDKPLR;SVSLTGAPESVQK;VQISPDSGGLPER	1;1;1;1;1;1;1	7	7	0.1449	11417;40117;38472;20583;39290;24785;26448	-	Far upstream element-binding protein 2 OS=Homo sapiens OX=9606 GN=KHSRP PE=1 SV=4	5.45874e+06	133140
sp|Q9BQA1|MEP50_HUMAN	6.97371	NA	36701.1	ILLWDTR;YEHDDIVSTVSVLSSGTQAVSGSK	1;1	2	2	0.0906	11199;42287	-	Methylosome protein 50 OS=Homo sapiens OX=9606 GN=WDR77 PE=1 SV=1	1.16587e+06	97155.7
sp|P11766|ADHX_HUMAN	24.9032	NA	39698.4	AAVAWEAGKPLSIEEIEVAPPK;AFELMHSGK;GTAFGGWK;IIGVDINK;IIGVDINKDK;IKVDEFVTHNLSFDEINK;VDEFVTHNLSFDEINK	1;1;1;1;1;1;1	7	7	0.1791	41239;14588;7917;9695;17947;40075;37564	-	Alcohol dehydrogenase class-3 OS=Homo sapiens OX=9606 GN=ADH5 PE=1 SV=4	7.23375e+06	380724
sp|P84085|ARF5_HUMAN	9.67121	NA	20516.6	DAVLLVFANK;HYFQNTQGLIFVVDSNDR;HYFQNTQGLIFVVDSNDRER;IRPLWR;LGLQHLR;MLQEDELR;QDMPNAMPVSELTDK;TTILYK	0;0;0;0;1;1;1;0	3	3	0.4	17027;40111;40110;42110;8582;8422;15014;34567;5336	-	ADP-ribosylation factor 5 OS=Homo sapiens OX=9606 GN=ARF5 PE=1 SV=2	1.13421e+06	87246.5
sp|P61204|ARF3_HUMAN	7.45639	NA	20587.7	DAVLLVFANK;HYFQNTQGLIFVVDSNDR;HYFQNTQGLIFVVDSNDRER;IRPLWR;MLAEDELR;QDLPNAMNAAEITDK;TTILYK	0;0;0;0;1;1;0	2	3	0.3591	17027;40111;40110;42110;8582;13182;33477;33170;5336	sp|P84077|ARF1_HUMAN	ADP-ribosylation factor 3 OS=Homo sapiens OX=9606 GN=ARF3 PE=1 SV=2	2.20494e+06	183745
sp|Q99962|SH3G2_HUMAN	2.74568	NA	39937.1	TIEYLQPNPASR	1	1	1	0.0341	27505	sp|Q99961|SH3G1_HUMAN	Endophilin-A1 OS=Homo sapiens OX=9606 GN=SH3GL2 PE=1 SV=1	626565	32977.1
sp|Q71U36|TBA1A_HUMAN	4.78597	NA	50103.6	AFVHWYVGEGMEEGEFSEAR;AVCMLSNTTAIAEAWAR;AVFVDLEPTVIDEVR;AYHEQLSVAEITNACFEPANQMVK;DVNAAIATIK;EDAANNYAR;EDMAALEK;EIIDLVLDR;FDGALNVDLTEFQTNLVPYPR;FDLMYAK;IHFPLATYAPVISAEK;LDHKFDLMYAK;LIGQIVSSITASLR;LSVDYGKK;NLDIERPTYTNLNR;QLFHPEQLITGKEDAANNYAR;TIGGGDDSFNTFFSETGAGK;TIQFVDWCPTGFK;VGINYQPPTVVPGGDLAK;YMACCLLYR	0;0;0;0;0;0;0;0;0;0;0;0;1;0;0;0;0;0;0;0	1	1	0.5942	41501;41409;41410;41502;37219;37014;34465;34464;34466;43557;43599;14460;14692;14722;14723;10839;16857;16855;41910;10724;10202;35382;35383;35384;35379;35380;35385;27229;27690;27691;27228;29414;10958;34789;34790;41942;41829;38763;38778;32646;36415;36413;36414;22916	-	Tubulin alpha-1A chain OS=Homo sapiens OX=9606 GN=TUBA1A PE=1 SV=1	0	0
sp|A6NHL2|TBAL3_HUMAN	4.78597	NA	49876.7	EDAANNYAR;FDLMYAK;LDHKFDLMYAK;SFGGGTGSGFTSLLMER;YMACCLLYR	0;0;0;1;0	1	2	0.1031	14692;14722;14723;10724;10202;27229;27690;27691;27228;34497;34802;22916	-	Tubulin alpha chain-like 3 OS=Homo sapiens OX=9606 GN=TUBAL3 PE=1 SV=2	735747	29429.9
sp|P68366|TBA4A_HUMAN	6.83695	NA	49892.4	AFVHWYVGEGMEEGEFSEAR;AVCMLSNTTAIAEAWAR;AVFVDLEPTVIDEIR;AYHEQLSVAEITNACFEPANQMVK;EDAANNYAR;EDMAALEK;FDGALNVDLTEFQTNLVPYPR;FDLMYAK;IHFPLATYAPVISAEK;LDHKFDLMYAK;LSVDYGKK;NLDIERPTYTNLNR;QLFHPEQLITGKEDAANNYAR;SIQFVDWCPTGFK;VGINYQPPTVVPGGDLAK;YMACCLLYR	0;0;1;0;0;0;0;0;0;0;0;0;0;1;0;0	2	3	0.4799	41501;41409;41410;41502;37219;37014;34731;43557;43599;14692;14722;14723;10839;41910;10724;10202;35382;35383;35384;35379;35380;35385;27229;27690;27691;27228;10958;34789;34790;41942;41829;32386;32387;36415;36413;36414;22916	-	Tubulin alpha-4A chain OS=Homo sapiens OX=9606 GN=TUBA4A PE=1 SV=1	2.02781e+06	92173.3
sp|Q9BQE3|TBA1C_HUMAN	9.57193	NA	49863.5	AFVHWYVGEGMEEGEFSEAR;AVCMLSNTTAVAEAWAR;AVFVDLEPTVIDEVR;AYHEQLTVAEITNACFEPANQMVK;DVNAAIATIK;EDAANNYAR;EDMAALEK;EIIDLVLDR;FDGALNVDLTEFQTNLVPYPR;FDLMYAK;IHFPLATYAPVISAEK;LDHKFDLMYAK;LSVDYGKK;NLDIERPTYTNLNR;QLFHPEQLITGKEDAANNYAR;TIGGGDDSFNTFFSETGAGK;TIQFVDWCPTGFK;VGINYQPPTVVPGGDLAK;YMACCLLYR	0;1;0;1;0;0;0;0;0;0;0;0;0;0;0;0;0;0;0	2	2	0.5657	41501;41409;41410;41502;37052;34465;34464;34466;43654;14460;14692;14722;14723;10839;16857;16855;41910;10724;10202;35382;35383;35384;35379;35380;35385;27229;27690;27691;27228;10958;34789;34790;41942;41829;38763;38778;32646;36415;36413;36414;22916	-	Tubulin alpha-1C chain OS=Homo sapiens OX=9606 GN=TUBA1C PE=1 SV=1	1.04791e+06	47632.3
sp|Q99714|HCD2_HUMAN	7.86956	NA	26906.1	DLAPIGIR;GGIVGMTLPIAR;LVGQGASAVLLDLPNSGGEAQAK	1;1;1	3	3	0.1648	9162;21214;40415	-	3-hydroxyacyl-CoA dehydrogenase type-2 OS=Homo sapiens OX=9606 GN=HSD17B10 PE=1 SV=3	815451	50965.7
sp|Q53GA4|PHLA2_HUMAN	2.8325	NA	17081.8	SDSLFQLWK	1	1	1	0.0592	18282	-	Pleckstrin homology-like domain family A member 2 OS=Homo sapiens OX=9606 GN=PHLDA2 PE=1 SV=2	111782	11178.2
sp|P27694|RFA1_HUMAN	20.3131	NA	68095.3	AAGPSLSHTSGGTQSK;ATAFNEQVDK;FFPLIEVNK;FIVNTLK;LFSLELVDESGEIR;QPVLAIK;VKVETYNDESR	1;1;1;1;1;1;1	7	7	0.1201	30152;18233;17652;8349;32785;6197;25992	-	Replication protein A 70 kDa DNA-binding subunit OS=Homo sapiens OX=9606 GN=RPA1 PE=1 SV=2	1.02752e+07	311371
sp|P35270|SPRE_HUMAN	2.69844	NA	28030.8	QLEAELGAER	1	1	1	0.0383	17966	-	Sepiapterin reductase OS=Homo sapiens OX=9606 GN=SPR PE=1 SV=1	1.292e+06	75999.7
sp|O14964|HGS_HUMAN	2.8533	NA	86137.5	VVQDTYQIMK	1	1	1	0.0129	22606	-	Hepatocyte growth factor-regulated tyrosine kinase substrate OS=Homo sapiens OX=9606 GN=HGS PE=1 SV=1	0	0
sp|Q9BR76|COR1B_HUMAN	8.43885	NA	54200.2	DADPILISLR;LEEQLGR;VGIIAWHPTAR	1;1;1	3	3	0.0573	17874;8799;21954	-	Coronin-1B OS=Homo sapiens OX=9606 GN=CORO1B PE=1 SV=1	3.4638e+06	150600
sp|P23921|RIR1_HUMAN	21.4446	NA	90012.5	EQGPYETYEGSPVSK;HPDYAILAAR;IAVSNLHK;SNQQNLGTIK;VAERPQHMLMR;VLSGEFQIVNPHLLK;YPFESAEAQLLNK	1;1;1;1;1;1;1	7	7	0.1035	33902;18383;10026;17492;27789;34323;30708	-	Ribonucleoside-diphosphate reductase large subunit OS=Homo sapiens OX=9606 GN=RRM1 PE=1 SV=1	2.94149e+06	66852
sp|Q9NUQ6|SPS2L_HUMAN	9.57193	NA	61690.7	LTDLASQMAEMQLAELR;SQGSGNEAEPLGK	1;1	2	2	0.0538	38139;23779	-	SPATS2-like protein OS=Homo sapiens OX=9606 GN=SPATS2L PE=1 SV=2	322636	8272.72
sp|P23193|TCEA1_HUMAN	3.02538	NA	33948	NIPMTLELLQSTR	1	1	1	0.0432	30863	-	Transcription elongation factor A protein 1 OS=Homo sapiens OX=9606 GN=TCEA1 PE=1 SV=2	41420.6	2180.03
sp|P54727|RD23B_HUMAN	27.238	NA	43144.6	ASFNNPDR;AVEYLLMGIPGDR;ILNDDTALK;NFVVVMVTKPK;QEKPAEKPAETPVATSPTATDSTSGDSSR;QIIQQNPSLLPALLQQIGR;TLQQQTFK	1;1;1;1;1;1;1	7	11	0.2372	11307;28751;28752;29204;14068;23395;23937;44052;44053;39938;13770	-	UV excision repair protein RAD23 homolog B OS=Homo sapiens OX=9606 GN=RAD23B PE=1 SV=1	9.55996e+06	637331
sp|P11387|TOP1_HUMAN	25.1753	NA	90668.9	AEEVATFFAK;DEDDADYKPK;HLQDLMEGLTAK;LEVQATDREENK;QPEDDLFDR;TYNASITLQQQLK;WGVPIEK	1;1;1;1;1;1;1	7	8	0.0954	17866;20969;26479;28695;28694;18657;30675;8093	-	DNA topoisomerase 1 OS=Homo sapiens OX=9606 GN=TOP1 PE=1 SV=2	5.0676e+06	107821
sp|P12931|SRC_HUMAN	25.257	NA	59797	LFGGFNSSDTVTSPQR	1;1;1;1;1;1;1;1	7	9	0.1899	23604;24859;31481;22271;23240;30188;32696;16161;32624	-	Proto-oncogene tyrosine-protein kinase Src OS=Homo sapiens OX=9606 GN=SRC PE=1 SV=3	5.18804e+07	156965
sp|P37802|TAGL2_HUMAN	4.78597	NA	22377.2	QMEQISQFLQAAER	1	1	1	0.0704	34053	-	Transgelin-2 OS=Homo sapiens OX=9606 GN=TAGLN2 PE=1 SV=3	440751	31482.2
sp|Q9BTE6|AASD1_HUMAN	2.78037	NA	45451.3	TNLIFLSGNR	1	1	1	0.0243	18702	-	Alanyl-tRNA editing protein Aarsd1 OS=Homo sapiens OX=9606 GN=AARSD1 PE=1 SV=2	479026	19161.1
sp|Q8WXX5|DNJC9_HUMAN	6.34939	NA	29891.1	GSEEELADIK;VSLQVHPDR	1;1	2	2	0.0731	17040;15565	-	DnaJ homolog subfamily C member 9 OS=Homo sapiens OX=9606 GN=DNAJC9 PE=1 SV=1	2.68429e+06	149127
sp|Q9NR28|DBLOH_HUMAN	3.02538	NA	27113.7	AVYTLTSLYR	1	1	1	0.0418	20672	-	Diablo homolog, mitochondrial OS=Homo sapiens OX=9606 GN=DIABLO PE=1 SV=1	2.39312e+06	149570
sp|P00966|ASSY_HUMAN	4.42546	NA	46501	IDIVENR;VIAPWR	1;1	2	2	0.0316	9291;5394	-	Argininosuccinate synthase OS=Homo sapiens OX=9606 GN=ASS1 PE=1 SV=2	3.27895e+06	131158
sp|Q9Y2T2|AP3M1_HUMAN	12.4778	NA	46909.3	ELIKPPTILR;FDITIGPK;VLSFIPPDGNFR;VLTWDVGK	1;1;1;1	4	4	0.0909	20412;10321;26704;11233	-	AP-3 complex subunit mu-1 OS=Homo sapiens OX=9606 GN=AP3M1 PE=1 SV=1	2.79814e+06	121658
sp|P50750|CDK9_HUMAN	16.8128	NA	42750.2	GSQITQQSTNQSR;LLVLDPAQR	1;1;1;1;1;1;1	7	7	0.1791	28515;34221;28374;42659;10467;18753;4530	-	Cyclin-dependent kinase 9 OS=Homo sapiens OX=9606 GN=CDK9 PE=1 SV=3 >sp|TARGET7	1.52097e+07	91532.8
sp|O95630|STABP_HUMAN	2.59463	NA	48046.6	HVVVPGR	1	1	1	0.0165	6082	-	STAM-binding protein OS=Homo sapiens OX=9606 GN=STAMBP PE=1 SV=1	177168	7702.94
sp|Q13541|EIF4EBP1_HUMAN	23.7034	NA	13110.3	VAPAQPSEEGPGR	1;1;1;1;1	7	10	0.2213	14401;21399;34963;34501;35503;19401;18399;24963;21501;15503	-	Eukaryotic translation initiation factor 4E-binding protein 1=Homo sapiens OX=9606 GN=EIF4BP1 PE=1 SV=2	1.82451e+07	793265
sp|P27695|APEX1_HUMAN	8.31485	NA	35532.2	EAAGEGPALYEDPPDQK;EGYSGVGLLSR	1;1	2	2	0.0881	35871;18810	-	DNA-(apurinic or apyrimidinic site) lyase OS=Homo sapiens OX=9606 GN=APEX1 PE=1 SV=2	951358	52853.2
sp|P04818|TYSY_HUMAN	6.39399	NA	35693.2	DFLDSLGFSTR;TGTGTLSVFGMQAR	1;1	2	2	0.0799	23213;28527	-	Thymidylate synthase OS=Homo sapiens OX=9606 GN=TYMS PE=1 SV=3	306475	17026.4
sp|P32322|P5CR1_HUMAN	27.3677	NA	33339.6	EGATVYATGTHAQVEDGR;ELQSMADQEQVSPAAIK;GFTAAGVLAAHK;IMASSPDMDLATVSALR;LDSPAGTALSPSGHTK;LGAQALLGAAK	1;1;1;1;1;1	6	7	0.2853	36960;36958;36949;19003;36200;31453;14362	-	Pyrroline-5-carboxylate reductase 1, mitochondrial OS=Homo sapiens OX=9606 GN=PYCR1 PE=1 SV=2	9.98888e+06	665925
sp|Q5SSJ5|HP1B3_HUMAN	2.97892	NA	61169.3	LEDVLPLAFTR	1	1	1	0.0199	23810	-	Heterochromatin protein 1-binding protein 3 OS=Homo sapiens OX=9606 GN=HP1BP3 PE=1 SV=1	55323	1728.84
sp|P07954|FUMH_HUMAN	24.3619	NA	54602.2	AAAEVNQDYGLDPK;IANAIMK;IEYDTFGELK;IPVHPNDHVNK;IYELAAGGTAVGTGLNTR;VAALTGLPFVTAPNK	1;1;1;1;1;1	6	7	0.1471	30255;6433;21723;23675;23674;35509;30457	-	Fumarate hydratase, mitochondrial OS=Homo sapiens OX=9606 GN=FH PE=1 SV=3	1.39652e+06	43641.1
sp|P49419|AL7A1_HUMAN	23.427	NA	58450.1	FKNEEEVFAWNNEVK;IQVLGSLVSLEMGK;QASVADYEETVK;QGLSSSIFTK;VGNPWDPNVLYGPLHTK;VNLLSFTGSTQVGK	1;1;1;1;1;1	6	6	0.1521	37261;29838;25991;16173;37568;29247	-	Alpha-aminoadipic semialdehyde dehydrogenase OS=Homo sapiens OX=9606 GN=ALDH7A1 PE=1 SV=5	3.23065e+06	119654
sp|Q96M27|PRRC1_HUMAN	3.43787	NA	46671.8	GQDEASAGGIWGFIK	1	1	1	0.0337	31376	-	Protein PRRC1 OS=Homo sapiens OX=9606 GN=PRRC1 PE=1 SV=1	0	0
sp|O43396|TXNL1_HUMAN	13.3165	NA	32230.7	IDQYQGADAVGLEEK;QHLENDPGSNEDTDIPK;VGVKPVGSDPDFQPELSGAGSR	1;1;1	3	4	0.1869	33288;37588;37587;40443	-	Thioredoxin-like protein 1 OS=Homo sapiens OX=9606 GN=TXNL1 PE=1 SV=3	1.15434e+06	76955.7
sp|Q9NP72|RAB18_HUMAN	3.25701	NA	22962.6	GAQGVILVYDVTR	1	1	1	0.0631	27534	-	Ras-related protein Rab-18 OS=Homo sapiens OX=9606 GN=RAB18 PE=1 SV=1	61480.9	4391.49
sp|P35221|CTNA1_HUMAN	22.9726	NA	100009	IAEQVASFQEEK;LLILADMADVYK;NAGNEQDLGIQYK;QIIVDPLSFSEER;SKLDAEVSK;TSVQTEDDQLIAGQSAR	1;1;1;1;1;1	6	6	0.0839	27171;26780;29193;31322;13191;36315	-	Catenin alpha-1 OS=Homo sapiens OX=9606 GN=CTNNA1 PE=1 SV=1	4.15458e+06	74188.9
sp|P13995|MTDC_HUMAN	15.8465	NA	37871.2	EGAAVIDVGINR;QEVEEWVASGNK;TGIPTLGK;VHDPVTAKPK	1;1;1;1	4	4	0.12	21695;27080;6731;17094	-	Bifunctional methylenetetrahydrofolate dehydrogenase/cyclohydrolase, mitochondrial OS=Homo sapiens OX=9606 GN=MTHFD2 PE=1 SV=2	2.44475e+06	111125
sp|P48509|CD151_HUMAN	3.02538	NA	28276.3	LETFIQEHLR	1	1	1	0.0395	24190	-	CD151 antigen OS=Homo sapiens OX=9606 GN=CD151 PE=1 SV=3	4.70265e+06	427514
sp|Q16401|PSMD5_HUMAN	19.7449	NA	56160.4	ILTLSQIGR;IVENSDAVTEILNNAELLK;LEAPLEELR;TIAEIFGNPNYLR;VFTAIANQPWAQK;YPIFVEK	1;1;1;1;1;1	6	6	0.1389	13996;39571;16248;30671;29824;10466	-	26S proteasome non-ATPase regulatory subunit 5 OS=Homo sapiens OX=9606 GN=PSMD5 PE=1 SV=3	3.97889e+06	128351
sp|Q15717|ELAV1_HUMAN	19.9869	NA	36069.1	DANLYISGLPR;FAANPNQNK;FGGPVHHQAQR;NVALLSQLYHSPAR;TNLIVNYLPQNMTQDELR;VLVDQTTGLSR	1;1;1;1;1;1	6	6	0.227	21888;14091;22368;32122;40168;20744	-	ELAV-like protein 1 OS=Homo sapiens OX=9606 GN=ELAVL1 PE=1 SV=2	5.58053e+06	328266
sp|Q9UI26|IPO11_HUMAN	2.04393	NA	112463	VAPHALSEEEK	1	1	1	0.0113	21552	-	Importin-11 OS=Homo sapiens OX=9606 GN=IPO11 PE=1 SV=1	773713	17193.6
sp|Q7KZN9|COX15_HUMAN	3.02538	NA	46000.4	LPETHQLLQLR	1	1	1	0.0268	26263	-	Cytochrome c oxidase assembly protein COX15 homolog OS=Homo sapiens OX=9606 GN=COX15 PE=1 SV=1	243450	12172.5
sp|O95456|PSMG1_HUMAN	4.78597	NA	32832.5	TSESTGSLPSPFLR	1	1	1	0.0486	29947	-	Proteasome assembly chaperone 1 OS=Homo sapiens OX=9606 GN=PSMG1 PE=1 SV=1	220542	12973
sp|O15258|RER1_HUMAN	2.40016	NA	22942.9	LGQIYQSWLDK	1	1	1	0.0561	26335	-	Protein RER1 OS=Homo sapiens OX=9606 GN=RER1 PE=1 SV=1	338124	37569.3
sp|O75976|CBPD_HUMAN	3.13698	NA	152835	EFETLIK	1	1	1	0.0051	9970	-	Carboxypeptidase D OS=Homo sapiens OX=9606 GN=CPD PE=1 SV=2	369823	4741.33
sp|P62081|RS7_HUMAN	25.0298	NA	22113.3	AIIIFVPVPQLK;HVVFIAQR;IVKPNGEKPDEFESGISQALLELEMNSDLK;KAIIIFVPVPQLK;TLTAVHDAILEDLVFPSEIVGK;VETFSGVYK	1;1;1;1;1;1	6	11	0.4227	25960;12947;44607;44590;44608;44609;44612;29627;29628;41616;14896	-	40S ribosomal protein S7 OS=Homo sapiens OX=9606 GN=RPS7 PE=1 SV=1	2.46133e+07	2.23757e+06
sp|Q96CS3|FAF2_HUMAN	11.6675	NA	52590.5	AHPVFYQGTYSQALNDAK;HTLEQHNWNIEAAVQDR;QQQDEAYLASLR	1;1;1	3	4	0.1056	38793;38792;39327;28406	-	FAS-associated factor 2 OS=Homo sapiens OX=9606 GN=FAF2 PE=1 SV=2	2.47725e+06	95278.9
sp|P50225|ST1A1_HUMAN	2.90125	NA	34143.2	VPFLEFK	1	1	1	0.0237	9973	sp|P50226|ST1A2_HUMAN	Sulfotransferase 1A1 OS=Homo sapiens OX=9606 GN=SULT1A1 PE=1 SV=3	374105	17814.5
sp|P26196|DDX6_HUMAN	14.3522	NA	54382.3	GVTQYYAYVTER;LAETYLHR;SIEEQLGTEIKPIPSNIDK;SLYVAEYHSEPVEDEKP	1;1;1;1	4	4	0.1159	29195;14065;39780;38589	-	Probable ATP-dependent RNA helicase DDX6 OS=Homo sapiens OX=9606 GN=DDX6 PE=1 SV=2	1.21799e+07	419998
sp|P62714|PP2AB_HUMAN	3.43787	NA	35552.3	GAGYTFGQDISETFNHANGLTLVSR;GGWGISPR;QLNENQVR;SPDTNYLFMGDYVDR;YSFLQFDPAPR	0;0;1;0;0	1	1	0.2168	43166;8133;13981;35964;36184;26026	-	Serine/threonine-protein phosphatase 2A catalytic subunit beta isoform OS=Homo sapiens OX=9606 GN=PPP2CB PE=1 SV=1	729843	40546.9
sp|O75534|CSDE1_HUMAN	19.9835	NA	88828.9	ATNIEVLSNTFQFTNEAR;EAFGFIER;IKQEILPEER;LLGYVATLK;NITLDDASAPR;VTLLEGDHVR	1;1;1;1;1;1	6	8	0.0827	39245;12898;23119;13233;20117;18861;18862;18859	-	Cold shock domain-containing protein E1 OS=Homo sapiens OX=9606 GN=CSDE1 PE=1 SV=2	2.13615e+06	38839
sp|Q99661|KIF2C_HUMAN	3.74457	NA	81261.2	TSGQTFANSNSSR	1	1	1	0.0179	26501	-	Kinesin-like protein KIF2C OS=Homo sapiens OX=9606 GN=KIF2C PE=1 SV=2	384944	8019.66
sp|P62249|RS16_HUMAN	20.6052	NA	16435	DILIQYDR;EIKDILIQYDR;GGGHVAQIYAIR;GPLQSVQVFGR;LLEPVLLLGK;VNGRPLEMIEPR	1;1;1;1;1;1	6	10	0.3836	15080;27977;27976;22648;22647;20706;17214;17213;28555;28591	-	40S ribosomal protein S16 OS=Homo sapiens OX=9606 GN=RPS16 PE=1 SV=2	1.98502e+07	1.65418e+06
sp|O60232|SSA27_HUMAN	2.91908	NA	21460.7	LMGDYLLR	1	1	3	0.0402	13319;13320;13860	-	Sjoegren syndrome/scleroderma autoantigen 1 OS=Homo sapiens OX=9606 GN=SSSCA1 PE=1 SV=1	587220	65246.7
sp|P52888|THOP1_HUMAN	2.75756	NA	78789.5	QANTGLFNLR	1	1	1	0.0145	18644	-	Thimet oligopeptidase OS=Homo sapiens OX=9606 GN=THOP1 PE=1 SV=2	756098	18902.5
sp|P30260|CDC27_HUMAN	2.41673	NA	91809.3	SALQELEELK	1	1	1	0.0121	19654	-	Cell division cycle protein 27 homolog OS=Homo sapiens OX=9606 GN=CDC27 PE=1 SV=2	39864.7	972.311
sp|Q06210|GFPT1_HUMAN	4.78945	NA	78756.3	GSPLLIGVR;GYDVDFPR	1;1	2	2	0.0243	11027;12890	sp|O94808|GFPT2_HUMAN	Glutamine--fructose-6-phosphate aminotransferase [isomerizing] 1 OS=Homo sapiens OX=9606 GN=GFPT1 PE=1 SV=3	320284	6536.42
sp|Q13098|CSN1_HUMAN	2.762	NA	55501.2	LFLELEPQVR	1	1	1	0.0204	22723	-	COP9 signalosome complex subunit 1 OS=Homo sapiens OX=9606 GN=GPS1 PE=1 SV=4	575330	22128.1
sp|Q8NBS9|TXND5_HUMAN	16.9877	NA	47598.7	ALAPTWEQLALGLEHSETVK;FVLSQAK;GYPTLLLFR;GYPTLLWFR;LFKPGQEAVK;QGLYELSASNFELHVAQGDHFIK	1;1;1;1;1;1	6	7	0.1806	40399;6934;16637;19386;18037;42949;42948	-	Thioredoxin domain-containing protein 5 OS=Homo sapiens OX=9606 GN=TXNDC5 PE=1 SV=2	1.3258e+06	53032.1
sp|Q9H0U4|RAB1B_HUMAN	4.78597	NA	22157.2	EFADSLGIPFLETSAK;MGPGAASGGERPNLK;QWLQEIDR	0;1;0	1	3	0.194	34883;29394;28990;29393;16921	-	Ras-related protein Rab-1B OS=Homo sapiens OX=9606 GN=RAB1B PE=1 SV=1	3.98027e+06	234134
sp|O00299|CLIC1_HUMAN	18.9064	NA	26905.7	GFTIPEAFR;GVTFNVTTVDTK;LAALNPESNTAGLDIFAK;LFMVLWLK;NSNPALNDNLEK;YLSNAYAR	1;1;1;1;1;1	6	6	0.278	15136;24054;36720;16120;25657;12517	-	Chloride intracellular channel protein 1 OS=Homo sapiens OX=9606 GN=CLIC1 PE=1 SV=4	1.14068e+07	670989
sp|Q96HN2|SAHH3_HUMAN	4.78597	NA	66678.5	GIVEESVTGVHR	1	1	2	0.0196	24084;24082	sp|O43865|SAHH2_HUMAN	Adenosylhomocysteinase 3 OS=Homo sapiens OX=9606 GN=AHCYL2 PE=1 SV=1	414161	11833.2
sp|Q9H2J4|PDCL3_HUMAN	3.25701	NA	27597.1	KPIEDVLLSSVR	1	1	1	0.0502	26492	-	Phosducin-like protein 3 OS=Homo sapiens OX=9606 GN=PDCL3 PE=1 SV=1	123241	7249.48
sp|Q92499|DDX1_HUMAN	23.2819	NA	82379.8	EAQTSFLHLGYLPNQLFR;FGFGFGGTGK;GHVDILAPTVQELAALEK;LNLSQVR;VGWSTMQASLDLGTDK;VPVDEFDGK	1;1;1;1;1;1	6	6	0.1054	39971;13099;37524;8147;34877;14153	-	ATP-dependent RNA helicase DDX1 OS=Homo sapiens OX=9606 GN=DDX1 PE=1 SV=2	1.21128e+07	263323
sp|Q9BV79|MECR_HUMAN	2.14573	NA	40436	ALVYGHHGDPAK	1	1	1	0.0322	23479	-	Enoyl-[acyl-carrier-protein] reductase, mitochondrial OS=Homo sapiens OX=9606 GN=MECR PE=1 SV=2	230329	15355.3
sp|Q96S59|RANB9_HUMAN	2.27968	NA	77798	NPNLLFTLK	1	1	1	0.0123	15927	-	Ran-binding protein 9 OS=Homo sapiens OX=9606 GN=RANBP9 PE=1 SV=1	466675	17949
sp|Q9Y2Z0|SGT1_HUMAN	19.9815	NA	40998.5	LDIETGFHR;LELLHPIIPEQSTFK;LFQQIYSDGSDEVK;NDVNVEFSEK;NLYPSSSPYTR;NYAAALETFTEGQK	1;1;1;1;1;1	6	7	0.2	16919;35530;35531;33145;20416;24139;31574	-	Protein SGT1 homolog OS=Homo sapiens OX=9606 GN=SUGT1 PE=1 SV=3	3.85247e+06	167499
sp|O00442|RTCA_HUMAN	2.14946	NA	39311.4	AFVAGVLPFK	1	1	1	0.0273	15494	-	RNA 3'-terminal phosphate cyclase OS=Homo sapiens OX=9606 GN=RTCA PE=1 SV=1	76648.7	3832.44
sp|P00390|GSHR_HUMAN	23.501	NA	56220.9	ALLTPVAIAAGR;GHAAFTSDPKPTIEVSGK;LDYNNIPTVVFSHPPIGTVGLTEDEAIHK;LNAIYQNNLTK;SHIEIIR;TYSTSFTPMYHAVTK	1;1;1;1;1;1	6	8	0.1762	19399;36659;44366;44365;24400;9574;35012;35260	-	Glutathione reductase, mitochondrial OS=Homo sapiens OX=9606 GN=GSR PE=1 SV=2	4.91024e+06	181861
sp|O00505|IMA4_HUMAN	6.5078	NA	57774.8	NPPIDDLIK;SGILPILVK	1;1	2	2	0.0345	14733;11937	-	Importin subunit alpha-4 OS=Homo sapiens OX=9606 GN=KPNA3 PE=1 SV=2	904597	47610.4
sp|P30048|PRDX3_HUMAN	20.0297	NA	27675.2	DLSLDDFK;DYGVLLEGSGLALR;GLFIIDPNGVIK;GTAVVNGEFK;HLSVNDLPVGR;KNGGLGHMNIALLSDLTK	1;1;1;1;1;1	6	10	0.2852	12371;29555;24200;24242;24243;14678;21455;21486;37244;37469	-	Thioredoxin-dependent peroxide reductase, mitochondrial OS=Homo sapiens OX=9606 GN=PRDX3 PE=1 SV=3	6.72093e+06	516995
sp|P22061|PIMT_HUMAN	22.4641	NA	24620.6	LILPVGPAGGNQMLEQYDK;LILPVGPAGGNQMLEQYDKLQDGSIK;MKPLMGVIYVPLTDKEK;SGGASHSELIHNLR;VFEVMLATDR;VQLVVGDGR	1;1;1;1;1;1	6	8	0.3348	39141;39300;43727;38622;29927;21017;20430;12036	-	Protein-L-isoaspartate(D-aspartate) O-methyltransferase OS=Homo sapiens OX=9606 GN=PCMT1 PE=1 SV=4	1.05178e+07	956168
sp|Q92841|DDX17_HUMAN	5.67374	NA	80222	APILIATDVASR;DWVLNEFR;GDGPICLVLAPTR;MLDMGFEPQIR;QTLMWSATWPK;TLAYLLPAIVHINHQPYLER	0;1;0;0;0;1	2	2	0.1029	22124;16586;26893;26868;26755;26302;41585	-	Probable ATP-dependent RNA helicase DDX17 OS=Homo sapiens OX=9606 GN=DDX17 PE=1 SV=2	535921	14103.2
sp|P28066|PSA5_HUMAN	21.9606	NA	26394.2	AIGSASEGAQSSLQEVYHK;EELEEVIKDI;GVNTFSPEGR;ITSPLMEPSSIEK;LNATNIELATVQPGQNFHMFTK;SSLIILK	1;1;1;1;1;1	6	9	0.3361	38252;38251;21804;16034;28705;29150;42333;42421;6357	-	Proteasome subunit alpha type-5 OS=Homo sapiens OX=9606 GN=PSMA5 PE=1 SV=3	3.7924e+06	344764
sp|P0DN76|U2AF5_HUMAN	11.678	NA	27854.5	NPQNSSQSADGLR;VNCSFYFK;WFNGQPIHAELSPVTDFR	1;1;1	3	3	0.1625	27030;16055;39801	-	Splicing factor U2AF 35 kDa subunit-like protein OS=Homo sapiens OX=9606 GN=U2AF1L5 PE=1 SV=1 >sp|Q01081|U2AF1_HUMAN Splicing factor U2AF 35 kDa subunit OS=Homo sapiens OX=9606 GN=U2AF1 PE=1 SV=3	1.2685e+06	105708
sp|Q5VZK9|CARL1_HUMAN	4.78597	NA	151462	ELNLQDFSHLDHR	1	1	1	0.0095	33058	-	F-actin-uncapping protein LRRC16A OS=Homo sapiens OX=9606 GN=CARMIL1 PE=1 SV=1	385476	4758.97
sp|Q5JVF3|PCID2_HUMAN	3.52888	NA	45999.8	VFANNADQQLVK	1	1	2	0.0301	26229;26275	-	PCI domain-containing protein 2 OS=Homo sapiens OX=9606 GN=PCID2 PE=1 SV=2	891739	28765.8
sp|P18031|PTN1_HUMAN	2.54323	NA	49934.8	FSYLAVIEGAK	1	1	1	0.0253	21063	-	Tyrosine-protein phosphatase non-receptor type 1 OS=Homo sapiens OX=9606 GN=PTPN1 PE=1 SV=1	860005	28666.8
sp|O14744|ANM5_HUMAN	6.14758	NA	72637.5	AAILPTSIFLTNK;VPLVAPEDLR	1;1	2	2	0.0361	27486;17742	-	Protein arginine N-methyltransferase 5 OS=Homo sapiens OX=9606 GN=PRMT5 PE=1 SV=4	1.27102e+06	34351.9
sp|P18621|RL17_HUMAN	22.9001	NA	21383.3	EQIVPKPEEEVAQK;GLDVDSLVIEHIQVNK;KSAEFLLHMLK;QWGWTQGR;SAEFLLHMLK;YSLDPENPTK	1;1;1;1;1;1	6	9	0.3207	33065;35731;35730;25262;14547;20740;20737;21381;19779	-	60S ribosomal protein L17 OS=Homo sapiens OX=9606 GN=RPL17 PE=1 SV=3	1.9225e+07	1.74772e+06
sp|P40938|RFC3_HUMAN	7.00158	NA	40529.9	IEHQTITTPSK;VVLLTEVDK	1;1	2	2	0.0562	23113;14470	-	Replication factor C subunit 3 OS=Homo sapiens OX=9606 GN=RFC3 PE=1 SV=2	301894	11181.3
sp|O95487|SC24B_HUMAN	3.43787	NA	137331	LPLGLLLHPFR	1	1	1	0.0087	23877	-	Protein transport protein Sec24B OS=Homo sapiens OX=9606 GN=SEC24B PE=1 SV=2	0	0
sp|Q13126|MTAP_HUMAN	22.414	NA	31215.8	EHEEAVSVDR;IGIIGGTGLDDPEILEGR;NMAQFSVLLPR;SLLLTTIPQIGSTEWSETLHNLK;TWGADVINMTTVPEVVLAK;YVDTPFGKPSDALILGK	1;1;1;1;1;1	6	7	0.3463	20045;36412;24397;42830;39313;39148;36354	-	S-methyl-5'-thioadenosine phosphorylase OS=Homo sapiens OX=9606 GN=MTAP PE=1 SV=2	5.12403e+06	284668
sp|P05386|RLA1_HUMAN	4.78597	NA	11506.7	AAGVNVEPFWPGLFAK	1	1	1	0.1404	34484	-	60S acidic ribosomal protein P1 OS=Homo sapiens OX=9606 GN=RPLP1 PE=1 SV=1	2.08068e+06	520171
sp|Q9H074|PAIP1_HUMAN	6.38218	NA	53491.1	ADILQVGLR;LTGSVLEDAWK	1;1	2	2	0.0418	13469;21881	-	Polyadenylate-binding protein-interacting protein 1 OS=Homo sapiens OX=9606 GN=PAIP1 PE=1 SV=1	854018	38819
sp|Q02543|RL18A_HUMAN	17.3964	NA	20748.9	IFAPNHVVAK;NFGIWLR;RPNTFF;SSGEIVYCGQVFEK;VEEIAASK;VKNFGIWLR	1;1;1;1;1;1	6	6	0.267	17239;10814;6560;32707;8879;18622	-	60S ribosomal protein L18a OS=Homo sapiens OX=9606 GN=RPL18A PE=1 SV=2	1.66991e+07	1.19279e+06
sp|P14209|CD99_HUMAN	2.02253	NA	18836.3	KPTAIPK	1	1	1	0.0378	5778	-	CD99 antigen OS=Homo sapiens OX=9606 GN=CD99 PE=1 SV=1	306944	76736
sp|P62857|RS28_HUMAN	8.31485	NA	7836.2	EGDVLTLLESER;VEFMDDTSR	1;1	2	3	0.3043	26668;17364;17957	-	40S ribosomal protein S28 OS=Homo sapiens OX=9606 GN=RPS28 PE=1 SV=1	920539	306846
sp|Q14116|IL18_HUMAN	2.5255	NA	22311.8	SDIIFFQR	1	1	1	0.0415	14764	-	Interleukin-18 OS=Homo sapiens OX=9606 GN=IL18 PE=1 SV=1	808674	67389.5
sp|P33947|ERD22_HUMAN	2.97892	NA	24406	ATYDGNHDTFR	1	1	1	0.0519	24546	sp|P24390|ERD21_HUMAN	ER lumen protein-retaining receptor 2 OS=Homo sapiens OX=9606 GN=KDELR2 PE=1 SV=1	430788	53848.5
sp|Q13162|PRDX4_HUMAN	22.8532	NA	30520.8	DYGVYLEDSGHTLR;GLFIIDDK;IPLLSDLTHQISK;LVQAFQYTDK;QGGLGPIR;QITLNDLPVGR;VSVADHSLHLSK	1;0;1;1;1;1;1	6	8	0.2804	33074;11332;29604;29603;21691;7068;22090;24429;24428	-	Peroxiredoxin-4 OS=Homo sapiens OX=9606 GN=PRDX4 PE=1 SV=1	1.0017e+07	667802
sp|P32119|PRDX2_HUMAN	16.9502	NA	21878.2	ATAVVDGAFK;GLFIIDGK;IGKPAPDFK;KEGGLGPLNIPLLADVTR;LSEDYGVLK;QITVNDLPVGR;TDEGIAYR	1;1;1;1;1;0;1	6	6	0.3687	13256;9432;13049;36980;14704;21614;21654;21656;11428	-	Peroxiredoxin-2 OS=Homo sapiens OX=9606 GN=PRDX2 PE=1 SV=5	1.09645e+07	996775
sp|Q14103|HNRPD_HUMAN	22.3746	NA	38410.3	DLKDYFSK;ESESVDKVMDQK;GFGFVLFK;KYHNVGLSK;MFIGGLSWDTTK;YHNVGLSK	1;1;1;1;1;1	6	8	0.138	14447;28083;28081;11120;15414;26469;26968;11228	-	Heterogeneous nuclear ribonucleoprotein D0 OS=Homo sapiens OX=9606 GN=HNRNPD PE=1 SV=1	2.92788e+06	195192
sp|Q99729|ROAA_HUMAN	20.3423	NA	36202.4	DLKDYFTK;EVYQQQQYGSGGR;FGEVVDCTIK;GFGFILFK;GFVFITFK;MFVGGLSWDTSK	1;1;1;1;1;1	6	7	0.1777	14897;30465;19921;11549;12574;25628;26132	-	Heterogeneous nuclear ribonucleoprotein A/B OS=Homo sapiens OX=9606 GN=HNRNPAB PE=1 SV=2	2.68192e+06	191566
sp|Q02750|MP2K1_HUMAN	19.4571	NA	43411.3	AGRIPEQILGK;IPEQILGK;KLIHLEIKPAIR;VGELKDDDFEK;VSHKPSGLVMAR;VSIAVIK	1;1;1;1;1;1	6	6	0.1349	20480;10534;28683;24487;24600;5133	-	Dual specificity mitogen-activated protein kinase kinase 1 OS=Homo sapiens OX=9606 GN=MAP2K1 PE=1 SV=2	4.05132e+06	225074
sp|O43615|TIM44_HUMAN	4.78597	NA	51323.5	VTDLLGGLFSK	1	1	1	0.0243	19276	-	Mitochondrial import inner membrane translocase subunit TIM44 OS=Homo sapiens OX=9606 GN=TIMM44 PE=1 SV=2	478116	15423.1
sp|Q9UH65|SWP70_HUMAN	2.2672	NA	68954.5	QQELEAVR	1	1	1	0.0137	13042	-	Switch-associated protein 70 OS=Homo sapiens OX=9606 GN=SWAP70 PE=1 SV=1	2.36072e+06	57578.5
sp|P62266|RS23_HUMAN	23.9604	NA	15797.7	AHLGTALK;ANPFGGASHAK;GHAVGDIPGVR;KAHLGTALK;KGHAVGDIPGVR;VANVSLLALYK	1;1;1;1;1;1	6	10	0.3007	7489;15767;15765;15766;16560;16557;11909;21419;21420;20825	-	40S ribosomal protein S23 OS=Homo sapiens OX=9606 GN=RPS23 PE=1 SV=3	1.72917e+07	2.16147e+06
sp|Q9H5U6|ZCHC4_HUMAN	2.0901	NA	58971.2	LHELIK	1	1	1	0.0117	5731	-	rRNA N6-adenosine-methyltransferase ZCCHC4 OS=Homo sapiens OX=9606 GN=ZCCHC4 PE=1 SV=3	0	0
sp|O60763|USO1_HUMAN	23.09	NA	107828	LSALLQETK;NDGVLLLQALTR;NQELLQSQLTEK;SQLNSQSVEITK;TLEQHDNIVTHYK;VASSTLLDDR	1;1;1;1;1;1	6	6	0.0707	14076;25130;28673;25832;32625;16506	-	General vesicular transport factor p115 OS=Homo sapiens OX=9606 GN=USO1 PE=1 SV=2	2.53906e+06	51817.6
sp|O43252|PAPS1_HUMAN	9.93604	NA	70787.6	ATNVTYQAHHVSR;AWTVLTEYYK;DIVPVDASYEVK	1;1;1	3	3	0.0561	30154;23795;25848	-	Bifunctional 3'-phosphoadenosine 5'-phosphosulfate synthase 1 OS=Homo sapiens OX=9606 GN=PAPSS1 PE=1 SV=2	4.20963e+06	120275
sp|P02765|FETUA_HUMAN	9.13297	NA	39315.7	AHYDLR;CDSSPDSAEDVR;CNLLAEK	1;1;1	3	3	0.0681	6365;25929;8910	-	Alpha-2-HS-glycoprotein OS=Homo sapiens OX=9606 GN=AHSG PE=1 SV=2	855312	50312.5
sp|P67809|YBOX1_HUMAN	28.7158	NA	35902.7	AADPPAENSSAPEAEQGGAE;EDGNEEDKENQGDETQGQQPPQR;EDVFVHQTAIK;GAEAANVTGPGGVPVQGSK;NDTKEDVFVHQTAIK;NGYGFINR;NYQQNYQNSESGEK;NYQQNYQNSESGEKNEGSESAPEGQAQQR;RPQYSNPPVQGEVMEGADNQGAGEQGRPVR	1;1;0;1;0;0;1;1;1	6	7	0.4444	37452;43054;43055;24226;34358;35188;11944;11976;34201;44504;44464	-	Nuclease-sensitive element-binding protein 1 OS=Homo sapiens OX=9606 GN=YBX1 PE=1 SV=3	1.22899e+07	945377
sp|P49458|SRP09_HUMAN	3.74457	NA	10105.1	PQYQTWEEFSR	1	1	1	0.1279	29738	-	Signal recognition particle 9 kDa protein OS=Homo sapiens OX=9606 GN=SRP9 PE=1 SV=2	324662	46380.2
sp|P84095|RHOG_HUMAN	3.74457	NA	21294.9	TVNLNLWDTAGQEEYDR	1	1	1	0.089	38959	-	Rho-related GTP-binding protein RhoG OS=Homo sapiens OX=9606 GN=RHOG PE=1 SV=1	265871	22155.9
sp|P31943|HNRH1_HUMAN	24.6715	NA	49198.4	ATENDIYNFFSPLNPVR;GLPWSCSADEVQR;HTGPNSPDTANDGFVR;IQNGAQGIR;SNNVEMDWVLK;STGEAFVQFASQEIAEK;VHIEIGPDGR;YVELFLNSTAGASGGAYEHR	0;1;1;1;1;1;0;1	6	8	0.2517	38654;30590;34140;34139;12491;25840;36656;36655;17132;17131;17130;40026	-	Heterogeneous nuclear ribonucleoprotein H OS=Homo sapiens OX=9606 GN=HNRNPH1 PE=1 SV=4	5.0961e+06	203844
sp|Q13247|SRSF6_HUMAN	17.2137	NA	39563.4	ALDKLDGTEINGR;DADDAVYELNGK;LIEDKPR;LIVENLSSR;NGYGFVEFEDSR;QAGEVTYADAHK;VIVEHAR	1;1;1;0;1;1;1	6	7	0.2093	27856;25011;9660;14939;28378;23756;24315;7928	-	Serine/arginine-rich splicing factor 6 OS=Homo sapiens OX=9606 GN=SRSF6 PE=1 SV=2	1.94202e+06	92477.2
sp|P12004|PCNA_HUMAN	19.6479	NA	28750.3	FSASGELGNGNIK;IADMGHLK;NLAMGVNLTSMSK;SEGFDTYR;YLNFFTK;YYLAPK	1;1;1;1;1;1	6	11	0.2107	24491;24449;24492;10102;27724;27266;13097;11691;11690;11693;5767	-	Proliferating cell nuclear antigen OS=Homo sapiens OX=9606 GN=PCNA PE=1 SV=1	1.19265e+07	662585
sp|P78344|IF4G2_HUMAN	17.2586	NA	102297	ASSLISLLK;ENPLLPEEEEQR;EWLTELFQQSK;GVILLIVDK;LEVDIPLVK;LQDEFENR	1;1;1;1;1;1	6	6	0.0639	11676;30066;28034;12958;14778;15539	-	Eukaryotic translation initiation factor 4 gamma 2 OS=Homo sapiens OX=9606 GN=EIF4G2 PE=1 SV=1	2.74508e+06	49019.2
sp|Q9NQC3|RTN4_HUMAN	9.33744	NA	129851	GPLPAAPPVAPER;GVIQAIQK;HQAQIDHYLGLANK	1;1;1	3	3	0.0294	23748;9218;32822	-	Reticulon-4 OS=Homo sapiens OX=9606 GN=RTN4 PE=1 SV=2	1.09422e+07	227962
sp|Q9NVV4|PAPD1_HUMAN	2.39473	NA	66130	SPPILPTLDSLK	1	1	1	0.0206	24035	-	Poly(A) RNA polymerase, mitochondrial OS=Homo sapiens OX=9606 GN=MTPAP PE=1 SV=1	52828.4	1509.38
sp|Q9BSD7|NTPCR_HUMAN	2.94719	NA	20700.1	IGFDVVTLSGTR	1	1	1	0.0632	23497	-	Cancer-related nucleoside-triphosphatase OS=Homo sapiens OX=9606 GN=NTPCR PE=1 SV=1	231594	16542.4
sp|Q969Z0|FAKD4_HUMAN	7.98821	NA	70693.4	ELQSVEQEVR;LSHLLSEKPEDK;WEFPNFNSR	1;1;1	3	3	0.0491	21799;27673;21005	-	FAST kinase domain-containing protein 4 OS=Homo sapiens OX=9606 GN=TBRG4 PE=1 SV=1	1.77164e+06	49212.1
sp|P51570|GALK1_HUMAN	8.23506	NA	42245.6	EEFGAEPELAVSAPGR;HSLASSEYPVR;SLETSLVPLSDPK	1;1;1	3	3	0.102	33717;22783;27403	-	Galactokinase OS=Homo sapiens OX=9606 GN=GALK1 PE=1 SV=1	1.0529e+06	55415.7
sp|Q9Y3I0|RTCB_HUMAN	18.864	NA	55174.9	GLGHQVATDALVAMEK;LADMGIAIR;LMFEELR;LRPIAVIK;QIGNVAALPGIVHR;TLLVHR	1;1;1;1;1;1	6	8	0.1188	33368;12615;13150;11876;10971;29083;29084;5338	-	tRNA-splicing ligase RtcB homolog OS=Homo sapiens OX=9606 GN=RTCB PE=1 SV=1	2.81737e+06	97150.6
sp|Q00765|REEP5_HUMAN	2.75756	NA	21479	HESQMDSVVK	1	1	1	0.0529	19634	-	Receptor expression-enhancing protein 5 OS=Homo sapiens OX=9606 GN=REEP5 PE=1 SV=3	714312	89289
sp|Q96DG6|CMBL_HUMAN	4.65429	NA	28030.2	EVQVEHIK;NLIEWLNK	1;1	2	2	0.0653	13362;14910	-	Carboxymethylenebutenolidase homolog OS=Homo sapiens OX=9606 GN=CMBL PE=1 SV=1	961057	60066.1
sp|Q9BRJ2|RM45_HUMAN	2.05697	NA	35328.1	QTLAIYDR	1	1	1	0.0261	13295	-	39S ribosomal protein L45, mitochondrial OS=Homo sapiens OX=9606 GN=MRPL45 PE=1 SV=2	932602	44409.6
sp|P39748|FEN1_HUMAN	24.0504	NA	42566.1	KLPIQEFHLSR;LDDFFK;LIADVAPSAIR;LPIQEFHLSR;QLQQAQAAGAEQEVEK;WSEPNEEELIK	1;1;1;1;1;1	6	7	0.1447	26859;26860;6640;18357;22580;34930;27034	-	Flap endonuclease 1 OS=Homo sapiens OX=9606 GN=FEN1 PE=1 SV=1	4.88817e+06	203674
sp|P12081|SYHC_HUMAN	22.2307	NA	57374.2	ASAELIEEEVAK;IFSIVEQR;LVSELWDAGIK;QALEGLGDLK;TTETQVLVASAQK;YDLTVPFAR	1;1;1;1;1;1	6	6	0.1238	24298;13697;22256;15314;27096;16698	-	Histidine--tRNA ligase, cytoplasmic OS=Homo sapiens OX=9606 GN=HARS PE=1 SV=2	1.45783e+07	428774
sp|Q15084|PDIA6_HUMAN	23.0408	NA	48091.3	DVIELTDDSFDK;GESPVDYDGGR;GSTAPVGGGAFPTIVER;LAAVDATVNQVLASR;NSYLEVLLK;VGAVDADKHHSLGGQYGVQGFPTIK	1;1;1;1;1;1	6	8	0.2023	27687;19327;32924;31174;31175;16603;42827;42828	-	Protein disulfide-isomerase A6 OS=Homo sapiens OX=9606 GN=PDIA6 PE=1 SV=1	1.57062e+07	628246
sp|O60502|OGA_HUMAN	11.5719	NA	102849	ESQATLEER;LLPGIEVLWTGPK;SHSSAQFLIGDQEPWAFR	1;1;1	3	4	0.0437	15998;28459;39475;39476	-	Protein O-GlcNAcase OS=Homo sapiens OX=9606 GN=OGA PE=1 SV=2	2.98302e+06	59660.3
sp|Q9Y678|COPG1_HUMAN	23.2059	NA	97655.5	ALQQYTLEPSEKPFDLK;ILHLLGQEGPK;NTHTLLLAGVFR;QEIFQEQLAAVPEFR;SSPEPVALTESETEYVIR;VFNETPINPR	1;1;1;1;1;1	6	7	0.095	38761;21386;26097;26095;36137;38757;20666	-	Coatomer subunit gamma-1 OS=Homo sapiens OX=9606 GN=COPG1 PE=1 SV=1	2.2021e+06	43178.4
sp|P51114|FXR1_HUMAN	23.189	NA	69677.9	EISEGDEVEVYSR;IFYHPETTQLMILSASEATVK;IYGESADAVK;KVPGVTAIELDEDTGTFR;LPPPPDIK;LQIDEQLR;VNILSDMHLR	1;1;1;1;1;0;1	6	6	0.1417	30743;41705;15628;38098;9877;14415;21692	-	Fragile X mental retardation syndrome-related protein 1 OS=Homo sapiens OX=9606 GN=FXR1 PE=1 SV=3	3.90418e+06	105518
sp|P09429|HMGB1_HUMAN	22.9077	NA	24878.2	FKDPNAPK;GEHPGLSIGDVAK;HPDASVNFSEFSK;IKGEHPGLSIGDVAK;LGEMWNNTAADDKQPYEK;TYIPPKGETK	1;1;1;1;1;1	6	9	0.2977	11190;23996;23995;29588;30985;30984;39771;39903;18648	-	High mobility group protein B1 OS=Homo sapiens OX=9606 GN=HMGB1 PE=1 SV=3	1.08656e+07	987783
sp|Q00325|MPCP_HUMAN	21.9023	NA	40068.7	FGFYEVFK;GIFNGFSVTLK;GSSASLVLK;IQTQPGYANTLR;LPRPPPPEMPESLK;VLYSNMLGEENTYLWR	1;1;1;1;1;1	6	10	0.1934	15097;15098;20511;20536;9397;26701;32727;32728;32729;38733	-	Phosphate carrier protein, mitochondrial OS=Homo sapiens OX=9606 GN=SLC25A3 PE=1 SV=2	1.76803e+07	884013
sp|P24752|THIL_HUMAN	22.207	NA	45170.6	EAYMGNVLQGGEGQAPTR;IVGHLTHALK;LGSIAIQGAIEK;LNVTPLAR;NEQDAYAINSYTR;VNINGGAVSLGHPIGMSGAR	1;1;1;1;1;1	6	6	0.1897	37399;16988;21152;10088;31624;37813	-	Acetyl-CoA acetyltransferase, mitochondrial OS=Homo sapiens OX=9606 GN=ACAT1 PE=1 SV=1	6.73481e+06	259031
sp|P14923|PLAK_HUMAN	22.2911	NA	81692.7	ALMGSPQLVAAVVR;EGLLAIFK;HPEAEMAQNSVR;HVAAGTQQPYTDGVR;ISEDKNPDYR;LLNDEDPVVVTK;TMQNTSDLDTAR	1;0;1;1;1;1;1	6	9	0.1114	28603;10331;27354;26870;32675;32664;22464;26089;26865;26376	-	Junction plakoglobin OS=Homo sapiens OX=9606 GN=JUP PE=1 SV=3	2.73534e+06	62166.7
sp|Q92974|ARHG2_HUMAN	5.26795	NA	111473	AGAAPVAPEK;SPQEEALQR	1;1	2	2	0.0193	10999;15812	-	Rho guanine nucleotide exchange factor 2 OS=Homo sapiens OX=9606 GN=ARHGEF2 PE=1 SV=4	481491	7407.56
sp|P14735|IDE_HUMAN	5.76544	NA	117893	AFIPQLLSR;EQLGYIVFSGPR	1;1	2	2	0.0206	15375;26811	-	Insulin-degrading enzyme OS=Homo sapiens OX=9606 GN=IDE PE=1 SV=4	785615	14028.8
sp|O14929|HAT1_HUMAN	3.74457	NA	49480.8	LLVTDMSDAEQYR	1	1	1	0.031	31908	-	Histone acetyltransferase type B catalytic subunit OS=Homo sapiens OX=9606 GN=HAT1 PE=1 SV=1	0	0
sp|Q9UBW8|CSN7A_HUMAN	3.74457	NA	30258	VTGQNQEQFLLLAK	1	1	1	0.0509	32466	-	COP9 signalosome complex subunit 7a OS=Homo sapiens OX=9606 GN=COPS7A PE=1 SV=1	0	0
sp|Q9HAB8|PPCS_HUMAN	3.43787	NA	33983.8	QSFVFIVTK	1	1	1	0.0289	16216	-	Phosphopantothenate--cysteine ligase OS=Homo sapiens OX=9606 GN=PPCS PE=1 SV=2	1.28805e+06	71558.5
sp|P55809|SCOT1_HUMAN	12.8289	NA	56121.9	AGGAGVPAFYTPTGYGTLVQEGGSPIK;FYTDPVEAVK;QHEADADLINAGK	1;1;1	3	3	0.0962	42924;19971;27260	-	Succinyl-CoA:3-ketoacid coenzyme A transferase 1, mitochondrial OS=Homo sapiens OX=9606 GN=OXCT1 PE=1 SV=1	1.451e+06	53740.7
sp|P49366|DHYS_HUMAN	7.06764	NA	40944.6	EAPAGALAAVLK;LINTQAIFAK	1;1	2	2	0.0596	17813;18111	-	Deoxyhypusine synthase OS=Homo sapiens OX=9606 GN=DHPS PE=1 SV=1	1.23065e+06	55938.7
sp|Q14739|LBR_HUMAN	2.40016	NA	70658	IGTFDLK	1	1	1	0.0114	6961	-	Delta(14)-sterol reductase OS=Homo sapiens OX=9606 GN=LBR PE=1 SV=2	1.57189e+06	58218.1
sp|O43813|LANC1_HUMAN	2.75756	NA	45253.6	LIHLNK	1	1	1	0.015	5319	-	Glutathione S-transferase LANCL1 OS=Homo sapiens OX=9606 GN=LANCL1 PE=1 SV=1	145349	7267.46
sp|O00154|BACH_HUMAN	22.2446	NA	41769.3	ATLWYVPLSLK;IMRPDDANVAGNVHGGTILK;LMDEVAGIVAAR;MIEEAGAIISTR;SLPVPQLVPETEDEK;VLEVPPVVYSR	1;1;1;1;1;1	6	8	0.2132	24370;39514;39652;23352;24356;24909;34081;23244	-	Cytosolic acyl coenzyme A thioester hydrolase OS=Homo sapiens OX=9606 GN=ACOT7 PE=1 SV=3	5.53376e+06	263512
sp|P38606|VATA_HUMAN	20.1572	NA	68260.5	FTMVQVWPVR;LAEMPADSGYPAYLGAR;LPANHPLLTGQR;TALVANTSNMPVAAR;VGHSELVGEIIR;VGSHITGGDIYGIVSENSLIK	1;1;1;1;1;1	6	7	0.141	23419;36031;25264;25263;31288;24997;40155	-	V-type proton ATPase catalytic subunit A OS=Homo sapiens OX=9606 GN=ATP6V1A PE=1 SV=2	7.62441e+06	200642
sp|P38117|ETFB_HUMAN	17.8676	NA	27826.2	EIDGGLETLR;IEVIKPGDLGVDLTSK;LGPLQVAR;LSVISVEDPPQR;VDLVLLGK;VETTEDLVAK	1;1;1;1;1;1	6	6	0.251	17486;34135;9122;26008;9223;17569	-	Electron transfer flavoprotein subunit beta OS=Homo sapiens OX=9606 GN=ETFB PE=1 SV=3	3.69588e+06	246392
sp|Q13045|FLII_HUMAN	20.7912	NA	144659	ADLTALFLPR;EGEEATAEAEEK;FVFLLDR;KFESLFPGK;LVHLQTLVLNGNPLLHAQLR;SLEGTEAQVFK	1;1;1;1;1;1	6	6	0.0544	18038;24409;10965;15637;40819;21511	-	Protein flightless-1 homolog OS=Homo sapiens OX=9606 GN=FLII PE=1 SV=2	1.58976e+07	233789
sp|O60783|RT14_HUMAN	2.75756	NA	15129	HLADHGQLSGIQR	1	1	1	0.1016	28707	-	28S ribosomal protein S14, mitochondrial OS=Homo sapiens OX=9606 GN=MRPS14 PE=1 SV=1	318805	35422.7
sp|Q13564|ULA1_HUMAN	7.45629	NA	60208.6	DAAAVGNHVAK;EGQGNLPVR;QTPSFWILAR	1;1;1	3	3	0.0562	15631;12935;21890	-	NEDD8-activating enzyme E1 regulatory subunit OS=Homo sapiens OX=9606 GN=NAE1 PE=1 SV=1	441656	16357.6
sp|E9PQ53|NDUCR_HUMAN	3.09238	NA	13398.9	RPIATAGLHR	1	1	1	0.0877	17098	sp|O95298|NDUC2_HUMAN	NADH dehydrogenase [ubiquinone] 1 subunit C2, isoform 2 OS=Homo sapiens OX=9606 GN=NDUFC2-KCTD14 PE=1 SV=1	267346	29705.1
sp|Q52LW3|RHG29_HUMAN	2.12618	NA	141974	FVQPLLGR	1	1	1	0.0063	11599	-	Rho GTPase-activating protein 29 OS=Homo sapiens OX=9606 GN=ARHGAP29 PE=1 SV=2	0	0
sp|P23246|SFPQ_HUMAN	16.9038	NA	76101.6	AVVIVDDR;FATHAAALSVR;FGQGGAGPVGGQGPR;GMGPGTPAGYGR;ISDSEGFK;LFVGNLPADITEDEFKR;SPPPGMGLNQNR	0;1;1;1;1;1;1	6	7	0.1174	10176;10175;19044;19046;26072;18749;10037;38285;24108	-	Splicing factor, proline- and glutamine-rich OS=Homo sapiens OX=9606 GN=SFPQ PE=1 SV=2	1.58862e+07	496443
sp|Q15102|PA1B3_HUMAN	10.6882	NA	25718.2	ALHSLLLR;LENGELEHIRPK;VVVLGLLPR	1;1;1	3	3	0.1255	11398;28778;12824	-	Platelet-activating factor acetylhydrolase IB subunit gamma OS=Homo sapiens OX=9606 GN=PAFAH1B3 PE=1 SV=1	1.34941e+06	84338.2
sp|Q12905|ILF2_HUMAN	25.4263	NA	43035.2	ILITTVPPNLR;ILPTLEAVAALGNK;KLDPELHLDIK;QPLALNVAYR;VKPAPDETSFSEALLK;VLQSALAAIR	1;1;1;1;1;1	6	7	0.1846	22494;28072;25405;19084;34993;34994;15264	-	Interleukin enhancer-binding factor 2 OS=Homo sapiens OX=9606 GN=ILF2 PE=1 SV=2	1.33797e+07	637128
sp|P46459|NSF_HUMAN	19.4583	NA	82542.1	DFQSGQHVIVR;FLALLR;LFGLLVK;QSIINPDWNFEK;VVNGPEILNK;YVGESEANIR	1;1;1;1;1;1	6	6	0.0753	24183;5213;6854;30256;16742;18802	-	Vesicle-fusing ATPase OS=Homo sapiens OX=9606 GN=NSF PE=1 SV=3	5.5182e+06	108200
sp|P24941|CDK2_HUMAN	21.0416	NA	34073.9	AFGIPIR;HPNIVSLQDVLMQDSR;IGEGTYGVVYK;KPLFHGDSEIDQLFR;LESEEEGVPSTAIR;MALNHPYFNDLDNQIK;SPEVLLGSAR	1;1;1;1;0;1;1;1	6	7	0.2997	36831;37058;20625;36095;30886;38118;14865	-	Cyclin-dependent kinase 2 OS=Homo sapiens OX=9606 GN=CDK2 PE=1 SV=3	1.11067e+07	528890
sp|Q9Y676|RT18B_HUMAN	5.21739	NA	29377	DHGLLIYHIPQVEPR;YLESEEYQER	1;1	2	2	0.0969	35906;26181	-	28S ribosomal protein S18b, mitochondrial OS=Homo sapiens OX=9606 GN=MRPS18B PE=1 SV=1	4.71907e+06	337076
sp|P60660|MYL6_HUMAN	24.5657	NA	16919.1	ALGQNPTNAEVLK;DQGTYEDYVEGLR;HVLVTLGEK;NKDQGTYEDYVEGLR;VFDKEGNGTVMGAEIR;VLDFEHFLPMLQTVAK	1;1;1;1;1;1	6	8	0.457	26453;31623;13839;35874;35872;34852;37522;37523	-	Myosin light polypeptide 6 OS=Homo sapiens OX=9606 GN=MYL6 PE=1 SV=2	9.03375e+06	821250
sp|O00203|AP3B1_HUMAN	19.6259	NA	121244	IAPDVLR;LQILNLGAK;QFAAATIQTIGR;THVLLHR;TVIGSVLLR;YDQNYDIR	1;1;1;1;1;1	6	6	0.0475	6627;12954;23902;9844;12550;16869	-	AP-3 complex subunit beta-1 OS=Homo sapiens OX=9606 GN=AP3B1 PE=1 SV=3	2.99468e+06	48301.2
sp|P07099|HYEP_HUMAN	9.3164	NA	52915	FSTWTNTEFR;GGHFAAFEEPELLAQDIR;IIPLLTDPK	1;1;1	3	3	0.0813	24290;38680;14279	-	Epoxide hydrolase 1 OS=Homo sapiens OX=9606 GN=EPHX1 PE=1 SV=1	437901	18245.9
sp|Q16181|SEPT7_HUMAN	23.2332	NA	50648	DVTNNVHYENYR;FEDYLNAESR;ILEQQNSSR;LKDSEAELQR;SPLAQMEEER;STLINSLFLTDLYSPEYPGPSHR	1;1;1;1;1;1	6	6	0.1693	31029;22697;16443;20732;21393;42964	-	Septin-7 OS=Homo sapiens OX=9606 GN=SEPT7 PE=1 SV=2	2.73423e+06	105163
sp|P06454|PTMA_HUMAN	8.22384	NA	12196	AAEDDEDDDVDTK;EVVEEAENGR	1;1	2	3	0.2072	28854;18588;18558	-	Prothymosin alpha OS=Homo sapiens OX=9606 GN=PTMA PE=1 SV=2	920331	306777
sp|O96005|CLPT1_HUMAN	2.05464	NA	76048.5	VAGIFPR	1	1	1	0.0105	5960	-	Cleft lip and palate transmembrane protein 1 OS=Homo sapiens OX=9606 GN=CLPTM1 PE=1 SV=1	375295	14434.4
sp|Q16543|CDC37_HUMAN	20.1681	NA	44440	DVQMLQDAISK;ELEVAEGGK;LKELEVAEGGK;LQAEAQQLR;QYMEGFNDELEAFK;SMPWNVDTLSK	1;1;1;1;1;1	6	10	0.1481	23441;22845;23438;23440;11651;20132;15788;34817;24443;24442	-	Hsp90 co-chaperone Cdc37 OS=Homo sapiens OX=9606 GN=CDC37 PE=1 SV=1	8.82102e+06	464264
sp|Q9P2R7|SUCB1_HUMAN	5.19224	NA	50285.2	EQALQLAQK;LYSLFLK	1;1	2	2	0.0346	14866;10083	-	Succinate--CoA ligase [ADP-forming] subunit beta, mitochondrial OS=Homo sapiens OX=9606 GN=SUCLA2 PE=1 SV=3	903752	31163.9
sp|P19367|HXK1_HUMAN	8.99861	NA	102420	HIDLVEGDEGR;ITPELLTR;NILIDFTK	1;1;1	3	3	0.0294	22560;12042;12755	-	Hexokinase-1 OS=Homo sapiens OX=9606 GN=HK1 PE=1 SV=3	1.11001e+06	21764.9
sp|Q08J23|NSUN2_HUMAN	8.53054	NA	86415.8	ILLTQENPFFR;LQQQQRPEDAEDGAEGGGK	1;1	2	2	0.0391	27156;38822	-	tRNA (cytosine(34)-C(5))-methyltransferase OS=Homo sapiens OX=9606 GN=NSUN2 PE=1 SV=2	283530	5906.87
sp|P19525|E2AK2_HUMAN	4.78597	NA	62055.6	IGDFGLVTSLK	1	1	1	0.02	19278	-	Interferon-induced, double-stranded RNA-activated protein kinase OS=Homo sapiens OX=9606 GN=EIF2AK2 PE=1 SV=2	304793	12191.7
sp|P11177|ODPB_HUMAN	23.7367	NA	39208	DFLIPIGK;ILEDNSIPQVK;IMEGPAFNFLDAPAVR;TYYMSGGLQPVPIVFR;VFLLGEEVAQYDGAYK;VVSPWNSEDAK	1;1;1;1;1;1	6	7	0.2173	10713;23161;35505;36696;36439;36091;22280	-	Pyruvate dehydrogenase E1 component subunit beta, mitochondrial OS=Homo sapiens OX=9606 GN=PDHB PE=1 SV=3	3.78384e+06	210213
sp|P61158|ARP3_HUMAN	9.58557	NA	47341	FMEQVIFK;HGIVEDWDLMER;NIVLSGGSTMFR	1;1;1	3	3	0.0766	15247;30467;24055	-	Actin-related protein 3 OS=Homo sapiens OX=9606 GN=ACTR3 PE=1 SV=3	2.29034e+06	109064
sp|Q6P597|KLC3_HUMAN	2.18436	NA	55330.6	QNKYQQAEELYK	1	1	1	0.0238	31571	-	Kinesin light chain 3 OS=Homo sapiens OX=9606 GN=KLC3 PE=1 SV=2	3.67973e+06	122658
sp|P60900|PSA6_HUMAN	22.599	NA	27381.8	AINQGGLTSVAVR;GKDCAVIVTQK;HITIFSPEGR;ILTEAEIDAHLVALAERD;LLDSSTVTHLFK;QTESTSFLEK	1;1;1;1;1;1	6	8	0.3008	24194;21889;19533;38452;38451;26678;26677;20017	-	Proteasome subunit alpha type-6 OS=Homo sapiens OX=9606 GN=PSMA6 PE=1 SV=1	7.65728e+06	589021
sp|O95433|AHSA1_HUMAN	22.7876	NA	38250.2	ADATNVNNWHWTER;DEPDTNLVALMK;ETFLTSPEELYR;GIPAPEEER;LDGEASINNR;VFTTQELVQAFTHAPATLEADR	1;1;1;1;1;1	6	7	0.2337	34682;26188;30113;13889;16960;42157;42156	-	Activator of 90 kDa heat shock protein ATPase homolog 1 OS=Homo sapiens OX=9606 GN=AHSA1 PE=1 SV=1	5.29766e+06	220736
sp|P23528|COF1_HUMAN	21.3361	NA	18490.7	AVLFCLSEDKK;HELQANCYEEVK;HELQANCYEEVKDR;KEDLVFIFWAPESAPLK;LGGSAVISLEGKPL;NIILEEGK;NIILEEGKEILVGDVGQTVDDPYATFVK;YALYDATYETK	1;1;1;0;1;1;1;0	6	6	0.5723	25026;30941;35938;38571;38574;26050;11158;44228;25938;25934	-	Cofilin-1 OS=Homo sapiens OX=9606 GN=CFL1 PE=1 SV=3	2.45873e+07	2.04894e+06
sp|O14559|RHG33_HUMAN	2.03205	NA	137128	LMALALAER	1	1	1	0.007	13568	-	Rho GTPase-activating protein 33 OS=Homo sapiens OX=9606 GN=ARHGAP33 PE=1 SV=2	1.27808e+06	20287
sp|Q16643|DREB_HUMAN	25.1596	NA	71385.4	EQFWEQAK;KSESEVEEAAAIIAQRPDNPR;LAASGEGGLQELSGHFENQK;LREDENAEPVGTTYQK;LSSPVLHR;SESEVEEAAAIIAQRPDNPR	1;1;1;1;1;1	6	8	0.1125	16090;41266;39437;36798;36796;10940;40292;40291	-	Drebrin OS=Homo sapiens OX=9606 GN=DBN1 PE=1 SV=4	2.88377e+06	115351
sp|P24043|LAMA2_HUMAN	2.34358	NA	343684	LFAVNQK	1	1	1	0.0022	7807	-	Laminin subunit alpha-2 OS=Homo sapiens OX=9606 GN=LAMA2 PE=1 SV=4	437965	2380.25
sp|P37108|SRP14_HUMAN	2.64311	NA	14560.8	TSGSVYITLK	1	1	1	0.0735	16214	-	Signal recognition particle 14 kDa protein OS=Homo sapiens OX=9606 GN=SRP14 PE=1 SV=2	675728	84466
sp|P00451|FA8_HUMAN	2.03205	NA	266841	SWYLTENIQR	1	1	1	0.0043	25021	-	Coagulation factor VIII OS=Homo sapiens OX=9606 GN=F8 PE=1 SV=1	404727	3066.12
sp|P05455|LA_HUMAN	26.1455	NA	46808.2	EVTWEVLEGEVEK;GSIFVVFDSIESAK;ICHQIEYYFGDFNLPR;IIEDQQESLNK;QKLEEDAEMK;YKETDLLILFK	1;1;1;1;1;1	6	6	0.1838	31661;30453;39435;25248;22459;27295	-	Lupus La protein OS=Homo sapiens OX=9606 GN=SSB PE=1 SV=2	2.4074e+06	83013.9
sp|O95271|TNKS1_HUMAN	4.92788	NA	141950	LVDAANVNAK;TLALEIINFK	1;1	2	2	0.0151	14418;19743	-	Poly [ADP-ribose] polymerase tankyrase-1 OS=Homo sapiens OX=9606 GN=TNKS PE=1 SV=2	3.70267e+06	56964.2
sp|O60684|IMA7_HUMAN	2.41673	NA	59991.5	FVEFLK;IVQVALNGLENILR;VASPALR	0;0;1	1	1	0.0504	6588;31811;4672	-	Importin subunit alpha-7 OS=Homo sapiens OX=9606 GN=KPNA6 PE=1 SV=1	2.4734e+06	103058
sp|P52294|IMA5_HUMAN	4.78597	NA	60183.5	FVEFLK;IVQVALNGLENILR;SPEQQLSATQK	0;0;1	1	1	0.0576	6588;31811;21801	-	Importin subunit alpha-5 OS=Homo sapiens OX=9606 GN=KPNA1 PE=1 SV=3	611810	27809.6
sp|P02647|APOA1_HUMAN	12.5973	NA	30758.9	ATEHLSTLSEK;QGLLPVLESFK;VSFLSALEEYTK	1;1;1	3	3	0.1273	21765;22265;27428	-	Apolipoprotein A-I OS=Homo sapiens OX=9606 GN=APOA1 PE=1 SV=1	666117	31719.9
sp|P28838|AMPL_HUMAN	18.9856	NA	56130.8	EFVTHPK;GVLFASGQNLAR;LFEASIETGDR;SAGACTAAAFLK;TEVHIRPK;TIQVDNTDAEGR	1;1;1;1;1;1	6	6	0.1195	9241;22340;22502;19925;13300;25314	-	Cytosol aminopeptidase OS=Homo sapiens OX=9606 GN=LAP3 PE=1 SV=3	4.0626e+06	119488
sp|Q02218|ODO1_HUMAN	5.44857	NA	115861	KTHLTELQR;LNVLANVIR	1;1	2	2	0.0176	18355;14333	-	2-oxoglutarate dehydrogenase, mitochondrial OS=Homo sapiens OX=9606 GN=OGDH PE=1 SV=3	117877	2311.31
sp|O00743|PPP6_HUMAN	5.90913	NA	35121.5	AHQLVHEGYK;GAGWLFGAK	1;1	2	2	0.0623	20469;10859	-	Serine/threonine-protein phosphatase 6 catalytic subunit OS=Homo sapiens OX=9606 GN=PPP6C PE=1 SV=1	897724	44886.2
sp|Q13867|BLMH_HUMAN	12.6643	NA	52528	AQHVFQHAVPQEGKPITNQK;IGPITPLEFYR;LYTVEYLSNMVGGR	1;1;1	3	3	0.0989	40880;24884;32959	-	Bleomycin hydrolase OS=Homo sapiens OX=9606 GN=BLMH PE=1 SV=1	1.31645e+06	47016.1
sp|P38398|BRCA1_HUMAN	19.786	NA	207063	STLAESSDHVEK	1;1;1;1;1;0;	6	9	0.186	25367;27903;22905;27624;31829;31232;35659;21232;25359	-	BRCA1 OS=Homo sapiens OX=9606 GN=BRCA1 PE=1 SV=2	490408	11145.6
sp|O15111|IKKA_HUMAN	6.15826	NA	84585	IQLPIIQLR;VEVALSNIK	1;1	2	2	0.0242	17177;13055	-	Inhibitor of nuclear factor kappa-B kinase subunit alpha OS=Homo sapiens OX=9606 GN=CHUK PE=1 SV=2	1.33538e+06	32570.3
sp|P00441|SODC_HUMAN	7.48915	NA	15925.9	GDGPVQGIINFEQK;HVGDLGNVTADK	1;1	2	2	0.1688	30529;22079	-	Superoxide dismutase [Cu-Zn] OS=Homo sapiens OX=9606 GN=SOD1 PE=1 SV=2	3.15849e+06	287135
sp|Q9Y696|CLIC4_HUMAN	6.11776	NA	28753.7	HPESNTAGMDIFAK;NSRPEANEALER	1;1	2	3	0.1028	31344;27388;27385	-	Chloride intracellular channel protein 4 OS=Homo sapiens OX=9606 GN=CLIC4 PE=1 SV=4	1.17461e+06	69094.8
sp|P04040|CATA_HUMAN	21.0028	NA	59718.8	ADVLTTGAGNPVGDK;DPILFPSFIHSQK;FNTANDDNVTQVR;LNVITVGPR;LSQEDPDYGIR	1;1;1;1;1;0;1;1	6	8	0.1357	28210;31198;31197;30324;12908;24412;22908;31412	-	Catalase OS=Homo sapiens OX=9606 GN=CAT PE=1 SV=3	3.77605e+06	118001
sp|Q6YN16|HSDL2_HUMAN	2.68365	NA	45365.5	SGAVEETFR	1	1	1	0.0215	13824	-	Hydroxysteroid dehydrogenase-like protein 2 OS=Homo sapiens OX=9606 GN=HSDL2 PE=1 SV=1	404533	14982.7
sp|Q9BPX3|CND3_HUMAN	2.2035	NA	114262	IQAVLALSR	1	1	1	0.0089	12997	-	Condensin complex subunit 3 OS=Homo sapiens OX=9606 GN=NCAPG PE=1 SV=1	63461.6	1220.42
sp|P31749|AKT1_HUMAN	19.5104	NA	55650.8	DEVAHTLTENR	1;1;1;1;1;1;1	6	7	0.22229	19628;18630;17251;20401;19181;22401;21381	-	RAC-alpha serine/threonine-protein kinase OS=Homo sapiens OX=9606 GN=AKT1 PE=1 SV=2	9.45147e+06	536193
sp|Q00534|CDK6_HUMAN	22.4851	NA	37283.2	AFGIPVR	1;1;0;0;1;1;1;1	6	8	0.224	20916;19745;22856;22863;16610;19610;22745;17856	-	Cyclin-dependent-like kinase 6 OS=Homo sapiens OX=9606 GN=CDK6 PE=1 SV=3	180674	129509
sp|Q9BTV4|TMM43_HUMAN	4.78597	NA	44847.2	SGDTLLLLHHGDFSAEEVFHR	1	1	2	0.0525	41707;41708	-	Transmembrane protein 43 OS=Homo sapiens OX=9606 GN=TMEM43 PE=1 SV=1	0	0
sp|P25685|DNJB1_HUMAN	10.8233	NA	38020.4	DGSDVIYPAR;KQDPPVTHDLR;NPFDTFFGQR	1;1;1	3	3	0.0912	17111;24881;22167	-	DnaJ homolog subfamily B member 1 OS=Homo sapiens OX=9606 GN=DNAJB1 PE=1 SV=4	1.85254e+06	84206.2
sp|A5YKK6|CNOT1_HUMAN	8.48779	NA	266768	AVQELVHPVVDR;LIALLVK;SPVTFLSDLR	1;1;1	3	3	0.0122	26708;6224;18699	-	CCR4-NOT transcription complex subunit 1 OS=Homo sapiens OX=9606 GN=CNOT1 PE=1 SV=2	101121	766.068
sp|Q8IVS2|FABD_HUMAN	2.31614	NA	42934.1	LLAQQLVSPVK	1	1	1	0.0282	20998	-	Malonyl-CoA-acyl carrier protein transacylase, mitochondrial OS=Homo sapiens OX=9606 GN=MCAT PE=1 SV=2	0	0
sp|Q9UPN7|PP6R1_HUMAN	3.43787	NA	96663.7	VAGALVQNTEK	1	1	1	0.0125	18495	-	Serine/threonine-protein phosphatase 6 regulatory subunit 1 OS=Homo sapiens OX=9606 GN=PPP6R1 PE=1 SV=5	2.02004e+06	61213.4
sp|Q14641|INSL4_HUMAN	2.27968	NA	15435	ESLAAELRGCGPR	1	1	1	0.0935	28231	-	Early placenta insulin-like peptide OS=Homo sapiens OX=9606 GN=INSL4 PE=1 SV=1	0	0
sp|Q9BVK6|TMED9_HUMAN	3.25701	NA	27260.2	QLVEQVEQIQK	1	1	2	0.0468	26090;26118	-	Transmembrane emp24 domain-containing protein 9 OS=Homo sapiens OX=9606 GN=TMED9 PE=1 SV=2	3.34963e+06	209352
sp|P00533|EGFR_HUMAN	6.55427	NA	134190	IPLENLQIIR;VLGSGAFGTVYK	1;1	2	2	0.0182	21535;21108	-	Epidermal growth factor receptor OS=Homo sapiens OX=9606 GN=EGFR PE=1 SV=2	228351	3459.87
sp|P62070|RRAS2_HUMAN	8.22384	NA	23384.7	LDILDTAGQEEFGAMR;QVTQEEGQQLAR	1;1	2	2	0.1373	35793;27423	-	Ras-related protein R-Ras2 OS=Homo sapiens OX=9606 GN=RRAS2 PE=1 SV=1	293929	19595.2
sp|Q6DD87|ZN787_HUMAN	2.87685	NA	40402.6	TFSQSSHLVQHR	1	1	1	0.0314	28553	-	Zinc finger protein 787 OS=Homo sapiens OX=9606 GN=ZNF787 PE=1 SV=4	0	0
sp|Q6P5R6|RL22L_HUMAN	9.57193	NA	14597.6	TGNLGNVVHIER;VVASDKETYELR	1;1	2	4	0.1967	24994;24992;28060;28058	-	60S ribosomal protein L22-like 1 OS=Homo sapiens OX=9606 GN=RPL22L1 PE=1 SV=2	5.02452e+06	837420
sp|Q9Y320|TMX2_HUMAN	2.78037	NA	34015.6	EFNLNELYQR	1	1	1	0.0338	25573	-	Thioredoxin-related transmembrane protein 2 OS=Homo sapiens OX=9606 GN=TMX2 PE=1 SV=1	211785	11765.9
sp|Q9UJS0|CMC2_HUMAN	2.94719	NA	74128.6	YEGFFGLYR	1	1	1	0.0133	19333	sp|O75746|CMC1_HUMAN	Calcium-binding mitochondrial carrier protein Aralar2 OS=Homo sapiens OX=9606 GN=SLC25A13 PE=1 SV=2	0	0
sp|Q15056|IF4H_HUMAN	4.78597	NA	27368.4	EALTYDGALLGDR	1	1	1	0.0524	27607	-	Eukaryotic translation initiation factor 4H OS=Homo sapiens OX=9606 GN=EIF4H PE=1 SV=5	855738	40749.4
sp|Q02978|M2OM_HUMAN	12.6962	NA	34039.9	GIYTGLSAGLLR;LGIYTVLFER;LTGADGTPPGFLLK;NGLDVLFK	1;1;1;1	4	4	0.1401	21957;21584;27439;10861	-	Mitochondrial 2-oxoglutarate/malate carrier protein OS=Homo sapiens OX=9606 GN=SLC25A11 PE=1 SV=3	530138	26506.9
sp|A0AVT1|UBA6_HUMAN	2.53287	NA	117895	NFALLGVGTSK	1	1	1	0.0105	17650	-	Ubiquitin-like modifier-activating enzyme 6 OS=Homo sapiens OX=9606 GN=UBA6 PE=1 SV=1	516926	8337.52
sp|Q9P2T1|GMPR2_HUMAN	2.08733	NA	37850	VGIGPGSVCTTR	1	1	1	0.0345	21346	-	GMP reductase 2 OS=Homo sapiens OX=9606 GN=GMPR2 PE=1 SV=1	1.87719e+06	104288
sp|Q9P035|HACD3_HUMAN	11.2881	NA	43131.6	LESEGSPETLTNLR;RPLFLAPDFDR;VELSDVQNPAISITENVLHFK	1;1;1	3	3	0.1271	31643;26230;41535	-	Very-long-chain (3R)-3-hydroxyacyl-CoA dehydratase 3 OS=Homo sapiens OX=9606 GN=HACD3 PE=1 SV=2	1.43619e+06	84481.7
sp|Q3ZCQ8|TIM50_HUMAN	2.75756	NA	39621.5	QNLFLGSLTSR	1	1	1	0.0312	22447	-	Mitochondrial import inner membrane translocase subunit TIM50 OS=Homo sapiens OX=9606 GN=TIMM50 PE=1 SV=2	270668	18044.6
sp|O60524|NEMF_HUMAN	2.75756	NA	122878	LTEIVASAPK	1	1	1	0.0093	14878	-	Nuclear export mediator factor NEMF OS=Homo sapiens OX=9606 GN=NEMF PE=1 SV=4	499643	8327.38
sp|Q06265|EXOS9_HUMAN	3.25701	NA	48918.1	VAEITELILK	1	1	1	0.0228	18472	-	Exosome complex component RRP45 OS=Homo sapiens OX=9606 GN=EXOSC9 PE=1 SV=3	175473	10321.9
sp|Q15349|KS6A2_HUMAN	2.97892	NA	83186.1	DLKPENILLDEEGHIK	1	1	1	0.0218	36978	sp|P51812|KS6A3_HUMAN;sp|Q15418|KS6A1_HUMAN	Ribosomal protein S6 kinase alpha-2 OS=Homo sapiens OX=9606 GN=RPS6KA2 PE=1 SV=2	0	0
sp|P30837|AL1B1_HUMAN	7.08791	NA	57170.2	VLGYIQLGQK;VTLELGGK;YFAGWADK;YGLAAAVFTR	1;0;0;1	2	2	0.0696	18110;7733;12512;16207	-	Aldehyde dehydrogenase X, mitochondrial OS=Homo sapiens OX=9606 GN=ALDH1B1 PE=1 SV=3	1.03752e+06	41500.7
sp|P30040|ERP29_HUMAN	9.60331	NA	28975.2	ESYPVFYLFR;GALPLDTVTFYK;SLNILTAFQK	1;1;1	3	3	0.1226	25384;25536;18707	-	Endoplasmic reticulum resident protein 29 OS=Homo sapiens OX=9606 GN=ERP29 PE=1 SV=4	1.30538e+06	87025
sp|P24394|CD124_HUMAN	14.7034	NA	81487.4	LVINSGNGAVEDR	1;1;1;1	4	4	0.0475	27781;21915;32235;36829	-	CD124 antigen OS=Homo sapiens OX=9606 GN=CD124 PE=1 SV=3	2.10979e+06	63541.5
sp|P27169|PON1_HUMAN	4.78597	NA	39706.2	YVYIAELLAHK	1	1	2	0.031	25367;25366	-	Serum paraoxonase/arylesterase 1 OS=Homo sapiens OX=9606 GN=PON1 PE=1 SV=3	551987	29052
sp|Q9NRM2|ZN277_HUMAN	2.27968	NA	52754	IVIADVK	1	1	1	0.0156	5889	-	Zinc finger protein 277 OS=Homo sapiens OX=9606 GN=ZNF277 PE=1 SV=2	44712.5	1788.5
sp|Q13838|DX39B_HUMAN	11.7348	NA	48959.9	DFLLKPELLR;GSYVSIHSSGFR;ILVATNLFGR;VAVFFGGLSIK	1;1;1;1	4	4	0.1005	22729;24557;17550;18821	-	Spliceosome RNA helicase DDX39B OS=Homo sapiens OX=9606 GN=DDX39B PE=1 SV=1	482492	18557.4
sp|O75477|ERLN1_HUMAN	12.0594	NA	38901.3	EALEPSGENVIQNK;ISEIEDAAFLAR;SVQTTLQTDEVK	1;1;1	3	3	0.1098	31158;25851;26282	-	Erlin-1 OS=Homo sapiens OX=9606 GN=ERLIN1 PE=1 SV=1	2.64258e+06	110107
sp|O15126|SCAM1_HUMAN	4.78597	NA	37895.8	TVQTAAANAASTAASSAAQNAFK	1	1	1	0.068	40103	-	Secretory carrier-associated membrane protein 1 OS=Homo sapiens OX=9606 GN=SCAMP1 PE=1 SV=2	921529	57595.6
sp|P30086|PEBP1_HUMAN	14.3579	NA	21043.7	GNDISSGTVLSDYVGSGPPK;NRPTSISWDGLDSGK;WSGPLSLQEVDEQPQHPLHVTYAGAAVDELGK	1;1;1	3	3	0.3583	38121;33204;44709	-	Phosphatidylethanolamine-binding protein 1 OS=Homo sapiens OX=9606 GN=PEBP1 PE=1 SV=3	1.15277e+07	1.04798e+06
sp|Q13148|TADBP_HUMAN	11.2492	NA	44711.3	FGGNPGGFGNQGGFGNSR;MDETDASSAVK;TSDLIVLGLPWK	1;1;1	3	3	0.099	34907;20005;26096	-	TAR DNA-binding protein 43 OS=Homo sapiens OX=9606 GN=TARDBP PE=1 SV=1	701651	41273.6
sp|Q14527|HLTF_HUMAN	2.87685	NA	113857	VILDEGHAIR	1	1	1	0.0099	18258	-	Helicase-like transcription factor OS=Homo sapiens OX=9606 GN=HLTF PE=1 SV=2	1.41616e+06	22841.3
sp|A0A0C4DH69|KV109_HUMAN	3.02538	NA	12706.4	LLIYAASTLQSGVPSR	1	1	2	0.1368	33998;34018	sp|A0A0C4DH67|KV108_HUMAN;sp|A0A075B6S5|KV127_HUMAN	Immunoglobulin kappa variable 1-9 OS=Homo sapiens OX=9606 GN=IGKV1-9 PE=3 SV=1	9.21116e+07	1.84223e+07
sp|Q99436|PSB7_HUMAN	7.96609	NA	29946.2	ATEGMVVADK;DGIVLGADTR;FRPDMEEEEAK	1;1;1	3	4	0.1119	14626;15095;14496;27685	-	Proteasome subunit beta type-7 OS=Homo sapiens OX=9606 GN=PSMB7 PE=1 SV=1	4.65709e+06	388091
sp|P15170|ERF3A_HUMAN	6.57485	NA	55720.3	HFTILDAPGHK;HLIVLINK	1;1	2	2	0.0381	22442;12284	sp|Q8IYD1|ERF3B_HUMAN	Eukaryotic peptide chain release factor GTP-binding subunit ERF3A OS=Homo sapiens OX=9606 GN=GSPT1 PE=1 SV=1	904703	31196.6
sp|O95394|AGM1_HUMAN	3.09238	NA	59814.3	MGLLAVLR	1	1	2	0.0148	9744;10261	-	Phosphoacetylglucosamine mutase OS=Homo sapiens OX=9606 GN=PGM3 PE=1 SV=1	1.61562e+06	53853.9
sp|Q14165|MLEC_HUMAN	3.02538	NA	32213.6	FAEVYFAQSQQK	1	1	1	0.0411	29093	-	Malectin OS=Homo sapiens OX=9606 GN=MLEC PE=1 SV=1	2.12577e+06	118098
sp|Q92615|LAR4B_HUMAN	3.25701	NA	80502.6	VVAEPQTQR	1	1	1	0.0122	14826	-	La-related protein 4B OS=Homo sapiens OX=9606 GN=LARP4B PE=1 SV=3	330416	8695.16
sp|Q9BWD1|THIC_HUMAN	3.25701	NA	41324.4	ILVTLLHTLER	1	1	1	0.0277	24960	-	Acetyl-CoA acetyltransferase, cytosolic OS=Homo sapiens OX=9606 GN=ACAT2 PE=1 SV=2	89103.8	4455.19
sp|Q96HE7|ERO1A_HUMAN	13.7879	NA	54358.1	FDGILTEGEGPR;LGAVDESLSEETQK;NLLQNIH;QEIVSLFNAFGR	1;1;1;1	4	4	0.0962	24347;30614;9058;27231	-	ERO1-like protein alpha OS=Homo sapiens OX=9606 GN=ERO1A PE=1 SV=2	3.88969e+06	138918
sp|P02787|TRFE_HUMAN	2.40016	NA	77013.6	MYLGYEYVTAIR	1	1	1	0.0172	30357	-	Serotransferrin OS=Homo sapiens OX=9606 GN=TF PE=1 SV=3	3.4952e+06	81283.7
sp|P30084|ECHM_HUMAN	3.00788	NA	31367.1	AQFAQPEILIGTIPGAGGTQR	1	1	1	0.0724	39897	-	Enoyl-CoA hydratase, mitochondrial OS=Homo sapiens OX=9606 GN=ECHS1 PE=1 SV=4	0	0
sp|Q5T9A4|ATD3B_HUMAN	4.78597	NA	72527.3	DIAIATR;ITVLEALR;LALHSGMDYAIMTGGDVAPMGR;LAQFDYGR;LKEYEAAVEQLK;QQQLLNEENLR;QTVLESIR	0;0;0;0;1;0;0	1	2	0.1173	5959;5958;11135;41273;12928;28390;28389;27370;12142	-	ATPase family AAA domain-containing protein 3B OS=Homo sapiens OX=9606 GN=ATAD3B PE=1 SV=1	708964	16487.5
sp|Q9UNL2|SSRG_HUMAN	4.78597	NA	21067.2	QQSEEDLLLQDFSR	1	1	2	0.0757	34572;34571	-	Translocon-associated protein subunit gamma OS=Homo sapiens OX=9606 GN=SSR3 PE=1 SV=1	646851	107808
sp|Q9NR45|SIAS_HUMAN	8.22384	NA	40281.5	HLEFSHDQYR;VGSGDTNNFPYLEK	1;1	2	2	0.0669	25743;31514	-	Sialic acid synthase OS=Homo sapiens OX=9606 GN=NANS PE=1 SV=2	1.00173e+06	55651.8
sp|O94817|ATG12_HUMAN	2.55296	NA	15103.8	TIQGLIDFIK	1	1	1	0.0714	19194	-	Ubiquitin-like protein ATG12 OS=Homo sapiens OX=9606 GN=ATG12 PE=1 SV=1	0	0
sp|Q99798|ACON_HUMAN	2.12618	NA	85371.9	DGYAQILR	1	1	1	0.0103	11784	-	Aconitate hydratase, mitochondrial OS=Homo sapiens OX=9606 GN=ACO2 PE=1 SV=2	302596	7758.86
sp|Q9HCN4|GPN1_HUMAN	4.78597	NA	41713.7	SLANAESQQQR	1	1	1	0.0294	22281	-	GPN-loop GTPase 1 OS=Homo sapiens OX=9606 GN=GPN1 PE=1 SV=1	761308	47581.7
sp|Q2NL82|TSR1_HUMAN	12.2704	NA	91751.8	IFQFQNFTNTR;QGTPLIAFSLLPHEQK;QIDAPGDPFPLNPR	1;1;1	3	3	0.051	28234;35751;31400	-	Pre-rRNA-processing protein TSR1 homolog OS=Homo sapiens OX=9606 GN=TSR1 PE=1 SV=1	2.09259e+06	55068
sp|Q12907|LMAN2_HUMAN	5.53793	NA	40203.1	IEPSVNFLK;NLHGDGIALWYTR	1;1	2	2	0.0618	15442;30854	-	Vesicular integral-membrane protein VIP36 OS=Homo sapiens OX=9606 GN=LMAN2 PE=1 SV=1	984293	51804.9
sp|O15269|SPTC1_HUMAN	2.6187	NA	52710.5	DHPALNYNIVSGPPSHK	1	1	1	0.0359	36738	-	Serine palmitoyltransferase 1 OS=Homo sapiens OX=9606 GN=SPTLC1 PE=1 SV=1	603397	23207.6
sp|P10768|ESTD_HUMAN	2.33778	NA	31442.5	IPVVFR	1	1	1	0.0213	5160	-	S-formylglutathione hydrolase OS=Homo sapiens OX=9606 GN=ESD PE=1 SV=2	474988	29686.7
sp|Q7RTS7|K2C74_HUMAN	2.74568	NA	57829.6	FASFIDK;FASFIDKVR;FLEQQNQVLETK	0;0;1	1	1	0.0397	8052;16737;29906	sp|Q86Y46|K2C73_HUMAN;sp|Q3SY84|K2C71_HUMAN;sp|Q14CN4|K2C72_HUMAN	Keratin, type II cytoskeletal 74 OS=Homo sapiens OX=9606 GN=KRT74 PE=1 SV=2	2.35798e+07	693524
sp|Q7Z794|K2C1B_HUMAN	7.6158	NA	61863.5	FASFIDK;FASFIDKVR;FLEQQNQVLQTK;SKDEAEALYQTK;SMQDVVEDYK;YEDEINKR;YQELQITAGR	0;0;0;1;1;0;1	3	3	0.1055	8052;16737;29880;27286;21712;16137;16136;20391	-	Keratin, type II cytoskeletal 1b OS=Homo sapiens OX=9606 GN=KRT77 PE=2 SV=3	6.0061e+07	1.7665e+06
sp|Q8N1N4|K2C78_HUMAN	8.04298	NA	56830.5	FLEQQNK;TLNNQFASFIDK;VQISQLHQEIQR	0;1;1	2	2	0.0596	10849;27730;29960	-	Keratin, type II cytoskeletal 78 OS=Homo sapiens OX=9606 GN=KRT78 PE=1 SV=2	85894.3	2454.12
sp|Q9BQ70|TCF25_HUMAN	6.11776	NA	76618.7	KHVLYVEHR;LSPISHGNTIALFFR	1;1	2	3	0.0355	20439;33948;33947	-	Transcription factor 25 OS=Homo sapiens OX=9606 GN=TCF25 PE=1 SV=1	542599	17503.2
sp|P34896|GLYC_HUMAN	7.59934	NA	53049	ALSEALTELGYK;ISATSIFFESMPYK;VAHFIHR	1;0;1	2	2	0.0683	24513;33317;9972	-	Serine hydroxymethyltransferase, cytosolic OS=Homo sapiens OX=9606 GN=SHMT1 PE=1 SV=1	4.52337e+06	161549
sp|Q96CW1|AP2M1_HUMAN	9.05864	NA	49623	SNIWLAAVTK;TFITQQGIK;VNVIHAR	1;1;1	3	3	0.0598	17501;15087;7432	-	AP-2 complex subunit mu OS=Homo sapiens OX=9606 GN=AP2M1 PE=1 SV=2	7.84068e+06	270368
sp|Q86X29|LSR_HUMAN	3.00788	NA	71393.9	DTDSSVASEVR	1	1	1	0.0169	19858	-	Lipolysis-stimulated lipoprotein receptor OS=Homo sapiens OX=9606 GN=LSR PE=1 SV=4	196102	6536.74
sp|P11310|ACADM_HUMAN	5.60688	NA	46558.6	ANWYFLLAR;ENVLIGDGAGFK	1;1	2	2	0.0499	19428;21910	-	Medium-chain specific acyl-CoA dehydrogenase, mitochondrial OS=Homo sapiens OX=9606 GN=ACADM PE=1 SV=1	1.18092e+06	56234.1
sp|P56556|NDUA6_HUMAN	2.18436	NA	15126.9	FFHETEAPRPK	1	1	1	0.0859	26586	-	NADH dehydrogenase [ubiquinone] 1 alpha subcomplex subunit 6 OS=Homo sapiens OX=9606 GN=NDUFA6 PE=1 SV=4	181198	20133.1
sp|P82675|RT05_HUMAN	6.78589	NA	47976.1	AVHHLHYIER;YEDHTIFHDISLR	1;1	2	2	0.0535	23838;33463	-	28S ribosomal protein S5, mitochondrial OS=Homo sapiens OX=9606 GN=MRPS5 PE=1 SV=2	643713	23841.2
sp|O75150|BRE1B_HUMAN	2.19183	NA	113609	VQLEHVQTR	1	1	1	0.009	17781	-	E3 ubiquitin-protein ligase BRE1B OS=Homo sapiens OX=9606 GN=RNF40 PE=1 SV=5	423752	7182.24
sp|Q9NQH7|XPP3_HUMAN	2.12618	NA	56996.8	AILFVPR	1	1	1	0.0138	7687	-	Xaa-Pro aminopeptidase 3 OS=Homo sapiens OX=9606 GN=XPNPEP3 PE=1 SV=1	375809	12958.9
sp|Q9UIA9|XPO7_HUMAN	3.00788	NA	123828	TTPLNQESDR	1	1	1	0.0092	19684	-	Exportin-7 OS=Homo sapiens OX=9606 GN=XPO7 PE=1 SV=3	152693	2632.64
sp|O75306|NDUS2_HUMAN	13.2872	NA	52511.7	LDELEELLTNNR;TSMESLIHHFK;TYLQALPYFDR;VLFGEITR	1;1;1;1	4	4	0.0907	29434;25686;27422;11763	-	NADH dehydrogenase [ubiquinone] iron-sulfur protein 2, mitochondrial OS=Homo sapiens OX=9606 GN=NDUFS2 PE=1 SV=2	8.56843e+06	317349
sp|Q99653|CHP1_HUMAN	3.52888	NA	22442.3	IPELAINPLGDR	1	1	2	0.0615	24955;24954	-	Calcineurin B homologous protein 1 OS=Homo sapiens OX=9606 GN=CHP1 PE=1 SV=3	536909	35793.9
sp|Q9UI10|EI2BD_HUMAN	3.52888	NA	57521.3	VGTAQLALVAR	1	1	1	0.021	17357	-	Translation initiation factor eIF-2B subunit delta OS=Homo sapiens OX=9606 GN=EIF2B4 PE=1 SV=2	299560	11521.5
sp|Q96JD6|AKCL2_HUMAN	3.25701	NA	36565.7	SPAQILIR	1	1	1	0.025	10538	-	1,5-anhydro-D-fructose reductase OS=Homo sapiens OX=9606 GN=AKR1E2 PE=1 SV=2	2.33917e+06	129954
sp|Q15427|SF3B4_HUMAN	4.78597	NA	44357.1	NQDATVYVGGLDEK	1	1	2	0.033	30691;30689	-	Splicing factor 3B subunit 4 OS=Homo sapiens OX=9606 GN=SF3B4 PE=1 SV=1	2.53355e+06	180968
sp|Q9Y305|ACOT9_HUMAN	6.69488	NA	49869.5	IFGGFLMR;VHSEVASLQEK	1;1	2	2	0.0433	11953;22112	-	Acyl-coenzyme A thioesterase 9, mitochondrial OS=Homo sapiens OX=9606 GN=ACOT9 PE=1 SV=2	153366	5288.48
sp|Q9H4M9|EHD1_HUMAN	4.78597	NA	60588.7	IILLFDAHK;LLPLEEHYR;VYIGSFWSHPLLIPDNR	0;0;1	1	1	0.0655	16259;20026;20025;38833	sp|Q9NZN3|EHD3_HUMAN	EH domain-containing protein 1 OS=Homo sapiens OX=9606 GN=EHD1 PE=1 SV=2	0	0
sp|Q9NZN4|EHD2_HUMAN	6.10026	NA	61122.7	LEGHGLPANLPR;LLPLEEHYR;LPVIFAK	1;0;1	2	2	0.0516	23808;20026;20025;6768	-	EH domain-containing protein 2 OS=Homo sapiens OX=9606 GN=EHD2 PE=1 SV=2	902638	25789.6
sp|O95831|AIFM1_HUMAN	12.3295	NA	66858.9	AALSASEGEEVPQDK;ALGTEVIQLFPEK;ISGLGLTPEQK	1;1;1	3	3	0.0636	31246;29081;19005	-	Apoptosis-inducing factor 1, mitochondrial OS=Homo sapiens OX=9606 GN=AIFM1 PE=1 SV=1	525877	16433.7
sp|Q9H223|EHD4_HUMAN	8.31485	NA	61136.5	IILLFDAHK;LFEAEAQDLFR;SISVIDSPGILSGEK	0;1;1	2	2	0.0647	16259;25968;30534	-	EH domain-containing protein 4 OS=Homo sapiens OX=9606 GN=EHD4 PE=1 SV=1	655435	20482.3
sp|Q5T750|XP32_HUMAN	3.02538	NA	26219.3	TFGVSPLR	1	1	1	0.032	9872	-	Skin-specific protein 32 OS=Homo sapiens OX=9606 GN=XP32 PE=1 SV=1	648919	54076.6
sp|Q14978|NOLC1_HUMAN	3.09238	NA	73559.6	VADNSFDAK	1	1	1	0.0129	12834	-	Nucleolar and coiled-body phosphoprotein 1 OS=Homo sapiens OX=9606 GN=NOLC1 PE=1 SV=2	600731	13349.6
sp|P61088|UBE2N_HUMAN	9.19769	NA	17127	ICLDILK;IYHPNVDK;YFHVVIAGPQDSPFEGGTFK	1;1;1	3	4	0.2303	9811;13484;40421;40420	-	Ubiquitin-conjugating enzyme E2 N OS=Homo sapiens OX=9606 GN=UBE2N PE=1 SV=1	2.43182e+06	221074
sp|P54886|P5CS_HUMAN	12.8687	NA	87247.5	GPVGLEGLLTTK;LAAPLLK;LRHEILLSQSVR;LSLSTSK	1;1;1;1	4	4	0.0478	20582;5003;29253;5277	-	Delta-1-pyrroline-5-carboxylate synthase OS=Homo sapiens OX=9606 GN=ALDH18A1 PE=1 SV=2	2.53879e+06	55191
sp|Q9Y3D9|RT23_HUMAN	3.00788	NA	21757.3	ALLAEGVILR	1	1	1	0.0526	15719	-	28S ribosomal protein S23, mitochondrial OS=Homo sapiens OX=9606 GN=MRPS23 PE=1 SV=2	666814	51293.4
sp|Q14160|SCRIB_HUMAN	2.03205	NA	174778	ILAVNGQDVR	1	1	1	0.0061	16822	-	Protein scribble homolog OS=Homo sapiens OX=9606 GN=SCRIB PE=1 SV=4	1.97898e+07	238431
sp|P50851|LRBA_HUMAN	6.27008	NA	318906	NPLGSTHPEATLK;SPVDIVTGGISPVR	1;1	2	2	0.0094	26774;27704	-	Lipopolysaccharide-responsive and beige-like anchor protein OS=Homo sapiens OX=9606 GN=LRBA PE=1 SV=4	742662	4760.65
sp|Q96IU4|ABHEB_HUMAN	12.2751	NA	22331.6	AVAIDLPGLGHSK;FSSETWQNLGTLHR;FSVLLLHGIR	1;1;1	3	3	0.1762	23936;33986;19476	-	Protein ABHD14B OS=Homo sapiens OX=9606 GN=ABHD14B PE=1 SV=1	1.25649e+06	114226
sp|Q9Y4P3|TBL2_HUMAN	7.92295	NA	49766.2	ANVELDHATLVR;LQQQLTQAQETLK	1;1	2	2	0.0559	25953;31199	-	Transducin beta-like protein 2 OS=Homo sapiens OX=9606 GN=TBL2 PE=1 SV=1	545640	17601.3
sp|O75153|CLU_HUMAN	10.6992	NA	146577	ASDAFHFFQSGQAK;IGIGELITR;VHSDFTAAATR;VQQGFLK	1;1;1;1	4	4	0.0313	31512;13025;20232;7806	-	Clustered mitochondria protein homolog OS=Homo sapiens OX=9606 GN=CLUH PE=1 SV=2	1.69767e+06	23255.8
sp|P07741|APT_HUMAN	10.6587	NA	19595.4	AAIGLLAR;IDYIAGLDSR;SFPDFPTPGVVFR	1;1;1	3	3	0.1722	6660;18248;29618	-	Adenine phosphoribosyltransferase OS=Homo sapiens OX=9606 GN=APRT PE=1 SV=2	2.42729e+06	173378
sp|Q9Y5M8|SRPRB_HUMAN	3.52888	NA	29683.8	GNSLTLIDLPGHESLR	1	1	1	0.059	34836	-	Signal recognition particle receptor subunit beta OS=Homo sapiens OX=9606 GN=SRPRB PE=1 SV=3	205024	10790.7
sp|Q9NT62|ATG3_HUMAN	5.07791	NA	35841.5	LWLFGYDEQR;TDAGGEDAILQTR	1;1	2	2	0.0732	25599;26212	-	Ubiquitin-like-conjugating enzyme ATG3 OS=Homo sapiens OX=9606 GN=ATG3 PE=1 SV=1	233347	14584.2
sp|O95299|NDUAA_HUMAN	8.04257	NA	40724.9	LQSWLYSSR;VVEDIEYLK;YSPGYNTEVGDK	1;1;1	3	3	0.0845	18894;17683;25676	-	NADH dehydrogenase [ubiquinone] 1 alpha subcomplex subunit 10, mitochondrial OS=Homo sapiens OX=9606 GN=NDUFA10 PE=1 SV=1	3.08464e+06	134115
sp|Q8WXR4|MYO3B_HUMAN	3.00788	NA	151733	LFSWIVNR	1	1	1	0.006	15063	-	Myosin-IIIb OS=Homo sapiens OX=9606 GN=MYO3B PE=2 SV=4	225423	3005.65
sp|Q9BVC6|TM109_HUMAN	3.43787	NA	26193.6	EAPVDVLTQIGR	1	1	1	0.0494	24602	-	Transmembrane protein 109 OS=Homo sapiens OX=9606 GN=TMEM109 PE=1 SV=1	495734	49573.4
sp|Q9NTJ3|SMC4_HUMAN	7.96955	NA	147091	HNTAVSQLTK;SHGIDLDHNR	1;1	2	2	0.0155	17344;19778	-	Structural maintenance of chromosomes protein 4 OS=Homo sapiens OX=9606 GN=SMC4 PE=1 SV=2	1.31026e+06	15414.8
sp|Q5JTY5|CBWD3_HUMAN	3.52888	NA	44010.7	IPVTIITGYLGAGK	1	1	1	0.0354	27892	sp|Q5RIA9|CBWD5_HUMAN;sp|Q8IUF1|CBWD2_HUMAN;sp|Q4V339|CBWD6_HUMAN;sp|Q9BRT8|CBWD1_HUMAN	COBW domain-containing protein 3 OS=Homo sapiens OX=9606 GN=CBWD3 PE=2 SV=1	45464.3	2164.96
sp|Q53H12|AGK_HUMAN	4.94642	NA	47107.4	EQPVFAMTGLR;YWYLGPLK	1;1	2	2	0.045	22894;15199	-	Acylglycerol kinase, mitochondrial OS=Homo sapiens OX=9606 GN=AGK PE=1 SV=2	591057	26866.2
sp|Q96DH6|MSI2H_HUMAN	4.78597	NA	35174.1	VLGQPHHELDSK	1	1	1	0.0366	26632	-	RNA-binding protein Musashi homolog 2 OS=Homo sapiens OX=9606 GN=MSI2 PE=1 SV=1	135057	11254.8
sp|Q96HY6|DDRGK_HUMAN	4.78597	NA	35589.5	VVLLEDLASQVGLR	1	1	1	0.0446	30761	-	DDRGK domain-containing protein 1 OS=Homo sapiens OX=9606 GN=DDRGK1 PE=1 SV=2	0	0
sp|Q92979|NEP1_HUMAN	2.78037	NA	26703.2	VGTSFSIPVVSDVR	1	1	1	0.0574	29554	-	Ribosomal RNA small subunit methyltransferase NEP1 OS=Homo sapiens OX=9606 GN=EMG1 PE=1 SV=4	909081	56817.6
sp|Q9H446|RWDD1_HUMAN	5.29076	NA	27922.4	FDAELLEIK;LNEIVDQIK	1;1	2	2	0.0741	16561;16317	-	RWD domain-containing protein 1 OS=Homo sapiens OX=9606 GN=RWDD1 PE=1 SV=1	2.34292e+06	260324
sp|P82673|RT35_HUMAN	11.7527	NA	36821.1	IPNFLHLTPVAIK;LSSLNLDDHAK;NEEENENSISQYK	1;1;1	3	3	0.1146	29559;21650;32364	-	28S ribosomal protein S35, mitochondrial OS=Homo sapiens OX=9606 GN=MRPS35 PE=1 SV=1	1.05846e+06	50403.1
sp|O15498|YKT6_HUMAN	3.02538	NA	22403.4	VQAELDETK	1	1	1	0.0455	14988	-	Synaptobrevin homolog YKT6 OS=Homo sapiens OX=9606 GN=YKT6 PE=1 SV=1	673632	48116.6
sp|A6NDG6|PGP_HUMAN	3.02538	NA	33984.5	LAGAPAPK	1	1	1	0.0249	4967	-	Glycerol-3-phosphate phosphatase OS=Homo sapiens OX=9606 GN=PGP PE=1 SV=1	676548	35607.8
sp|P04908|H2A1B_HUMAN	6.19987	NA	14126.9	AGLQFPVGR;VTIAQGGVLPNIQAVLLPK	1;1	2	2	0.2154	12106;37888	sp|Q99878|H2A1J_HUMAN;sp|Q7L7L0|H2A3_HUMAN;sp|Q93077|H2A1C_HUMAN;sp|Q96KK5|H2A1H_HUMAN;sp|Q6FI13|H2A2A_HUMAN;sp|Q16777|H2A2C_HUMAN;sp|P0C0S8|H2A1_HUMAN;sp|Q9BTM1|H2AJ_HUMAN;sp|P20671|H2A1D_HUMAN	Histone H2A type 1-B/E OS=Homo sapiens OX=9606 GN=HIST1H2AB PE=1 SV=2	3.50288e+06	500412
sp|Q8N6T3|ARFG1_HUMAN	4.78597	NA	44640.3	VSGQPQSVTASSDK	1	1	1	0.0345	27522	-	ADP-ribosylation factor GTPase-activating protein 1 OS=Homo sapiens OX=9606 GN=ARFGAP1 PE=1 SV=2	47301	2056.57
sp|P03891|NU2M_HUMAN	3.43787	NA	38934.7	WAIIEEFTK	1	1	1	0.0259	18771	-	NADH-ubiquinone oxidoreductase chain 2 OS=Homo sapiens OX=9606 GN=MT-ND2 PE=1 SV=2	37292.4	6215.39
sp|Q99426|TBCB_HUMAN	3.43787	NA	27308.5	LGEYEDVSR	1	1	1	0.0369	16166	-	Tubulin-folding cofactor B OS=Homo sapiens OX=9606 GN=TBCB PE=1 SV=2	837672	52354.5
sp|O75381|PEX14_HUMAN	5.3073	NA	41211.7	EPLIATAVK;YLLPLILGGR	1;1	2	2	0.0504	12000;17953	-	Peroxisomal membrane protein PEX14 OS=Homo sapiens OX=9606 GN=PEX14 PE=1 SV=1	824324	48489.6
sp|Q8N684|CPSF7_HUMAN	3.43787	NA	52018.3	QNLSQFEAQAR	1	1	1	0.0234	24387	-	Cleavage and polyadenylation specificity factor subunit 7 OS=Homo sapiens OX=9606 GN=CPSF7 PE=1 SV=1	2.27413e+06	94755.4
sp|P43366|MAGB1_HUMAN	2.90125	NA	39012.6	VLEFLAK;YQFLWGPR	0;1	1	1	0.0432	7812;16144	sp|Q96LZ2|MAGBA_HUMAN;sp|O15481|MAGB4_HUMAN	Melanoma-associated antigen B1 OS=Homo sapiens OX=9606 GN=MAGEB1 PE=1 SV=2	0	0
sp|Q9UNQ2|DIM1_HUMAN	2.3492	NA	35214.1	LVAELHK	1	1	1	0.0224	7470	-	Probable dimethyladenosine transferase OS=Homo sapiens OX=9606 GN=DIMT1 PE=1 SV=1	721466	31368.1
sp|Q9H1I8|ASCC2_HUMAN	7.09341	NA	86306.3	HNVFQNDEFDVFSR;SVFLTFLR	1;1	2	2	0.0291	35322;13398	-	Activating signal cointegrator 1 complex subunit 2 OS=Homo sapiens OX=9606 GN=ASCC2 PE=1 SV=3	0	0
sp|Q8WVM0|TFB1M_HUMAN	7.48915	NA	39518	LLELADIDPTLRPR;VVQNVFQFR	1;1	2	2	0.0665	33030;18774	-	Dimethyladenosine transferase 1, mitochondrial OS=Homo sapiens OX=9606 GN=TFB1M PE=1 SV=1	464680	19361.7
sp|Q7L0Y3|TM10C_HUMAN	14.6456	NA	47316.6	HTGFLEISQHSQEFINR;IPAVTYPK;LLLTSTEK;VYVIGSFVDK	1;1;1;1	4	4	0.1067	39138;10258;10788;18384	-	tRNA methyltransferase 10 homolog C OS=Homo sapiens OX=9606 GN=TRMT10C PE=1 SV=2	3.4891e+06	120314
sp|Q13185|CBX3_HUMAN	14.3579	NA	20798.3	KVEEAEPEEFVVEK;VEEAEPEEFVVEK;WKDSDEADLVLAK	1;1;1	3	4	0.1475	33771;33770;31345;30246	-	Chromobox protein homolog 3 OS=Homo sapiens OX=9606 GN=CBX3 PE=1 SV=4	3.98216e+06	398216
sp|P30049|ATPD_HUMAN	4.78597	NA	17479.2	AQAELVGTADEATR	1	1	2	0.0833	28698;28725	-	ATP synthase subunit delta, mitochondrial OS=Homo sapiens OX=9606 GN=ATP5F1D PE=1 SV=2	712497	142499
sp|O75131|CPNE3_HUMAN	11.0838	NA	60092.1	DIVQFVPFR;FGVYDIDNK;QAIVNASR;SPLGEVAIR	1;1;1;1	4	4	0.0652	18189;16271;9297;11992	-	Copine-3 OS=Homo sapiens OX=9606 GN=CPNE3 PE=1 SV=1	3.33325e+06	128202
sp|Q14019|COTL1_HUMAN	4.66074	NA	15935	ELEEDFIK;EVVQNFAK	1;1	2	2	0.1127	14676;11755	-	Coactosin-like protein OS=Homo sapiens OX=9606 GN=COTL1 PE=1 SV=3	9.72178e+06	972178
sp|P05091|ALDH2_HUMAN	3.74457	NA	56345.6	VAEQTPLTALYVANLIK;VTLELGGK	1;0	1	1	0.0484	36702;7733	-	Aldehyde dehydrogenase, mitochondrial OS=Homo sapiens OX=9606 GN=ALDH2 PE=1 SV=2	0	0
sp|P62851|RS25_HUMAN	9.90113	NA	13733.7	DKLNNLVLFDK;LITPAVVSER;LNNLVLFDK	1;1;1	3	3	0.168	25326;16830;16491	-	40S ribosomal protein S25 OS=Homo sapiens OX=9606 GN=RPS25 PE=1 SV=1	1.52567e+07	2.54279e+06
sp|P43487|RANG_HUMAN	11.229	NA	23295.6	FASENDLPEWK;FLNAENAQK;TLEEDEEELFK	1;1;1	3	3	0.1542	25866;15050;27253	-	Ran-specific GTPase-activating protein OS=Homo sapiens OX=9606 GN=RANBP1 PE=1 SV=1	5.48943e+06	609936
sp|Q9UI46|DNAI1_HUMAN	2.3492	NA	79232.8	LLNLVR	1	1	1	0.0086	5056	-	Dynein intermediate chain 1, axonemal OS=Homo sapiens OX=9606 GN=DNAI1 PE=1 SV=1	200356	4886.73
sp|Q5TFE4|NT5D1_HUMAN	11.3608	NA	51811.9	DIVAAIQHNYK;SQRPEESEPLEK;VVYFGDSMHSDIFPAR	1;1;1	3	3	0.0857	23740;28627;36899	-	5'-nucleotidase domain-containing protein 1 OS=Homo sapiens OX=9606 GN=NT5DC1 PE=1 SV=1	434331	16705
sp|P51784|UBP11_HUMAN	3.13698	NA	109747	GEIAEAYADLVK	1	1	1	0.0125	23965	-	Ubiquitin carboxyl-terminal hydrolase 11 OS=Homo sapiens OX=9606 GN=USP11 PE=1 SV=3	440803	8163.01
sp|P48059|LIMS1_HUMAN	3.02538	NA	37225.8	VIEGDVVSALNK	1	1	1	0.0369	22722	-	LIM and senescent cell antigen-like-containing domain protein 1 OS=Homo sapiens OX=9606 GN=LIMS1 PE=1 SV=4	1.18901e+06	56619.6
sp|Q9H270|VPS11_HUMAN	2.28615	NA	107768	ILMHHIPEQTTQLLK	1	1	1	0.0159	36316	-	Vacuolar protein sorting-associated protein 11 homolog OS=Homo sapiens OX=9606 GN=VPS11 PE=1 SV=1	0	0
sp|P06753|TPM3_HUMAN	5.71387	NA	32929.8	AADAEAEVASLNR;EDKYEEEIK;HIAEEADR;IQLVEEELDR;IQLVEEELDRAQER;KLVIIEGDLER	1;0;0;0;0;1	2	3	0.193	25241;20487;11941;22710;34934;24172;24170	-	Tropomyosin alpha-3 chain OS=Homo sapiens OX=9606 GN=TPM3 PE=1 SV=2	5.13254e+06	213856
sp|P07951|TPM2_HUMAN	3.00788	NA	32830.6	ATDAEADVASLNR;EDKYEEEIK;IQLVEEELDR;IQLVEEELDRAQER;KLVILEGELER;LDKENAIDR	0;0;0;0;0;1	1	1	0.1972	25785;20487;22710;34934;24649;24650;16396	-	Tropomyosin beta chain OS=Homo sapiens OX=9606 GN=TPM2 PE=1 SV=1	1.3114e+06	57017.6
sp|P09493|TPM1_HUMAN	2.74568	NA	32688.7	ATDAEADVASLNR;IQLVEEELDR;IQLVEEELDRAQER;MEIQEIQLK	0;0;0;1	1	1	0.1268	25785;22710;34934;18573	-	Tropomyosin alpha-1 chain OS=Homo sapiens OX=9606 GN=TPM1 PE=1 SV=2	1.51171e+06	65726.6
sp|P49207|RL34_HUMAN	9.03685	NA	13284.5	AFLIEEQK;IVYLYTK;LSYNTASNK	1;1;1	3	3	0.2051	13224;10605;13890	-	60S ribosomal protein L34 OS=Homo sapiens OX=9606 GN=RPL34 PE=1 SV=3	1.42966e+07	2.38276e+06
sp|P67936|TPM4_HUMAN	6.93777	NA	28504.5	AEGDVAALNR;EDKYEEEIK;HIAEEADR;IQLVEEELDR;IQLVEEELDRAQER;KIQALQQQADEAEDR;KLVILEGELER	1;0;0;0;0;1;0	2	3	0.2702	14450;20487;11941;22710;34934;35158;35157;24649;24650	-	Tropomyosin alpha-4 chain OS=Homo sapiens OX=9606 GN=TPM4 PE=1 SV=3	612753	29178.7
sp|Q9Y281|COF2_HUMAN	2.16543	NA	18724.8	KEDLVFIFWAPESAPLK;QIIVEEAK;YALYDATYETK	0;1;0	1	1	0.2169	38571;38574;11590;25938;25934	-	Cofilin-2 OS=Homo sapiens OX=9606 GN=CFL2 PE=1 SV=1	594134	45702.6
sp|Q96RT1|ERBIN_HUMAN	3.00788	NA	158200	LQILELR	1	1	1	0.005	10128	-	Erbin OS=Homo sapiens OX=9606 GN=ERBIN PE=1 SV=2	594457	7162.13
sp|O75821|EIF3G_HUMAN	7.57947	NA	35588.9	EKLPGELEPVQATQNK;ETDLQELFRPFGSISR	1;1	2	2	0.1	35777;37424	-	Eukaryotic translation initiation factor 3 subunit G OS=Homo sapiens OX=9606 GN=EIF3G PE=1 SV=2	5.68248e+06	284124
sp|P60510|PP4C_HUMAN	3.02538	NA	35057.4	KPVADYFL	1	1	1	0.0261	12380	-	Serine/threonine-protein phosphatase 4 catalytic subunit OS=Homo sapiens OX=9606 GN=PPP4C PE=1 SV=1	187415	10411.9
sp|P13489|RINI_HUMAN	8.04298	NA	49941.1	ELCQGLGQPGSVLR;ELSLAGNELGDEGAR	1;1	2	2	0.0629	30799;31248	-	Ribonuclease inhibitor OS=Homo sapiens OX=9606 GN=RNH1 PE=1 SV=2	1.50823e+06	52007.9
sp|P47985|UCRI_HUMAN	12.2304	NA	29649.4	EIEQEAAVELSQLR;GKPLFVR;RLEVLDSTK;VPDFSEYR	1;1;1;1	4	4	0.1387	32905;7736;15958;14342	-	Cytochrome b-c1 complex subunit Rieske, mitochondrial OS=Homo sapiens OX=9606 GN=UQCRFS1 PE=1 SV=2	5.03331e+06	314582
sp|Q02413|DSG1_HUMAN	2.59463	NA	113676	VGDFVATDLDTGRPSTTVR	1	1	1	0.0181	38760	-	Desmoglein-1 OS=Homo sapiens OX=9606 GN=DSG1 PE=1 SV=2	1.29903e+06	33308.4
sp|P62273|RS29_HUMAN	3.43787	NA	6672.3	GHQQLYWSHPR	1	1	3	0.1964	28027;28031;28033	-	40S ribosomal protein S29 OS=Homo sapiens OX=9606 GN=RPS29 PE=1 SV=2	425267	106317
sp|P35268|RL22_HUMAN	7.05776	NA	14777.8	AGNLGGGVVTIER;ITVTSEVPFSK	1;1	2	2	0.1875	22681;21491	-	60S ribosomal protein L22 OS=Homo sapiens OX=9606 GN=RPL22 PE=1 SV=2	1.22038e+07	2.03397e+06
sp|Q9H269|VPS16_HUMAN	2.40016	NA	94633.6	VAALQTAADAFYK	1	1	1	0.0155	26920	-	Vacuolar protein sorting-associated protein 16 homolog OS=Homo sapiens OX=9606 GN=VPS16 PE=1 SV=2	450241	9579.59
sp|P09104|ENOG_HUMAN	3.74457	NA	47239	AAVPSGASTGIYEALELR;LAMQEFMILPVGAESFR	0;1	1	1	0.0806	36141;38369	-	Gamma-enolase OS=Homo sapiens OX=9606 GN=ENO2 PE=1 SV=3	1.05842e+07	392009
sp|O75312|ZPR1_HUMAN	3.13698	NA	50893	GALTTVEGLITR	1	1	1	0.0261	22264	-	Zinc finger protein ZPR1 OS=Homo sapiens OX=9606 GN=ZPR1 PE=1 SV=1	117404	4515.55
sp|Q12874|SF3A3_HUMAN	6.78589	NA	58812.3	SALLALGLK;SLESLDTSLFAK	1;1	2	2	0.0419	10164;25065	-	Splicing factor 3A subunit 3 OS=Homo sapiens OX=9606 GN=SF3A3 PE=1 SV=1	679573	25169.4
sp|Q9NYK5|RM39_HUMAN	2.38824	NA	38686.6	AHFTIWDK	1	1	1	0.0237	14522	-	39S ribosomal protein L39, mitochondrial OS=Homo sapiens OX=9606 GN=MRPL39 PE=1 SV=3	2.41174e+06	100489
sp|P20340|RAB6A_HUMAN	5.31095	NA	23577.9	LVFLGEQSVGK;VAAALPGMESTQDR	1;1	2	2	0.1202	20289;29516	-	Ras-related protein Rab-6A OS=Homo sapiens OX=9606 GN=RAB6A PE=1 SV=3	2.33988e+06	137640
sp|O95573|ACSL3_HUMAN	7.13516	NA	80368.3	IGYSSPQTLADQSSK;VLSEAAISASLEK	1;1	2	2	0.0389	32337;25307	-	Long-chain-fatty-acid--CoA ligase 3 OS=Homo sapiens OX=9606 GN=ACSL3 PE=1 SV=3	401438	11151
sp|P0DOX7|IGK_HUMAN	2.51737	NA	23364.4	ASSLESGVPSR	1	1	1	0.0514	17009	sp|P01602|KV105_HUMAN	Immunoglobulin kappa light chain OS=Homo sapiens OX=9606 PE=1 SV=1	447399	44739.9
sp|P46782|RS5_HUMAN	7.83651	NA	22862.1	GSSNSYAIK;QAVDVSPLR;YLPHSAGR	1;1;1	3	3	0.1275	11476;13461;10629	-	40S ribosomal protein S5 OS=Homo sapiens OX=9606 GN=RPS5 PE=1 SV=4	1.1549e+07	1.1549e+06
sp|P51858|HDGF_HUMAN	7.98057	NA	26771.9	DLFPYEESK;GYPHWPAR;YQVFFFGTHETAFLGPK	1;1;1	3	3	0.1417	18397;13408;38555	-	Hepatoma-derived growth factor OS=Homo sapiens OX=9606 GN=HDGF PE=1 SV=1	1.51165e+06	88920.7
sp|A0AV96|RBM47_HUMAN	2.75756	NA	64058.2	QQEKGYELVPNLEIPTVNPVAIKPGTVAIPAIGAQYSMFPAAPAPK	1	1	1	0.0776	45039	-	RNA-binding protein 47 OS=Homo sapiens OX=9606 GN=RBM47 PE=1 SV=2	0	0
sp|Q01844|EWS_HUMAN	10.259	NA	68435.7	AAVEWFDGK;GDATVSYEDPPTAK;QDHPSSMGVYGQESGGFSGPGENR	1;1;1	3	3	0.0716	14675;29218;42446	-	RNA-binding protein EWS OS=Homo sapiens OX=9606 GN=EWSR1 PE=1 SV=1	2.03449e+06	88456.2
sp|Q9BY32|ITPA_HUMAN	3.43787	NA	21431.9	LKPEGLHQLLAGFEDK	1	1	1	0.0825	35989	-	Inosine triphosphate pyrophosphatase OS=Homo sapiens OX=9606 GN=ITPA PE=1 SV=2	633781	52815.1
sp|Q9UNH7|SNX6_HUMAN	3.25701	NA	46619.8	TFLLEYHNR	1	1	1	0.0222	20879	-	Sorting nexin-6 OS=Homo sapiens OX=9606 GN=SNX6 PE=1 SV=1	163521	6289.26
sp|P62136|PP1A_HUMAN	7.31147	NA	37487.8	AHQVVEDGYEFFAK;IKYPENFFLLR;LLEVQGSRPGK;LNLDSIIGR;YPENFFLLR	0;0;1;1;0	2	2	0.1364	33360;28937;28942;20546;13993;21103	-	Serine/threonine-protein phosphatase PP1-alpha catalytic subunit OS=Homo sapiens OX=9606 GN=PPP1CA PE=1 SV=1	2.22016e+06	116851
sp|P36873|PP1G_HUMAN	3.09238	NA	36959.7	AHQVVEDGYEFFAK;IKYPENFFLLR;NVQLQENEIR;YPENFFLLR	0;0;1;0	1	1	0.1084	33360;28937;28942;22673;21103	-	Serine/threonine-protein phosphatase PP1-gamma catalytic subunit OS=Homo sapiens OX=9606 GN=PPP1CC PE=1 SV=1	51829.5	2727.87
sp|P62140|PP1B_HUMAN	3.43787	NA	37162.6	AHQVVEDGYEFFAK;IKYPENFFLLR;IVQMTEAEVR;YPENFFLLR	0;0;1;0	1	1	0.107	33360;28937;28942;20840;21103	-	Serine/threonine-protein phosphatase PP1-beta catalytic subunit OS=Homo sapiens OX=9606 GN=PPP1CB PE=1 SV=3	330850	17413.2
sp|Q96FQ6|S10AG_HUMAN	4.78597	NA	11794	AVIVLVENFYK	1	1	1	0.1068	24522	-	Protein S100-A16 OS=Homo sapiens OX=9606 GN=S100A16 PE=1 SV=1	0	0
sp|Q96EY4|TMA16_HUMAN	6.40574	NA	23849.4	EWDFDLK;FSSELEQIELHNSIR	1;1	2	2	0.1084	12362;36092	-	Translation machinery-associated protein 16 OS=Homo sapiens OX=9606 GN=TMA16 PE=1 SV=2	291840	29184
sp|P23229|ITA6_HUMAN	10.4775	NA	126526	LIATFPDTLTYSAYR;LLLVGAPR;SRPVINIQK	1;1;1	3	3	0.0283	34992;8526;15715	-	Integrin alpha-6 OS=Homo sapiens OX=9606 GN=ITGA6 PE=1 SV=5	1.64816e+06	24972.2
sp|Q6DKK2|TTC19_HUMAN	2.762	NA	42429.8	GQLENAEQLFK	1	1	1	0.0289	23891	-	Tetratricopeptide repeat protein 19, mitochondrial OS=Homo sapiens OX=9606 GN=TTC19 PE=1 SV=4	3.65505e+06	152294
sp|Q92597|NDRG1_HUMAN	16.086	NA	42807.7	EEMQSNVEVVHTYR;EMQDVDLAEVKPLVEK;SIIGMGTGAGAYILTR;TASGSSVTSLDGTR	1;1;1;1	4	4	0.1523	35050;36929;32318;25966	-	Protein NDRG1 OS=Homo sapiens OX=9606 GN=NDRG1 PE=1 SV=1	1.117e+06	79785.4
sp|Q96KP4|CNDP2_HUMAN	8.20551	NA	52844.9	DVGAQILLHSHK;GNILIPGINEAVAAVTEEEHK;TGQEIPVNVR	1;1;1	3	3	0.0905	25304;40499;17871	-	Cytosolic non-specific dipeptidase OS=Homo sapiens OX=9606 GN=CNDP2 PE=1 SV=2	1.14084e+06	39339.5
sp|P10644|KAP0_HUMAN	9.32174	NA	42955	NVLFSHLDDNER;VSILESLDK;VSILESLDKWER	1;1;1	3	3	0.063	29428;14109;29852	-	cAMP-dependent protein kinase type I-alpha regulatory subunit OS=Homo sapiens OX=9606 GN=PRKAR1A PE=1 SV=1	3.09504e+06	154752
sp|Q96CN7|ISOC1_HUMAN	4.78597	NA	32216.1	ILGIPVIVTEQYPK	1	1	1	0.047	32143	-	Isochorismatase domain-containing protein 1 OS=Homo sapiens OX=9606 GN=ISOC1 PE=1 SV=3	338526	21157.9
sp|Q9H0S4|DDX47_HUMAN	9.02373	NA	50614.7	IQIEAIPLALQGR;LFALVLTPTR;LQQYYIFIPSK	1;1;1	3	3	0.0747	28419;18553;27801	-	Probable ATP-dependent RNA helicase DDX47 OS=Homo sapiens OX=9606 GN=DDX47 PE=1 SV=1	1.5738e+06	62952.1
sp|Q15459|SF3A1_HUMAN	9.80529	NA	88830.5	FNFLNPNDPYHAYYR;IGLLDPR;VQAQVIQETIVPK	1;1;1	3	3	0.0441	37878;6628;29308	-	Splicing factor 3A subunit 1 OS=Homo sapiens OX=9606 GN=SF3A1 PE=1 SV=1	701300	17532.5
sp|Q96A33|CCD47_HUMAN	6.07038	NA	55838.3	LAQAWFNTHR;QDLLNVLAR	1;1	2	3	0.0393	22704;22705;15259	-	Coiled-coil domain-containing protein 47 OS=Homo sapiens OX=9606 GN=CCDC47 PE=1 SV=1	2.7651e+06	131672
sp|Q9GZT8|NIF3L_HUMAN	3.25701	NA	41941.5	TEILSLEKPLLLHTGMGR	1	1	1	0.0477	38967	-	NIF3-like protein 1 OS=Homo sapiens OX=9606 GN=NIF3L1 PE=1 SV=2	736779	33490
sp|Q9HAU5|RENT2_HUMAN	2.47845	NA	147717	ALFIVPR	1	1	1	0.0055	7689	-	Regulator of nonsense transcripts 2 OS=Homo sapiens OX=9606 GN=UPF2 PE=1 SV=1	1.63532e+07	244078
sp|A8MWA4|Z705E_HUMAN	2.47845	NA	34674.1	KDAPTSMTMENSLILEDPFECNDSGEDCTHSSTIIQCLLTHSGK	1	1	1	0.1467	45058	-	Putative zinc finger protein 705E OS=Homo sapiens OX=9606 GN=ZNF705E PE=3 SV=2	0	0
sp|P47914|RL29_HUMAN	3.25701	NA	17741.1	AQAAAPASVPAQAPK	1	1	1	0.0943	27153	-	60S ribosomal protein L29 OS=Homo sapiens OX=9606 GN=RPL29 PE=1 SV=2	9.10115e+06	1.51686e+06
sp|Q9NVA2|SEP11_HUMAN	8.53054	NA	49367.2	STLMDTLFNTK;VNIIPIIAK	1;1	2	3	0.0466	23705;13335;13336	sp|Q14141|SEPT6_HUMAN	Septin-11 OS=Homo sapiens OX=9606 GN=SEPT11 PE=1 SV=3	977504	40729.3
sp|Q8IY67|RAVR1_HUMAN	3.02538	NA	63837.2	SGAEVEAGDAAER	1	1	1	0.0215	23370	-	Ribonucleoprotein PTB-binding 1 OS=Homo sapiens OX=9606 GN=RAVER1 PE=1 SV=1	0	0
sp|O95347|SMC2_HUMAN	8.79082	NA	135572	ALEEELAGLK;GLVASLISVK;SIILEGFK	1;1;1	3	3	0.0234	16353;13548;10870	-	Structural maintenance of chromosomes protein 2 OS=Homo sapiens OX=9606 GN=SMC2 PE=1 SV=2	664269	8856.91
sp|Q9BQG0|MBB1A_HUMAN	2.75756	NA	148762	VYSTALSSFLTK	1	1	1	0.009	25255	-	Myb-binding protein 1A OS=Homo sapiens OX=9606 GN=MYBBP1A PE=1 SV=2	220921	2906.86
sp|P67870|CSK2B_HUMAN	3.09238	NA	24926	FNLTGLNEQVPHYR	1	1	1	0.0651	34193	-	Casein kinase II subunit beta OS=Homo sapiens OX=9606 GN=CSNK2B PE=1 SV=1	338023	30729.3
sp|Q12834|CDC20_HUMAN	5.27118	NA	54688.6	ILDAPEIR;SGHIHHHDVR	1;1	2	3	0.0361	11485;20942;20941	-	Cell division cycle protein 20 homolog OS=Homo sapiens OX=9606 GN=CDC20 PE=1 SV=2	554692	22187.7
sp|P31946|1433B_HUMAN	14.3579	NA	28064.8	AVTEQGHELSNEER;DSTLIMQLLR;EMQPTHPIR;KEMQPTHPIR;NLLSVAYK;QTTVSNSQQAYQEAFEISK;TAFDEAIAELDTLNEESYK;VISSIEQK;YDDMAAAMK	1;0;0;0;0;1;1;0;0	3	3	0.3943	32645;21415;18306;17719;18305;22478;10898;10899;40149;40148;10753;14436;15447	-	14-3-3 protein beta/alpha OS=Homo sapiens OX=9606 GN=YWHAB PE=1 SV=3	1.54891e+06	91112.3
sp|Q9UN37|VPS4A_HUMAN	3.74457	NA	48867	LHLGSTPHNLTDANIHELAR	1	1	2	0.0458	40530;40531	-	Vacuolar protein sorting-associated protein 4A OS=Homo sapiens OX=9606 GN=VPS4A PE=1 SV=1	463650	16558.9
sp|P63162|RSMN_HUMAN	10.4181	NA	24598	IFIGTFK;MLQHIDYR;RVLGLVLLR;VLGLVLLR	1;1;1;1	4	4	0.1	7997;16478;15175;10063	sp|P14678|RSMB_HUMAN	Small nuclear ribonucleoprotein-associated protein N OS=Homo sapiens OX=9606 GN=SNRPN PE=1 SV=1	4.24525e+06	283017
sp|Q9Y5S9|RBM8A_HUMAN	3.52888	NA	19876.7	MREDYDSVEQDGDEPGPQR	1	1	1	0.1092	40733	-	RNA-binding protein 8A OS=Homo sapiens OX=9606 GN=RBM8A PE=1 SV=1	0	0
sp|Q96Q07|BTBD9_HUMAN	2.01492	NA	69143.3	NALLNGDTK	1	1	1	0.0147	12161	-	BTB/POZ domain-containing protein 9 OS=Homo sapiens OX=9606 GN=BTBD9 PE=1 SV=2	338961	9415.58
sp|P36405|ARL3_HUMAN	6.33912	NA	20442.8	ILLLGLDNAGK;LNVWDIGGQR	1;1	2	2	0.1154	18392;19566	-	ADP-ribosylation factor-like protein 3 OS=Homo sapiens OX=9606 GN=ARL3 PE=1 SV=2	751493	62624.4
sp|Q9BRG2|SH23A_HUMAN	5.9868	NA	63053.5	APAPLGTVADSLR;VLGVLSQR	1;1	2	2	0.0365	23605;9700	-	SH2 domain-containing protein 3A OS=Homo sapiens OX=9606 GN=SH2D3A PE=1 SV=1	1.71402e+07	634824
sp|Q9H2W6|RM46_HUMAN	3.04481	NA	31685.4	SLYSDHELR	1	1	1	0.0323	18121	-	39S ribosomal protein L46, mitochondrial OS=Homo sapiens OX=9606 GN=MRPL46 PE=1 SV=1	480083	26671.3
sp|Q9HD15|SRA1_HUMAN	3.13698	NA	25656.9	VAAPQDGSPR	1	1	1	0.0424	13891	-	Steroid receptor RNA activator 1 OS=Homo sapiens OX=9606 GN=SRA1 PE=1 SV=1	82500.1	6346.16
sp|P61457|PHS_HUMAN	2.31206	NA	11992	DQLLPNLR	1	1	1	0.0769	12904	-	Pterin-4-alpha-carbinolamine dehydratase OS=Homo sapiens OX=9606 GN=PCBD1 PE=1 SV=2	478311	59788.9
sp|P49588|SYAC_HUMAN	11.544	NA	106743	AVYTQDCPLAAAK;KAEEIANEMIEAAK;RIVAVTGAEAQK;SVLGEADQK	1;1;1;1	4	4	0.0496	28008;31666;22689;12167	-	Alanine--tRNA ligase, cytoplasmic OS=Homo sapiens OX=9606 GN=AARS PE=1 SV=2	2.7363e+06	48862.5
sp|P61201|CSN2_HUMAN	6.46326	NA	51564.1	EHIEELLR;IDQVNQLLELDHQK	1;1	2	2	0.0497	15162;34298	-	COP9 signalosome complex subunit 2 OS=Homo sapiens OX=9606 GN=COPS2 PE=1 SV=1	931375	35822.1
sp|O60762|DPM1_HUMAN	6.50214	NA	29615.8	LGGNEIVSFLK;YSVLLPTYNER	1;1	2	2	0.0846	20292;26450	-	Dolichol-phosphate mannosyltransferase subunit 1 OS=Homo sapiens OX=9606 GN=DPM1 PE=1 SV=1	1.56795e+06	87108.4
sp|P62995|TRA2B_HUMAN	2.69844	NA	33645.6	VDFSITK	1	1	1	0.0243	7460	-	Transformer-2 protein homolog beta OS=Homo sapiens OX=9606 GN=TRA2B PE=1 SV=1	286881	26080.1
sp|Q9BYJ9|YTHD1_HUMAN	3.52888	NA	60835.8	HTTSIFDDFAHYEK	1	1	1	0.025	34627	sp|Q7Z739|YTHD3_HUMAN	YTH domain-containing family protein 1 OS=Homo sapiens OX=9606 GN=YTHDF1 PE=1 SV=1	147602	7380.1
sp|Q92896|GSLG1_HUMAN	11.18	NA	134464	FCENTQAGEGR;IIIQESALDYR;VAELSSDDFHLDR	1;1;1	3	4	0.0297	23621;25403;30561;30562	-	Golgi apparatus protein 1 OS=Homo sapiens OX=9606 GN=GLG1 PE=1 SV=2	1.54197e+06	22347.5
sp|Q9UHB6|LIMA1_HUMAN	6.19543	NA	85173.4	LSETSIKDR;LSLGTYASLHGR	1;1	2	2	0.0277	15485;23843	-	LIM domain and actin-binding protein 1 OS=Homo sapiens OX=9606 GN=LIMA1 PE=1 SV=1	833426	14621.5
sp|Q9UBQ0|VPS29_HUMAN	11.4323	NA	20492.7	FEAFEHENK;LVLVLGDLHIPHR;TLAGDVHIVR;VVTVGQFK	1;1;1;1	4	4	0.2198	19290;30059;16675;9902	-	Vacuolar protein sorting-associated protein 29 OS=Homo sapiens OX=9606 GN=VPS29 PE=1 SV=1	5.89928e+06	536298
sp|Q15185|TEBP_HUMAN	11.5295	NA	18685.4	DVNVNFEK;GESGQSWPR;HLNEIDLFHCIDPNDSK;LNWLSVDFNNWK	1;1;1;1	4	4	0.2875	12767;14083;39394;31377	-	Prostaglandin E synthase 3 OS=Homo sapiens OX=9606 GN=PTGES3 PE=1 SV=1	2.54864e+06	283182
sp|Q86XP3|DDX42_HUMAN	5.96337	NA	102912	ERPGLGSENMDR;VSYLVFDEADR	1;1	2	2	0.0245	27109;25145	-	ATP-dependent RNA helicase DDX42 OS=Homo sapiens OX=9606 GN=DDX42 PE=1 SV=1	564612	10857.9
sp|P49406|RM19_HUMAN	7.66932	NA	33513.6	FLSPEFIPR;GLGATFILR;IEAAIWK	1;1;1	3	4	0.0856	17613;17614;12217;8190	-	39S ribosomal protein L19, mitochondrial OS=Homo sapiens OX=9606 GN=MRPL19 PE=1 SV=2	3.5767e+06	155509
sp|Q7Z4Q2|HEAT3_HUMAN	3.25701	NA	74535	HVDFLEAISSALR	1	1	1	0.0191	29405	-	HEAT repeat-containing protein 3 OS=Homo sapiens OX=9606 GN=HEATR3 PE=1 SV=2	487504	13541.8
sp|P24666|PPAC_HUMAN	10.5305	NA	18030.8	HGIPMSHVAR;LVTDQNISENWR;SPIAEAVFR	1;1;1	3	4	0.1962	18170;18171;29845;13637	-	Low molecular weight phosphotyrosine protein phosphatase OS=Homo sapiens OX=9606 GN=ACP1 PE=1 SV=3	2.48072e+06	248072
sp|Q5JTH9|RRP12_HUMAN	2.75756	NA	143611	LHNELQSGSLR	1	1	1	0.0085	23075	-	RRP12-like protein OS=Homo sapiens OX=9606 GN=RRP12 PE=1 SV=2	115065	1576.24
sp|Q15257|PTPA_HUMAN	3.02538	NA	40641.4	LVALLNTLDR	1	1	1	0.0279	18426	-	Serine/threonine-protein phosphatase 2A activator OS=Homo sapiens OX=9606 GN=PTPA PE=1 SV=3	490582	21329.6
sp|P50402|EMD_HUMAN	7.18245	NA	28975.9	KEDALLYQSK;TYGEPESAGPSR	1;1	2	3	0.0866	20960;20958;22954	-	Emerin OS=Homo sapiens OX=9606 GN=EMD PE=1 SV=1	671412	47958
sp|Q16630|CPSF6_HUMAN	9.57193	NA	59173.4	GAAPNVVYTYTGK;TPLSEAEFEEIMNR	1;1	2	2	0.049	26032;34089	-	Cleavage and polyadenylation specificity factor subunit 6 OS=Homo sapiens OX=9606 GN=CPSF6 PE=1 SV=2	4.122e+06	196286
sp|P56545|CTBP2_HUMAN	8.3537	NA	48914.1	GETLGLIGFGR;IGSGYDNVDIK;QGAFLVNAAR	1;1;1	3	3	0.0719	18144;20428;15437	-	C-terminal-binding protein 2 OS=Homo sapiens OX=9606 GN=CTBP2 PE=1 SV=1	5.06778e+06	230354
sp|P99999|CYC_HUMAN	6.51402	NA	11741.1	ADLIAYLK;TGPNLHGLFGR	1;1	2	3	0.181	10869;19984;19985	-	Cytochrome c OS=Homo sapiens OX=9606 GN=CYCS PE=1 SV=2	426415	53301.9
sp|P02747|C1QC_HUMAN	4.78597	NA	25757.1	FNAVLTNPQGDYDTSTGK	1	1	1	0.0735	37868	-	Complement C1q subcomponent subunit C OS=Homo sapiens OX=9606 GN=C1QC PE=1 SV=3	0	0
sp|O14841|OPLA_HUMAN	5.72382	NA	137371	AGDFGAAFVER;EEALLSVLTER	1;1	2	2	0.0171	18884;23314	-	5-oxoprolinase OS=Homo sapiens OX=9606 GN=OPLAH PE=1 SV=3	906209	16476.5
sp|Q00653|NFKB2_HUMAN	9.17162	NA	96688.9	DSGEEAAEPSAPSR;QYAIVFR;VGADPALLDR	1;1;1	3	3	0.0344	27868;10498;14798	-	Nuclear factor NF-kappa-B p100 subunit OS=Homo sapiens OX=9606 GN=NFKB2 PE=1 SV=4	1.12608e+06	24479.9
sp|P24928|RPB1_HUMAN	8.74293	NA	217039	AEIQELAMVPR;ISPWLLR;YPETTEGGRPK	1;1;1	3	3	0.0147	23767;10123;22392	-	DNA-directed RNA polymerase II subunit RPB1 OS=Homo sapiens OX=9606 GN=POLR2A PE=1 SV=2	777915	7136.84
sp|Q9BUN8|DERL1_HUMAN	4.78597	NA	28781.8	NFLSTPQFLYR	1	1	1	0.0438	27398	-	Derlin-1 OS=Homo sapiens OX=9606 GN=DERL1 PE=1 SV=1	534605	53460.5
sp|P05534|1A24_HUMAN	4.78597	NA	40663	DGEDQTQDTELVETRPAGDGTFQK;FDSDAASQR;FIAVGYVDDTQFVR;SWTAADMAAQITK;WAAVVVPSGEEQR	0;0;0;1;0	1	1	0.2	43082;13850;33160;28052;28586	sp|P13746|1A11_HUMAN;sp|P04439|1A03_HUMAN	HLA class I histocompatibility antigen, A-24 alpha chain OS=Homo sapiens OX=9606 GN=HLA-A PE=1 SV=2	0	0
sp|P01892|1A02_HUMAN	9.57193	NA	40896.2	APWIEQEGPEYWDGETR;DGEDQTQDTELVETRPAGDGTFQK;FDSDAASQR;FIAVGYVDDTQFVR;WAAVVVPSGQEQR	1;0;0;0;1	2	2	0.211	39349;43082;13850;33160;28556	-	HLA class I histocompatibility antigen, A-2 alpha chain OS=Homo sapiens OX=9606 GN=HLA-A PE=1 SV=1	1.39594e+06	63451.6
sp|P30479|1B41_HUMAN	11.7527	NA	40514	APWIEQEGPEYWDR;FDSDATSPR;THVTHHPISDHEATLR;WAAVVVPSGEEQR	1;1;1;0	3	4	0.1436	35674;13821;36810;36808;28586	sp|P30483|1B45_HUMAN;sp|P30487|1B49_HUMAN;sp|P30485|1B47_HUMAN;sp|P30461|1B13_HUMAN;sp|Q04826|1B40_HUMAN;sp|P30488|1B50_HUMAN	HLA class I histocompatibility antigen, B-41 alpha chain OS=Homo sapiens OX=9606 GN=HLA-B PE=1 SV=1	2.11013e+06	100483
sp|O43670|ZN207_HUMAN	3.25701	NA	50717.1	LIHPDEDISLEER	1	1	1	0.0272	32061	-	BUB3-interacting and GLEBS motif-containing protein ZNF207 OS=Homo sapiens OX=9606 GN=ZNF207 PE=1 SV=1	140955	15661.6
sp|Q9P2F5|STOX2_HUMAN	2.19183	NA	102608	TETLSKPK	1	1	1	0.0086	10755	-	Storkhead-box protein 2 OS=Homo sapiens OX=9606 GN=STOX2 PE=2 SV=2	1.61281e+06	32256.2
sp|O75439|MPPB_HUMAN	5.04757	NA	54331.5	IPIPELEAR;SPAIAAVGPIK	1;1	2	2	0.0409	15142;14718	-	Mitochondrial-processing peptidase subunit beta OS=Homo sapiens OX=9606 GN=PMPCB PE=1 SV=2	416450	15424.1
sp|Q8N201|INT1_HUMAN	2.26221	NA	244143	LQDLLLGPK	1	1	1	0.0041	13875	-	Integrator complex subunit 1 OS=Homo sapiens OX=9606 GN=INTS1 PE=1 SV=2	7743.47	66.7541
sp|Q16637|SMN_HUMAN	2.40016	NA	31828.5	LGPGKPGLK	1	1	1	0.0306	9558	-	Survival motor neuron protein OS=Homo sapiens OX=9606 GN=SMN1 PE=1 SV=1	105165	9560.44
sp|P43034|LIS1_HUMAN	10.58	NA	46608.2	EAELDVNEELDKK;TAPYVVTGSVDQTVK;VWDYETGDFER	1;1;1	3	3	0.0951	31284;32057;28250	-	Platelet-activating factor acetylhydrolase IB subunit alpha OS=Homo sapiens OX=9606 GN=PAFAH1B1 PE=1 SV=2	2.29201e+06	84889.4
sp|P11172|UMPS_HUMAN	8.23348	NA	52188.6	FGDFVLK;IASWADLVNAHVVPGSGVVK;VTDAIVLLDR	1;1;1	3	3	0.0771	7988;38906;17946	-	Uridine 5'-monophosphate synthase OS=Homo sapiens OX=9606 GN=UMPS PE=1 SV=1	3.84999e+06	142592
sp|O95801|TTC4_HUMAN	4.12134	NA	44650.3	AVISYTEGLK;SALNDVTAAR	1;1	2	2	0.0517	16672;14529	-	Tetratricopeptide repeat protein 4 OS=Homo sapiens OX=9606 GN=TTC4 PE=1 SV=3	7.64592e+06	347542
sp|O95793|STAU1_HUMAN	12.3161	NA	63142.8	ILQNEPLPER;LPPLPAVER;NAAIAVLEELK;NLPVNFEVAR	1;1;1;1	4	4	0.0693	21526;13702;20064;19615	-	Double-stranded RNA-binding protein Staufen homolog 1 OS=Homo sapiens OX=9606 GN=STAU1 PE=1 SV=2	1.38888e+07	420873
sp|Q13409|DC1I2_HUMAN	3.43787	NA	71412.1	ADAEEEAATR	1	1	1	0.0157	15992	-	Cytoplasmic dynein 1 intermediate chain 2 OS=Homo sapiens OX=9606 GN=DYNC1I2 PE=1 SV=3	0	0
sp|Q9UL25|RAB21_HUMAN	4.78597	NA	24332.3	HITTLQASFLTK	1	1	1	0.0533	26638	-	Ras-related protein Rab-21 OS=Homo sapiens OX=9606 GN=RAB21 PE=1 SV=3	312763	20850.8
sp|P30085|KCY_HUMAN	5.69581	NA	22208.3	NQDNLQGWNK;YGYTHLSAGELLR	1;1	2	2	0.1173	21792;29983	-	UMP-CMP kinase OS=Homo sapiens OX=9606 GN=CMPK1 PE=1 SV=3	3.3689e+06	306263
sp|P04632|CPNS1_HUMAN	7.12955	NA	28297.7	LGFEEFK;THYSNIEANESEEVR	1;1	2	3	0.0821	9614;35712;35711	-	Calpain small subunit 1 OS=Homo sapiens OX=9606 GN=CAPNS1 PE=1 SV=1	1.80624e+06	129017
sp|Q13423|NNTM_HUMAN	4.78597	NA	113823	FFTGQITAAGK	1	1	2	0.0101	18924;18927	-	NAD(P) transhydrogenase, mitochondrial OS=Homo sapiens OX=9606 GN=NNT PE=1 SV=3	1.00734e+06	20558
sp|P82930|RT34_HUMAN	11.8667	NA	25634.5	AWGILTFK;LLQLLGR;LPLFGLGR;VRPDYTAQNLDHGK	1;1;1;1	4	4	0.1697	11801;7573;9742;32884	-	28S ribosomal protein S34, mitochondrial OS=Homo sapiens OX=9606 GN=MRPS34 PE=1 SV=2	1.84969e+06	123313
sp|Q9Y606|TRUA_HUMAN	4.78597	NA	47439.9	APGLGLVLER	1	1	1	0.0234	14739	-	tRNA pseudouridine synthase A OS=Homo sapiens OX=9606 GN=PUS1 PE=1 SV=3	315756	9867.39
sp|P40616|ARL1_HUMAN	6.84294	NA	20404.4	ILILGLDGAGK;TTILYR	1;1	2	2	0.0939	16262;6149	-	ADP-ribosylation factor-like protein 1 OS=Homo sapiens OX=9606 GN=ARL1 PE=1 SV=1	827889	82788.9
sp|Q86UE4|LYRIC_HUMAN	10.8633	NA	63798.8	EVDEGAWETK;LSSQISAGEEK;TISTSDPAEVLVK;TVEVAEGEAVR	1;1;1;1	4	4	0.0773	19776;19217;26635;19646	-	Protein LYRIC OS=Homo sapiens OX=9606 GN=MTDH PE=1 SV=2	2.66496e+06	98702.2
sp|Q9NZL9|MAT2B_HUMAN	2.75756	NA	37528.2	AVLENNLGAAVLR	1	1	1	0.0389	26014	-	Methionine adenosyltransferase 2 subunit beta OS=Homo sapiens OX=9606 GN=MAT2B PE=1 SV=1	581402	30600.1
sp|Q9BXW7|HDHD5_HUMAN	11.2317	NA	46291.8	ATHDGAPELGAGGTR;IEGVLLLGEPVR;VPVVFVTNAGNILQHSK	1;1;1	3	3	0.104	28053;24523;36393	-	Haloacid dehalogenase-like hydrolase domain-containing 5 OS=Homo sapiens OX=9606 GN=HDHD5 PE=1 SV=1	1.84925e+06	84057
sp|Q9UHD1|CHRD1_HUMAN	9.44218	NA	37465.6	HNSEKPPEPVKPEVK;LWGVIDVK;RPSPDEPMTNLELK	1;1;1	3	3	0.1114	34714;11598;33421	-	Cysteine and histidine-rich domain-containing protein 1 OS=Homo sapiens OX=9606 GN=CHORDC1 PE=1 SV=2	843116	35129.8
sp|Q86U42|PABP2_HUMAN	2.27968	NA	32729	ELQNEVEK	1	1	1	0.0261	13589	-	Polyadenylate-binding protein 2 OS=Homo sapiens OX=9606 GN=PABPN1 PE=1 SV=3	411174	27411.6
sp|P17812|PYRG1_HUMAN	11.4569	NA	66648	ALEHSALAINHK;FSDSYASVIK;FVGQDVEGER;IYQYVINK	1;1;1;1	4	4	0.0677	24818;18004;18717;15224	-	CTP synthase 1 OS=Homo sapiens OX=9606 GN=CTPS1 PE=1 SV=2	2.91541e+06	94045.4
sp|Q9UQE7|SMC3_HUMAN	6.96675	NA	141454	EENAEQQALAAK;INQMATAPDSQR	1;1	2	2	0.0197	24735;26249	-	Structural maintenance of chromosomes protein 3 OS=Homo sapiens OX=9606 GN=SMC3 PE=1 SV=2	332306	4102.55
sp|P08574|CY1_HUMAN	8.22384	NA	35399	GLLSSLDHTSIR;WASEPEHDHR	1;1	2	3	0.0677	24639;24641;23430	-	Cytochrome c1, heme protein, mitochondrial OS=Homo sapiens OX=9606 GN=CYC1 PE=1 SV=3	862790	50752.4
sp|Q8WTW3|COG1_HUMAN	3.52888	NA	108909	QALTDFLLAR	1	1	1	0.0102	19185	-	Conserved oligomeric Golgi complex subunit 1 OS=Homo sapiens OX=9606 GN=COG1 PE=1 SV=1	101052	1629.87
sp|Q9Y5P6|GMPPB_HUMAN	2.81337	NA	39808.6	ALILVGGYGTR	1	1	1	0.0306	18151	-	Mannose-1-phosphate guanyltransferase beta OS=Homo sapiens OX=9606 GN=GMPPB PE=1 SV=2	47876	2816.23
sp|Q96G23|CERS2_HUMAN	4.78597	NA	44847.3	APPNATLEHFYLTSGK	1	1	2	0.0421	35208;35207	-	Ceramide synthase 2 OS=Homo sapiens OX=9606 GN=CERS2 PE=1 SV=1	1.12248e+06	70154.7
sp|O15143|ARC1B_HUMAN	8.91992	NA	40923.4	IFSAYIK;NAYVWTLK;TWKPTLVILR	1;1;1	3	3	0.0672	8619;13800;22129	-	Actin-related protein 2/3 complex subunit 1B OS=Homo sapiens OX=9606 GN=ARPC1B PE=1 SV=3	890782	46883.2
sp|Q04323|UBXN1_HUMAN	9.57193	NA	33304.9	GEELGGGQDPVQLLSGFPR;LPDGTSLTQTFR	1;1	2	2	0.1044	38183;25882	-	UBX domain-containing protein 1 OS=Homo sapiens OX=9606 GN=UBXN1 PE=1 SV=2	3.26172e+06	250901
sp|Q15813|TBCE_HUMAN	7.79384	NA	59309	HLEVLNVSENK;VPVSDLLLSYESPK	1;1	2	2	0.0474	24059;31668	-	Tubulin-specific chaperone E OS=Homo sapiens OX=9606 GN=TBCE PE=1 SV=1	172358	4658.32
sp|Q9Y2Z4|SYYM_HUMAN	3.00788	NA	53165.7	AGHNVIALVGGATAR	1	1	1	0.0314	28002	-	Tyrosine--tRNA ligase, mitochondrial OS=Homo sapiens OX=9606 GN=YARS2 PE=1 SV=2	82207.9	2834.76
sp|Q6NZI2|CAVN1_HUMAN	9.57193	NA	43449.8	IIGAVDQIQLTQAQLEER;KLEVNEAELLR	1;1	2	2	0.0744	38976;25166	-	Caveolae-associated protein 1 OS=Homo sapiens OX=9606 GN=CAVIN1 PE=1 SV=1	77077	4817.31
sp|P53007|TXTP_HUMAN	10.51	NA	33991	GLSSLLYGSIPK;GTYQGLTATVLK;SHGVLGLYR	1;1;1	3	3	0.1061	22412;23006;14023	-	Tricarboxylate transport protein, mitochondrial OS=Homo sapiens OX=9606 GN=SLC25A1 PE=1 SV=2	5.1132e+06	300777
sp|Q9NY33|DPP3_HUMAN	3.74457	NA	82537.8	VILGSEAAQQHPEEVR	1	1	1	0.0217	35487	-	Dipeptidyl peptidase 3 OS=Homo sapiens OX=9606 GN=DPP3 PE=1 SV=2	3.0336e+07	689454
sp|O43488|ARK72_HUMAN	3.43787	NA	39563.7	EHHFEAIALVEK	1	1	1	0.0334	28449	-	Aflatoxin B1 aldehyde reductase member 2 OS=Homo sapiens OX=9606 GN=AKR7A2 PE=1 SV=3	359201	19955.6
sp|O14745|NHRF1_HUMAN	7.81135	NA	38844.6	LLVVDPETDEQLQK;SVDPDSPAEASGLR	1;1	2	2	0.0782	33120;27817	-	Na(+)/H(+) exchange regulatory cofactor NHE-RF1 OS=Homo sapiens OX=9606 GN=SLC9A3R1 PE=1 SV=4	2.64833e+06	98086.4
sp|O75420|GGYF1_HUMAN	2.16264	NA	114531	EPARAQAPNHR	1	1	1	0.0106	22885	-	GRB10-interacting GYF protein 1 OS=Homo sapiens OX=9606 GN=GIGYF1 PE=1 SV=2	404289	8085.79
sp|Q8WVM8|SCFD1_HUMAN	2.12827	NA	72334	LTSAVSSLPELLEK	1	1	1	0.0218	30199	-	Sec1 family domain-containing protein 1 OS=Homo sapiens OX=9606 GN=SCFD1 PE=1 SV=4	130849	3634.7
sp|Q9BRX2|PELO_HUMAN	4.78597	NA	43332	VQTESSTGSVGSNR	1	1	1	0.0364	28024	-	Protein pelota homolog OS=Homo sapiens OX=9606 GN=PELO PE=1 SV=2	415844	15994
sp|P53985|MOT1_HUMAN	4.78597	NA	53908.8	DLHDANTDLIGR	1	1	1	0.024	25993	-	Monocarboxylate transporter 1 OS=Homo sapiens OX=9606 GN=SLC16A1 PE=1 SV=3	572325	44025
sp|Q8NBJ5|GT251_HUMAN	8.65144	NA	71590.5	SLVFEDDLR;TPAYIPIR;VLIALLAR	1;1;1	3	3	0.0402	17162;11634;9608	-	Procollagen galactosyltransferase 1 OS=Homo sapiens OX=9606 GN=COLGALT1 PE=1 SV=1	1.19073e+06	30531.4
sp|Q14683|SMC1A_HUMAN	2.54323	NA	143144	TALFEEISR	1	1	1	0.0073	16110	-	Structural maintenance of chromosomes protein 1A OS=Homo sapiens OX=9606 GN=SMC1A PE=1 SV=2	763252	8773.01
sp|Q16795|NDUA9_HUMAN	11.0507	NA	42482.6	IPQAIAQLSK;NFDFEDVFVK;YLLFHLVK;YVVNHLGR	1;1;1;1	4	4	0.0955	16221;23295;15007;12532	-	NADH dehydrogenase [ubiquinone] 1 alpha subcomplex subunit 9, mitochondrial OS=Homo sapiens OX=9606 GN=NDUFA9 PE=1 SV=2	2.05746e+06	73480.7
sp|P46379|BAG6_HUMAN	9.96889	NA	119334	GPPPAPEGGSR;LINLVGESLR;LLGNTFVALSDLR	1;1;1	3	3	0.03	14649;17915;28343	-	Large proline-rich protein BAG6 OS=Homo sapiens OX=9606 GN=BAG6 PE=1 SV=2	1.44938e+06	39172.4
sp|Q8TF05|PP4R1_HUMAN	3.52888	NA	106936	FLLPIVVR	1	1	1	0.0084	12509	-	Serine/threonine-protein phosphatase 4 regulatory subunit 1 OS=Homo sapiens OX=9606 GN=PPP4R1 PE=1 SV=1	0	0
sp|Q04760|LGUL_HUMAN	3.00788	NA	20764.2	DFLLQQTMLR	1	1	2	0.0543	24027;23489	-	Lactoylglutathione lyase OS=Homo sapiens OX=9606 GN=GLO1 PE=1 SV=4	1.30221e+06	108517
sp|P42126|ECI1_HUMAN	13.1012	NA	32795.2	AVQELWLR;DTLENTIGHR;ILADNPR;VLVEPDAGAGVAVMK	1;1;1;1	4	4	0.1325	14421;19490;7091;29782	-	Enoyl-CoA delta isomerase 1, mitochondrial OS=Homo sapiens OX=9606 GN=ECI1 PE=1 SV=1	5.39007e+06	385005
sp|Q14257|RCN2_HUMAN	13.7885	NA	36853.6	AEELHYPLGER;FVNDYDKDNDGR;QLHDDYFYHDEL;WDPTANEDPEWILVEK	1;1;1;1	4	4	0.1609	25148;29385;32556;38030	-	Reticulocalbin-2 OS=Homo sapiens OX=9606 GN=RCN2 PE=1 SV=1	1.37074e+06	91382.4
sp|O75618|DEDD_HUMAN	2.12618	NA	36771.2	QVLQLLR	1	1	1	0.022	9667	-	Death effector domain-containing protein OS=Homo sapiens OX=9606 GN=DEDD PE=1 SV=1	283143	11797.6
sp|Q14244|MAP7_HUMAN	4.78597	NA	84001.5	TSAGTTDPEEATR	1	1	1	0.0174	25863	-	Ensconsin OS=Homo sapiens OX=9606 GN=MAP7 PE=1 SV=1	236771	6963.86
sp|Q9H330|TM245_HUMAN	2.4047	NA	97295.2	AVGPSGGGGETPR	1	1	1	0.0148	18959	-	Transmembrane protein 245 OS=Homo sapiens OX=9606 GN=TMEM245 PE=1 SV=3	859369	30691.8
sp|P00533|EGFR_HUMAN	6.55427	NA	134190	IPLENLQIIR;VLGSGAFGTVYK	1;1	2	2	0.0182	21535;21108	-	Epidermal growth factor receptor OS=Homo sapiens OX=9606 GN=EGFR PE=1 SV=2	228351	3459.87
sp|Q99536|VAT1_HUMAN	12.7089	NA	41893.4	EVAEAATGEDASSPPPK;GVDIVMDPLGGSDTAK;TEAASDPQHPAASEGAAAAAASPPLLR	1;1;1	3	3	0.1527	33666;32499;42720	-	Synaptic vesicle membrane protein VAT-1 homolog OS=Homo sapiens OX=9606 GN=VAT1 PE=1 SV=2	3.99611e+06	210321
sp|O60749|SNX2_HUMAN	3.43787	NA	58434.7	HPTLLQDPDLR	1	1	1	0.0212	24855	-	Sorting nexin-2 OS=Homo sapiens OX=9606 GN=SNX2 PE=1 SV=2	2.95801e+06	98600.2
sp|P17480|UBF1_HUMAN	3.52888	NA	89350.2	FLESLPEEEQQR	1	1	1	0.0157	30595	-	Nucleolar transcription factor 1 OS=Homo sapiens OX=9606 GN=UBTF PE=1 SV=1	4.92183e+06	102538
sp|Q00526|CDK3_HUMAN	4.78597	NA	35023.5	ALFPGDSEIDQLFR;IGEGTYGVVYK	1;0	1	1	0.082	32818;20625	sp|P24941|CDK2_HUMAN;sp|TARGET6	Cyclin-dependent kinase 3 OS=Homo sapiens OX=9606 GN=CDK3 PE=1 SV=1	181102	8231.91
sp|A0MZ66|SHOT1_HUMAN	8.68244	NA	71595.7	HSVDELQK;LTQQLEEER;QLQLITSLK	1;1;1	3	3	0.0412	12460;19108;15337	-	Shootin-1 OS=Homo sapiens OX=9606 GN=SHTN1 PE=1 SV=4	672438	15282.7
sp|P30046|DOPD_HUMAN	2.24378	NA	12703.7	PFLELDTNLPANR	1	1	1	0.1102	30485	sp|A6NHG4|DDTL_HUMAN	D-dopachrome decarboxylase OS=Homo sapiens OX=9606 GN=DDT PE=1 SV=3	1.14966e+06	164237
sp|Q9Y263|PLAP_HUMAN	4.78597	NA	87101.4	TGDLGDINAEQLPGR	1	1	2	0.0189	31894;31895	-	Phospholipase A-2-activating protein OS=Homo sapiens OX=9606 GN=PLAA PE=1 SV=2	3.32336e+06	65163.9
sp|Q9Y3Z3|SAMH1_HUMAN	3.13698	NA	72154.8	ADDYIEITGAGGK	1	1	1	0.0208	25020	-	Deoxynucleoside triphosphate triphosphohydrolase SAMHD1 OS=Homo sapiens OX=9606 GN=SAMHD1 PE=1 SV=2	1.00277e+06	25069.1
sp|P62834|RAP1A_HUMAN	6.05663	NA	20973.7	LVVLGSGGVGK;YDPTIEDSYR	1;1	2	2	0.1141	13505;23251	sp|P61224|RAP1B_HUMAN	Ras-related protein Rap-1A OS=Homo sapiens OX=9606 GN=RAP1A PE=1 SV=1	1.59317e+06	159317
sp|Q12792|TWF1_HUMAN	6.84294	NA	40257.7	HQTLQGVAFPISR;LLEIVER	1;1	2	3	0.0571	29322;29320;9697	-	Twinfilin-1 OS=Homo sapiens OX=9606 GN=TWF1 PE=1 SV=3	1.46306e+06	63611.4
sp|P01040|CYTA_HUMAN	3.25701	NA	10999.7	TQVVAGTNYYIK	1	1	1	0.1224	26520	-	Cystatin-A OS=Homo sapiens OX=9606 GN=CSTA PE=1 SV=1	991347	141621
sp|Q92520|FAM3C_HUMAN	4.78597	NA	24664.6	MDASLGNLFAR	1	1	1	0.0485	20944	-	Protein FAM3C OS=Homo sapiens OX=9606 GN=FAM3C PE=1 SV=1	634365	39647.8
sp|Q8TCJ2|STT3B_HUMAN	4.97889	NA	93613.7	EAYFWLR;FGEMQLDFR	1;1	2	2	0.0194	13448;19592	-	Dolichyl-diphosphooligosaccharide--protein glycosyltransferase subunit STT3B OS=Homo sapiens OX=9606 GN=STT3B PE=1 SV=1	621683	16802.2
sp|Q9H9T3|ELP3_HUMAN	7.55877	NA	62219.1	ILALVPPWTR;LVDIIAAVPPQYR;LYPTLVIR	1;1;1	3	3	0.0567	19879;29342;13126	-	Elongator complex protein 3 OS=Homo sapiens OX=9606 GN=ELP3 PE=1 SV=2	0	0
sp|Q96P11|NSUN5_HUMAN	9.09504	NA	46662.3	QGFSYQGR;QLEEPGAGTPSPVR;VLVYELLLGK	1;1;1	3	3	0.0746	12012;28869;19158	-	Probable 28S rRNA (cytosine-C(5))-methyltransferase OS=Homo sapiens OX=9606 GN=NSUN5 PE=1 SV=2	2.28061e+06	87715.6
sp|Q5T749|KPRP_HUMAN	2.02475	NA	64093.2	LQLFPR	1	1	1	0.0104	6352	-	Keratinocyte proline-rich protein OS=Homo sapiens OX=9606 GN=KPRP PE=1 SV=1	1.07318e+06	51103.7
sp|P27338|AOFB_HUMAN	7.10621	NA	58725.2	VPLGSVIK;YVDLGGSYVGPTQNR	1;1	2	2	0.0442	7572;33101	-	Amine oxidase [flavin-containing] B OS=Homo sapiens OX=9606 GN=MAOB PE=1 SV=3	9.37004e+06	302259
sp|Q9BV86|NTM1A_HUMAN	2.81337	NA	25370.8	LLLPLFR	1	1	1	0.0314	9710	-	N-terminal Xaa-Pro-Lys N-methyltransferase 1 OS=Homo sapiens OX=9606 GN=NTMT1 PE=1 SV=3	109653	9968.47
sp|Q96N67|DOCK7_HUMAN	11.4107	NA	242407	FGEDVVEVIK;QHTTFSAESSR;VLIPIHEANR;WFTDLSVLQLNR	1;1;1;1	4	4	0.0201	18690;22956;19742;30287	-	Dedicator of cytokinesis protein 7 OS=Homo sapiens OX=9606 GN=DOCK7 PE=1 SV=4	1.68792e+06	14184.2
sp|P11279|LAMP1_HUMAN	5.71954	NA	44853.8	ALQATVGNSYK;TVESITDIR	1;1	2	2	0.048	19349;15027	-	Lysosome-associated membrane glycoprotein 1 OS=Homo sapiens OX=9606 GN=LAMP1 PE=1 SV=3	891133	44556.6
sp|P00403|COX2_HUMAN	8.31485	NA	25548.2	MMITSQDVLHSWAVPTLGLK;VVLPIEAPIR	1;1	2	2	0.1322	40891;17656	-	Cytochrome c oxidase subunit 2 OS=Homo sapiens OX=9606 GN=MT-CO2 PE=1 SV=1	3.45089e+06	575148
sp|O95218|ZRAB2_HUMAN	2.18436	NA	37382	ENVEYIER	1	1	1	0.0242	15588	-	Zinc finger Ran-binding domain-containing protein 2 OS=Homo sapiens OX=9606 GN=ZRANB2 PE=1 SV=2	650493	34236.4
sp|Q9Y2L1|RRP44_HUMAN	9.66818	NA	108934	IEDTVFHVFDK;IIVAIDGWPR;SLTANPELIDR	1;1;1	3	4	0.0334	26301;26303;18903;22186	-	Exosome complex exonuclease RRP44 OS=Homo sapiens OX=9606 GN=DIS3 PE=1 SV=2	1.30582e+06	23742.2
sp|P52788|SPSY_HUMAN	8.10629	NA	41241.8	HSTLDFMLGAK;IYPHGLVLLDLQSYDGDAQGK;NGSFANLR	1;1;1	3	3	0.1093	21907;41221;9965	-	Spermine synthase OS=Homo sapiens OX=9606 GN=SMS PE=1 SV=2	1.51211e+06	65744
sp|Q5JTV8|TOIP1_HUMAN	4.78597	NA	66208.3	SQPAILLLTAAR	1	1	1	0.0206	23089	-	Torsin-1A-interacting protein 1 OS=Homo sapiens OX=9606 GN=TOR1AIP1 PE=1 SV=2	187578	5517.01
sp|Q08752|PPID_HUMAN	9.59296	NA	40737.9	HVVFGQVIK;ILLITEDLK;NIGNTFFK	1;1;1	3	3	0.0703	14807;15841;11950	-	Peptidyl-prolyl cis-trans isomerase D OS=Homo sapiens OX=9606 GN=PPID PE=1 SV=3	860259	28675.3
sp|Q9UQ16|DYN3_HUMAN	2.41673	NA	97685	FPFEIVK;FTDFDEVR;SSVLENFVGR	1;0;0	1	1	0.0288	9974;14841;17681	-	Dynamin-3 OS=Homo sapiens OX=9606 GN=DNM3 PE=1 SV=4	325624	5712.7
sp|P50570|DYN2_HUMAN	15.0097	NA	98003.2	AIPNQGEILVIR;FTDFDEVR;GISPVPINLR;RPLILQLIFSK;SSVLENFVGR;TLNQQLTNHIR	1;0;1;1;0;1	4	4	0.0713	25471;14841;16123;25650;17681;25955	-	Dynamin-2 OS=Homo sapiens OX=9606 GN=DNM2 PE=1 SV=2	1.26536e+06	22595.7
sp|Q9GZW5|SCND2_HUMAN	2.90125	NA	34195.6	AVAVDQQIQTPSVQDLQIVK	1	1	1	0.0654	40313	-	Putative SCAN domain-containing protein SCAND2P OS=Homo sapiens OX=9606 GN=SCAND2P PE=5 SV=2	0	0
sp|Q15293|RCN1_HUMAN	9.94369	NA	38866.2	EEFTAFLHPEEFEHMK;HWILPQDYDHAQAEAR;YIFDNVAK	1;1;1	3	3	0.1208	38930;38117;12933	-	Reticulocalbin-1 OS=Homo sapiens OX=9606 GN=RCN1 PE=1 SV=1	1.86422e+06	124281
sp|Q15436|SC23A_HUMAN	11.7527	NA	86105.3	FSWNVWPSSR;GAIQFVTQYQHSSGQR;GPQVQQPPPSNR;YIDTEHGGSQAR	0;1;1;1	3	3	0.0654	23508;36169;24848;25815	-	Protein transport protein Sec23A OS=Homo sapiens OX=9606 GN=SEC23A PE=1 SV=2	485829	12457.1
sp|Q9Y4A5|TRRAP_HUMAN	2.17666	NA	437318	RLAVDLSEVVIK	1	1	1	0.0031	26100	-	Transformation/transcription domain-associated protein OS=Homo sapiens OX=9606 GN=TRRAP PE=1 SV=3	421501	1763.6
sp|Q9UGJ0|AAKG2_HUMAN	3.25701	NA	63026.7	FDVINLAAEK	1	1	1	0.0176	18142	sp|P54619|AAKG1_HUMAN	5'-AMP-activated protein kinase subunit gamma-2 OS=Homo sapiens OX=9606 GN=PRKAG2 PE=1 SV=1	1.16275e+06	36336
sp|P55735|SEC13_HUMAN	6.29088	NA	35518.1	LEAHSDWVR;NGGQILIADLR	1;1	2	2	0.0621	17861;20032	-	Protein SEC13 homolog OS=Homo sapiens OX=9606 GN=SEC13 PE=1 SV=3	1.44695e+06	111304
sp|O43432|IF4G3_HUMAN	3.43787	NA	176542	FIGELFK;FMLQDVIDLR;MDQYFNQMEK	0;1;0	1	1	0.017	9116;22941;26784	-	Eukaryotic translation initiation factor 4 gamma 3 OS=Homo sapiens OX=9606 GN=EIF4G3 PE=1 SV=2	153538	1582.87
sp|Q15363|TMED2_HUMAN	6.53676	NA	22746.4	HEQEYMEVR;YTFAAHMDGTYK	1;1	2	3	0.1045	22455;21926;27923	-	Transmembrane emp24 domain-containing protein 2 OS=Homo sapiens OX=9606 GN=TMED2 PE=1 SV=1	750090	68190
sp|P12931|SRC_HUMAN	3.25701	NA	59797	LFGGFNSSDTVTSPQR	1	1	1	0.0299	34672	-	Proto-oncogene tyrosine-protein kinase Src OS=Homo sapiens OX=9606 GN=SRC PE=1 SV=3	188058	6965.13
sp|Q9UHV9|PFD2_HUMAN	4.78597	NA	16637.6	GAVSAEQVIAGFNR	1	1	1	0.0909	28337	-	Prefoldin subunit 2 OS=Homo sapiens OX=9606 GN=PFDN2 PE=1 SV=1	4.90195e+06	408496
sp|Q00688|FKBP3_HUMAN	3.00788	NA	25161.3	LEIEPEWAYGK	1	1	1	0.0491	25843	-	Peptidyl-prolyl cis-trans isomerase FKBP3 OS=Homo sapiens OX=9606 GN=FKBP3 PE=1 SV=1	87674.5	5157.33
sp|Q9BQ75|CMS1_HUMAN	3.13698	NA	31864	QGGLNLSPLK	1	1	1	0.0358	14805	-	Protein CMSS1 OS=Homo sapiens OX=9606 GN=CMSS1 PE=1 SV=2	2.37667e+07	1.58445e+06
sp|O14908|GIPC1_HUMAN	3.43787	NA	36026.7	APPLVENEEAEPGR	1	1	1	0.042	30667	-	PDZ domain-containing protein GIPC1 OS=Homo sapiens OX=9606 GN=GIPC1 PE=1 SV=2	349970	19442.8
sp|E9PRG8|CK098_HUMAN	3.00788	NA	13789.6	VVGAVIDQGLITR	1	1	1	0.1066	26051	-	Uncharacterized protein C11orf98 OS=Homo sapiens OX=9606 GN=C11orf98 PE=4 SV=1	510564	127641
sp|Q9NRP0|OSTC_HUMAN	2.13903	NA	16817.8	VPFLVLECPNLK	1	1	1	0.0805	28640	-	Oligosaccharyltransferase complex subunit OSTC OS=Homo sapiens OX=9606 GN=OSTC PE=1 SV=1	439534	73255.6
sp|O95747|OXSR1_HUMAN	10.7342	NA	57986	EVLEGLEYLHK;IPISLVLR;TAQALSSGSGSQETK	1;1;1	3	3	0.0645	25695;11004;29261	-	Serine/threonine-protein kinase OSR1 OS=Homo sapiens OX=9606 GN=OXSR1 PE=1 SV=1	350363	12512.9
sp|P51970|NDUA8_HUMAN	3.52888	NA	20092.1	LGWVRPDLGELSK	1	1	1	0.0756	29724	-	NADH dehydrogenase [ubiquinone] 1 alpha subcomplex subunit 8 OS=Homo sapiens OX=9606 GN=NDUFA8 PE=1 SV=3	74772.2	7477.22
[truncated: 72 more rows]

## Sheet: Blank vector
Protein_ID	Protein_Qscore	Protein_FDR	Protein_Mass	PeptideSeqs	PepIsUnique	Unique_Peptide_Num	Unique_Spectra_Num	Coverage	Peptide_Query	Sameset	Description	Abundance	iBAQ
[truncated: 271 more rows]
