# Supplementary material for: Identification of HN252 as a potent inhibitor of protein phosphatase PPM1B
Source: J Cell Mol Med. 2020 Oct 13;24(22):13463–71. doi: 10.1111/jcmm.15975 (PMC7701510; doi:10.1111/jcmm.15975)
Supplement: Supplementary file 12 — Table S5 [file JCMM-24-13463-s012.xlsx]

## Sheet: HN252 treatment
Protein	2h	6h	14 h
NFkB-p65 (Phospho-Ser311)	13.3246	0.712804	1.90476
HSF1 (Phospho-Ser303)	10.3908	3.79463	4.21964
Gab2 (Phospho-Ser159)	9.36667	3.4148	3.56173
BCL-2 (Phospho-Ser70)	8.72573	1.95163	4.28173
HER2 (Phospho-Thr686)	7.29341	1.21579	4.50027
P70S6K (Phospho-Ser411)	6.97075	4.57657	15.6598
Cyclin B1 (Phospho-Ser147)	6.87626	2.15732	4.7369
BRCA1 (Phospho-Ser1457)	6.65947	1.2318	2.85779
AKT1 (Phospho-Thr72)	6.17152	4.79246	5.45626
4E-BP1 (Phospho-Thr36)	5.69166	2.09166	2.582
GluR1 (Phospho-Ser863)	5.55158	1.29797	2.19489
MKK4/SEK1 (Phospho-Ser257)	4.96773	1.16428	2.5676
CK1-A (Phospho-Thr321)	4.82871	1.74547	3.71337
DARPP-32 (Phospho-Thr75)	4.81612	1.62487	4.85872
c-Jun (Phospho-Thr91)	4.57877	2.16408	3.76331
AKT1 (Phospho-Thr308)	4.43662	1.30868	2.58903
Tau (Phospho-Ser214)	4.24802	2.33883	4.16282
AurA (Phospho-Ser342)	4.12368	16.2442	3.12349
Catenin beta (Phospho-Ser37)	4.09799	1.11643	8.28765
Tau (Phospho-Thr231)	4.01301	0.871428	2.72152
Tau (Phospho-Ser262)	3.93165	1.69203	6.5036
Stathmin 1 (Phospho-Ser37)	3.87658	1.66348	2.07738
P95/NBS1 (Phospho-Ser343)	3.67189	1.63245	1.90093
ATF2 (Phospho-Thr69/51)	3.54659	2.18693	2.4596
4E-BP1 (Phospho-Thr45)	3.53035	2.22015	2.26926
CREB (Phospho-Ser142)	3.50841	2.14311	8.35194
NMDAR1 (Phospho-Ser897)	3.35177	16.7333	1.34012
c-Jun (Phospho-Thr93)	3.33239	1.53975	2.90181
IGF2R (Phospho-Ser2409)	3.29931	2.05898	1.13549
EGFR (Phospho-Thr678)	3.21438	1.18738	2.97716
Merlin (Phospho-Ser518)	3.2036	1.36615	1.99523
BAD (Phospho-Ser136)	2.94448	1.10696	2.44054
Chk1 (Phospho-Ser280)	2.9195	0.735983	0.328005
GRK1 (Phospho-Ser21)	2.80044	1.26568	1.60056
Merlin (Phospho-Ser10)	2.79664	2.45153	0.909472
Cyclin D1 (Phospho-Thr286)	2.79419	1.17224	1.74524
ATF2 (Phospho-Ser62/44)	2.78231	1.65993	1.25464
PKC zeta (Phospho-Thr560)	2.75304	1.20478	1.5114
HSP90B (Phospho-Ser226)	2.74851	1.24388	3.5802
JunB (Phospho-Ser259)	2.72996	1.7394	1.46239
FosB (Phospho-Ser27)	2.62626	1.36671	1.70839
BAD (Phospho-Ser91/128)	2.56292	0.78955	0.404149
Src (Phospho-Ser75)	2.53598	8.23008	2.92142
Myc (Phospho-Ser373)	2.53507	1.43378	0.93935
Cyclin E1 (Phospho-Thr395)	2.53033	1.15374	0.594281
ATF2 (Phospho-Thr71/53)	2.52981	1.37947	2.33748
Caspase 1 (Phospho-Ser376)	2.50748	1.81829	1.76245
JunD (Phospho-Ser255)	2.47216	0.604873	1.55167
Amyloid beta A4 (Phospho-Thr743/668)	2.38757	2.30483	4.5479
LCK (Phospho-Ser59)	2.38692	1.75585	1.76926
ACC1 (Phospho-Ser79)	2.38164	1.69134	1.78514
Tau (Phospho-Thr205)	2.37673	3.50205	1.60464
EGFR (Phospho-Thr693)	2.35313	1.36441	2.24368
Chk2 (Phospho-Thr387)	2.35285	0.841175	0.822881
ADD1 (Phospho-Ser726)	2.33519	1.02609	2.08205
Tau (Phospho-Thr181)	2.32743	1.29242	1.83857
GABA-RB (Phospho-Ser434)	2.31977	0.752291	2.17816
JNK (Phospho-Thr183)	2.30928	1.75046	1.09908
AKT1 (Phospho-Ser246)	2.29557	2.27218	1.71904
GSK3 beta (Phospho-Ser9)	2.27149	0.489166	0.626713
Tau (Phospho-Ser404)	2.25492	1.19078	2.25669
BCL-XL (Phospho-Thr47)	2.24185	3.87376	4.34663
Myc (Phospho-Thr58)	2.2346	0.907406	3.88224
Estrogen Receptor-alpha (Phospho-Ser167)	2.2344	1.30775	0.775654
MAPKAPK2 (Phospho-Ser272)	2.22315	0.934695	1.72341
ATP1A1/Na+K+ ATPase1 (Phospho-Ser23)	2.20903	0.789576	1.78024
Raf1 (Phospho-Ser296)	2.208	2.53824	2.79606
AKT1 (Phospho-Thr450)	2.20697	1.06094	1.59524
Catenin beta (Phospho-Thr41/Ser45)	2.18537	1.5504	3.92807
MDM2 (Phospho-Ser166)	2.17181	2.78914	1.72835
c-Jun (Phospho-Thr239)	2.16617	0.691684	1.33771
Catalase (Phospho-Tyr385)	2.16323	3.15401	1.86349
Smad3 (Phospho-Ser213)	2.1481	0.765416	1.20618
Chk2 (Phospho-Thr383)	2.13692	1.30544	2.26091
PAK1 (Phospho-Ser204)	2.12282	2.33743	1.71812
mTOR (Phospho-Ser2448)	2.1203	0.657938	1.63155
ATF2 (Phospho-Thr73/55)	2.11744	1.5947	2.24699
eNOS (Phospho-Ser615)	2.0959	2.83095	1.35759
p27Kip1 (Phospho-Ser10)	2.09493	0.659937	6.86644
PKC theta (Phospho-Ser676)	2.06753	0.347009	3.08531
MKP-1 (Phospho-Ser359)	2.03422	1.32128	0.974779
Tau (Phospho-Ser422)	2.03298	1.38979	2.08356
PKD1/PKC mu (Phospho-Ser205)	1.97198	0.559789	1.08353
Tyrosine Hydroxylase (Phospho-Ser31)	1.92432	2.52051	0.801135
CaMK4 (Phospho-Thr196/200)	1.9012	1.48014	0.464191
AMPK1 (Phospho-Thr172)	1.85184	0.816258	3.20206
NFkB-p100/p52 (Phospho-Ser869)	1.82838	1.37388	2.60123
B-RAF (Phospho-Thr598)	1.81931	1.40358	1.77839
GluR1 (Phospho-Ser849)	1.8127	2.87781	2.35003
IRS-1 (Phospho-Ser639)	1.77762	2.1756	1.7309
AurB (Phospho-Thr232)	1.77618	2.09268	0.785599
Caspase 3 (Phospho-Ser150)	1.76934	2.55392	0.720859
Lamin A (Phospho-Ser22)	1.75935	0.522849	1.03972
PLC beta3 (Phospho-Ser1105)	1.74232	1.81798	0.973292
AKT1 (Phospho-Ser124)	1.71498	0.567763	1.34052
HSP90B (Phospho-Ser254)	1.70084	0.903104	2.80205
Smad1 (Phospho-Ser187)	1.68758	0.530039	0.508311
c-Jun (Phospho-Ser243)	1.67025	1.96545	1.71731
CDC25B (Phospho-Ser323)	1.66689	1.48156	0.713919
MARCKS (Phospho-Ser163)	1.64961	0.75867	0.722071
Estrogen Receptor-alpha (Phospho-Ser118)	1.63049	0.641248	1.14553
Stathmin 1 (Phospho-Ser24)	1.62618	1.05043	0.957956
IkB-beta (Phospho-Thr19)	1.6235	1.1257	1.79377
IkB-epsilon (Phospho-Ser22)	1.61984	1.21035	2.1603
IL-2RA/CD25 (Phospho-Ser268)	1.61525	0.671661	3.61772
IKK-gamma (Phospho-Ser31)	1.61091	1.5782	1.63399
14-3-3 zeta/delta (Phospho-Thr232)	1.60821	1.50972	0.995346
Fos (Phospho-Thr232)	1.59904	2.76152	3.27942
JunB (Phospho-Ser79)	1.59107	1.15451	1.01614
NFkB-p65 (Phospho-Thr254)	1.58731	1.19248	0.620165
p38 MAPK (Phospho-Thr180)	1.5683	1.16024	2.00292
CDK2 (Phospho-Thr160)	1.56825	1.40006	0.833242
BCL-2 (Phospho-Thr56)	1.56434	0.80098	0.947808
HSP27 (Phospho-Ser15)	1.55186	0.913656	1.68139
HDAC2 (Phospho-Ser394)	1.53998	0.541135	0.920628
Rb (Phospho-Ser795)	1.53307	0.918705	0.765027
P70S6K (Phospho-Thr421)	1.51638	0.668118	0.92709
IkB-alpha (Phospho-Ser32/36)	1.50534	1.20339	1.37859
RyR2 (Phospho-Ser2808)	1.50381	2.42988	3.27348
P70S6K-beta (Phospho-Ser423)	1.50346	1.10302	1.50367
Calsenilin/KCNIP3 (Phospho-Ser63)	1.48755	0.745418	1.13183
HDAC5 (Phospho-Ser259)	1.48319	0.370293	0.56891
BID (Phospho-Ser78)	1.4643	1.38422	0.952241
TIF-IA (Phospho-Ser649)	1.46364	1.10657	1.82949
AMPK beta1 (Phospho-Ser182)	1.45334	1.18488	1.69703
Chk1 (Phospho-Ser286)	1.45295	2.1804	1.97849
PKC beta/PKCB (Phospho-Ser661)	1.45225	0.755502	1.50696
MAP3K7/TAK1 (Phospho-Thr184)	1.44136	1.51356	0.716078
BAD (Phospho-Ser134)	1.43773	1.30523	0.868199
Arrestin-1 (Phospho-Ser412)	1.42462	1.11821	1.02005
Smad1 (Phospho-Ser465)	1.42224	10.4664	0.98705
IKK-gamma (Phospho-Ser85)	1.42104	2.2304	1.29184
RSK1/2/3/4 (Phospho-Ser221/227/218/232)	1.42082	0.740975	1.25372
Smad2 (Phospho-Ser250)	1.41826	0.690244	1.12107
Tau (Phospho-Ser235)	1.41443	1.07679	1.2903
PAK3 (Phospho-Ser154)	1.41052	0.574438	0.777519
CDC25A (Phospho-Ser75)	1.39723	0.816629	0.965143
RelB (Phospho-Ser552)	1.37998	0.52598	0.653119
Rac1/cdc42 (Phospho-Ser71)	1.3596	1.40418	1.2201
14-3-3 theta/tau (Phospho-Ser232)	1.35911	0.82454	2.37146
eNOS (Phospho-Ser1177)	1.35832	1.06366	1.17422
FKHR (Phospho-Ser256)	1.35001	1.62405	1.30373
PKC zeta (Phospho-Thr410)	1.3416	0.611809	0.822754
ATF2 (Phospho-Ser112/94)	1.33182	1.00127	1.1603
NFkB-p105/p50 (Phospho-Ser927)	1.31265	1.40658	0.538337
Synapsin (Phospho-Ser9)	1.30856	1.02521	1.67592
HDAC1 (Phospho-Ser421)	1.29249	1.96882	1.34753
Synaptotagmin (Phospho-Ser309)	1.28202	1.08098	0.513397
Caspase 2 (Phospho-Ser157)	1.28026	0.303738	0.398084
Cyclin B1 (Phospho-Ser126)	1.27327	2.22987	0.93937
Raf1 (Phospho-Ser289)	1.25956	1.39439	0.752709
Tyrosine Hydroxylase (Phospho-Ser19)	1.25443	1.04436	0.835809
Rb (Phospho-Ser780)	1.25373	1.22749	0.768898
Connexin 43 (Phospho-Ser367)	1.2531	1.0759	1.82321
Caspase 9 (Phospho-Thr125)	1.25118	1.58854	0.265892
IKK-alpha/beta (Phospho-Ser180/181)	1.2449	1.46431	0.955845
Caspase 9 (Phospho-Ser196)	1.2392	1.10089	1.32528
Estrogen Receptor-alpha (Phospho-Ser106)	1.23465	1.01006	1.28329
Catenin beta (Phospho-Ser33)	1.23385	0.916906	1.22196
Synaptotagmin (Phospho-Thr202)	1.22945	1.19504	0.670392
6-phosphofructo-2-kinase/fructose-2,6-biphosphatase 2 (PFKFB2) (Phospho-Ser483)	1.22326	1.47329	1.6836
MEF2A (Phospho-Ser408)	1.21433	0.921672	1.06279
BRCA1 (Phospho-Ser1524)	1.20958	1.23271	1.06366
MKK6/MAP2K6 (Phospho-Ser207)	1.19579	1.21193	1.28356
NFkB-p65 (Phospho-Ser468)	1.19193	1.24955	1.48358
Caspase 6 (Phospho-Ser257)	1.18764	1.76095	1.45099
Caspase 8 (Phospho-Ser347)	1.18534	1.67654	0.503886
Smad2/3 (Phospho-Thr8)	1.18432	0.893754	1.06259
PKD1/PKC mu (Phospho-Ser910)	1.1793	0.841714	0.446917
Myc (Phospho-Thr358)	1.17821	1.04975	1.41563
Ezrin (Phospho-Thr566)	1.1721	0.807449	1.06303
IRS-1 (Phospho-Ser636)	1.17185	0.668906	1.10395
NFkB-p105/p50 (Phospho-Ser907)	1.17037	0.613754	0.801116
NFkB-p65 (Phospho-Thr435)	1.15988	0.727009	1.01865
IRS-1 (Phospho-Ser323)	1.1558	3.30487	0.853043
14-3-3 zeta (Phospho-Ser58)	1.13748	0.487686	1.51707
Keratin 18 (Phospho-Ser33)	1.13689	0.481694	1.92041
Tyrosine Hydroxylase (Phospho-Ser8)	1.13112	0.725863	0.300076
p53 (Phospho-Ser315)	1.1212	1.09392	0.88078
Myc (Phospho-Ser62)	1.12112	0.323876	0.932212
Histone H2A.X (Phospho-Ser139)	1.11617	1.21565	1.13578
Tau (Phospho-Ser396)	1.11519	1.57657	1.08652
mTOR (Phospho-Thr2446)	1.11058	2.59769	0.695292
Estrogen Receptor-alpha (Phospho-Ser104)	1.09476	2.19954	1.76459
BAD (Phospho-Ser112)	1.09141	1.28609	1.21363
Rb (Phospho-Ser811)	1.07943	2.31181	1.19291
FKHR/FOXO1A (Phospho-Ser329)	1.0771	0.292311	0.562491
4E-BP1 (Phospho-Thr70)	1.07094	1.56854	2.20544
Cyclin E1 (Phospho-Thr77)	1.06986	1.02527	1.05418
Androgen Receptor (Phospho-Ser213)	1.06956	0.704737	2.01446
p27Kip1 (Phospho-Thr187)	1.06093	2.81	2.93977
MSK1 (Phospho-Ser376)	1.05841	0.841545	0.688702
CDC25C (Phospho-Ser216)	1.05105	0.947074	1.18019
p53 (Phospho-Ser392)	1.03614	1.46746	1.32126
CREB (Phospho-Ser133)	1.03487	0.864099	1.62741
Tau (Phospho-Ser356)	1.03331	1.75135	0.958427
Progesterone Receptor (Phospho-Ser190)	1.03248	1.459	0.784912
Tuberin/TSC2 (Phospho-Thr1462)	1.02307	0.525779	0.684998
PAK1/2/3 (Phospho-Thr423/402/421)	1.01623	1.68031	0.663122
Keratin 8 (Phospho-Ser73)	1.00994	0.433335	3.69457
eIF4G (Phospho-Ser1108)	1.00769	1.12764	2.26237
Tyrosine Hydroxylase (Phospho-Ser40)	0.999855	0.803517	0.882567
GRK2 (Phospho-Ser29)	0.993236	1.33485	0.820706
NFAT4 (Phospho-Ser165)	0.992526	1.385	1.18784
MSK1 (Phospho-Ser360)	0.991152	2.01443	1.19493
P90RSK (Phospho-Thr359/Ser363)	0.98516	1.57124	0.928878
CaMK2-beta/gamma/delta (Phospho-Thr287)	0.981898	1.32111	0.95263
MKK7/MAP2K7 (Phospho-Ser271)	0.979727	1.11415	1.93788
MKK3/MAP2K3 (Phospho-Ser189)	0.972791	0.746989	0.301983
Tuberin/TSC2 (Phospho-Ser939)	0.968156	1.21875	1.60917
PLD1 (Phospho-Ser561)	0.959987	1.23962	0.814211
LIMK1 (Phospho-Thr508)	0.955798	0.977711	1.56437
Opioid Receptor (Phospho-Ser375)	0.95422	0.41173	1.01897
Elk1 (Phospho-Ser383)	0.954134	0.972506	0.759463
Smad3 (Phospho-Ser204)	0.952752	1.49478	2.59125
Elk1 (Phospho-Thr417)	0.948626	0.833065	0.543232
CaMK2A (Phospho-Thr286)	0.948035	1.17367	0.964984
HSP90 co-chaperone Cdc37 (Phospho-Ser13)	0.947554	0.339282	0.826349
GTPase activating protein (Phospho-Ser387)	0.946919	1.74345	0.527794
Rb (Phospho-Ser807)	0.946567	1.07606	0.525117
p53 (Phospho-Thr18)	0.942896	0.394619	1.26698
AMPK1/AMPK2 (Phospho-Ser485/491)	0.939863	0.825091	1.1661
AurA (Phospho-Thr288)	0.936718	1.2447	0.764369
GSK3 alpha (Phospho-Ser21)	0.932776	0.98045	0.917799
PTEN (Phospho-Ser380/Thr382/Thr383)	0.925491	0.74157	1.4182
PAK1/2 (Phospho-Ser199)	0.924684	1.93055	0.86831
Chk1 (Phospho-Ser317)	0.920312	1.10404	0.765757
Ras-GRF1 (Phospho-Ser916)	0.916774	1.66079	1.11874
PLK1 (Phospho-Thr210)	0.914277	1.73107	0.816187
NFkB-p105/p50 (Phospho-Ser337)	0.91271	1.49639	2.11006
TOP2A/DNA topoisomerase II (Phospho-Ser1106)	0.912423	2.9634	1.37674
PLC beta3 (Phospho-Ser537)	0.911619	31.3865	2.09943
P70S6K (Phospho-Thr229)	0.904714	0.653351	1.26625
HDAC6 (Phospho-Ser22)	0.900377	0.892477	0.850253
CREB (Phospho-Ser129)	0.896115	0.818058	0.716228
HDAC3 (Phospho-Ser424)	0.895065	1.24709	1.26346
MITF (Phospho-Ser73)	0.894374	2.27231	0.771854
AKT1S1 (Phospho-Thr246)	0.887526	1.06989	1.15476
ATF4 (Phospho-Ser245)	0.887411	0.669783	0.478331
eIF4E (Phospho-Ser209)	0.876998	0.701094	1.16017
PKC delta (Phospho-Thr505)	0.871417	0.41156	0.649471
LKB1 (Phospho-Ser428)	0.87138	1.35589	1.53815
c-Jun (Phospho-Ser63)	0.866769	0.795112	0.995922
SMC1 (Phospho-Ser957)	0.86598	0.942077	0.514578
STAT6 (Phospho-Thr645)	0.865519	0.9851	0.844165
AKT1 (Phospho-Ser473)	0.862225	0.68148	0.532129
STAT5A (Phospho-Ser780)	0.854082	1.74737	1.24885
SRF (Phospho-Ser99)	0.851931	1.95157	0.752862
KSR (Phospho-Ser392)	0.841357	0.492809	0.660145
LKB1 (Phospho-Thr189)	0.841207	1.37936	1.45657
NFkB-p65 (Phospho-Ser276)	0.83457	1.14462	0.758316
MEK1 (Phospho-Ser221)	0.827419	0.934361	0.932824
IRS-1 (Phospho-Ser794)	0.823678	0.941547	1.78255
GluR2 (Phospho-Ser880)	0.812604	2.30046	0.85468
DARPP-32 (Phospho-Thr34)	0.80972	0.883924	0.631717
Cyclin E2 (Phospho-Thr392)	0.802961	1.13436	0.776299
Smad2 (Phospho-Ser467)	0.801807	0.787468	0.415337
Lamin A/C (Phospho-Ser392)	0.800237	2.03107	0.901489
PPAR-gamma (Phospho-Ser112)	0.798965	2.33152	1.74664
p53 (Phospho-Ser20)	0.796173	1.10671	1.17469
HDAC8 (Phospho-Ser39)	0.787805	1.10245	0.606255
S6 Ribosomal Protein (Phospho-Ser235)	0.783804	0.563779	1.54662
Smad2 (Phospho-Thr220)	0.78314	1.33557	1.02181
MEF2A (Phospho-Thr319)	0.780733	0.785529	0.705516
Integrin beta-1 (Phospho-Thr788)	0.779102	1.73799	0.413373
MEK1 (Phospho-Thr286)	0.774965	1.53549	1.03923
Smad3 (Phospho-Thr179)	0.771277	1.70335	1.07676
E2F1 (Phospho-Thr433)	0.765965	1.60584	0.795662
VASP (Phospho-Ser157)	0.758543	1.89448	0.829852
PEA-15 (Phospho-Ser116)	0.753208	0.823626	1.28643
IKK-alpha (Phospho-Thr23)	0.745551	0.336236	0.331271
STAT5B (Phospho-Ser731)	0.740223	1.39353	0.284517
MEF2C (Phospho-Ser396)	0.733593	0.9793	0.655881
ATPase (Phospho-Ser16)	0.729202	2.90391	0.727203
Mnk1 (Phospho-Thr385)	0.727121	0.520256	0.663127
PDK1 (Phospho-Ser241)	0.72602	0.734742	0.371693
PKC epsilon (Phospho-Ser729)	0.725169	1.98746	0.932638
MEK2 (Phospho-Thr394)	0.722062	0.725527	1.07678
Stathmin 1 (Phospho-Ser15)	0.713593	0.768865	0.498933
PKC alpha/beta II (Phospho-Thr638)	0.710142	0.619426	0.712265
DYN1 (Phospho-Ser774)	0.707874	0.981184	0.736693
FAK (Phospho-Ser910)	0.706808	1.26403	0.828508
Caspase 9 (Phospho-Ser144)	0.700085	0.936846	0.531743
NFkB-p65 (Phospho-Ser529)	0.698599	0.733103	1.05482
HSP27 (Phospho-Ser82)	0.687264	1.13573	0.952792
G3BP-1 (Phospho-Ser232)	0.68557	1.29056	1.23438
Chk2 (Phospho-Ser516)	0.684511	2.34903	0.35539
GAP43 (Phospho-Ser41)	0.68403	1.38045	0.65112
Survivin (Phospho-Thr117)	0.681515	3.48618	0.67079
P90RSK (Phospho-Thr573)	0.676093	1.04206	0.463081
ASK1 (Phospho-Ser966)	0.67432	1.46346	0.513918
Rb (Phospho-Ser608)	0.672768	0.549209	0.585417
DNA-PK (Phospho-Thr2638)	0.670902	0.804621	0.450251
EEF2 (Phospho-Thr56)	0.670884	0.927633	0.513228
Chk2 (Phospho-Thr68)	0.664575	0.848061	0.932531
Cofilin (Phospho-Ser3)	0.655655	0.843219	0.666038
p53 (Phospho-Ser46)	0.646846	0.731402	0.577553
Chk1 (Phospho-Ser345)	0.64551	0.382774	0.496136
NFkB-p100/p52 (Phospho-Ser865)	0.638185	1.77524	0.767637
Raf1 (Phospho-Ser259)	0.636744	0.776092	0.549211
SP1 (Phospho-Thr739)	0.630487	2.0734	0.551382
GATA1 (Phospho-Ser310)	0.629887	0.947298	1.27029
Keratin 8 (Phospho-Ser431)	0.606119	1.19984	1.18087
XIAP (Phospho-Ser87)	0.603297	0.663708	0.812644
PP1 alpha (Phospho-Thr320)	0.602076	1.04303	0.555817
BAD (Phospho-Ser155)	0.601237	0.573276	0.83918
MEK1 (Phospho-Ser298)	0.592926	1.91971	0.332025
Cyclin D3 (Phospho-Thr283)	0.588473	0.544774	0.498695
CREB (Phospho-Ser121)	0.585944	0.320702	0.326294
ACC1 (Phospho-Ser80)	0.581883	0.646802	0.490327
MSK1 (Phospho-Thr581)	0.581236	1.47272	0.559641
Synapsin (Phospho-Ser62)	0.57445	0.520329	0.869249
P70S6K (Phospho-Thr389)	0.573881	0.670989	0.545135
MKK4/SEK1 (Phospho-Thr261)	0.568849	0.982432	0.515945
Raf1 (Phospho-Ser621)	0.563479	1.03628	0.790243
MKP-1/2 (Phospho-Ser296/318)	0.561442	0.981716	0.517857
p53 (Phospho-Ser37)	0.558208	1.58231	0.574903
B-RAF (Phospho-Ser446)	0.55155	1.11344	1.11238
Androgen Receptor (Phospho-Ser650)	0.548406	0.694488	0.381247
p53 (Phospho-Ser378)	0.547376	0.477568	0.318088
VASP (Phospho-Ser238)	0.542039	0.800606	0.611027
PKA CAT (Phospho-Thr197)	0.535977	0.607341	0.873076
FOXO1/3/4-pan (Phospho-Thr24/32)	0.525601	0.672903	0.520034
p53 (Phospho-Ser9)	0.51867	1.15212	0.5293
PAK2 (Phospho-Ser20)	0.51828	1.6565	0.530214
MEK1 (Phospho-Thr291)	0.513093	0.933275	0.579824
eEF2K (Phospho-Ser366)	0.509402	0.903059	0.717117
HDAC4 (Phospho-Ser632)	0.505634	0.52716	0.484119
AKT2 (Phospho-Ser474)	0.501997	0.559971	0.668696
ATF1 (Phospho-Ser63)	0.483702	2.97363	0.622175
STAT3 (Phospho-Ser727)	0.483549	0.284722	0.627216
SRF (Phospho-Ser77)	0.48234	0.442854	0.650695
NFkB-p105/p50 (Phospho-Ser932)	0.48176	0.398662	0.884835
HDAC5 (Phospho-Ser498)	0.47521	0.687898	0.430032
HSL (Phospho-Ser552/563)	0.468579	0.967439	0.381099
PAK1/2/3 (Phospho-Ser141)	0.466509	0.963546	0.852695
PAK1 (Phospho-Thr212)	0.464741	0.586689	0.435891
FKHRL1/FOXO3A (Phospho-Ser253)	0.460417	0.932997	1.0257
eIF2A (Phospho-Ser51)	0.460188	0.967518	0.22912
AFX/FOXO4 (Phospho-Ser197)	0.456983	0.952904	0.819542
p44/42 MAPK (Phospho-Thr202)	0.455763	0.695956	1.2933
ATP-Citrate Lyase (Phospho-Ser454)	0.452467	0.52152	0.321716
BCL-2 (Phospho-Thr69)	0.44967	0.668374	0.775665
CD4 (Phospho-Ser433)	0.449094	1.29896	0.636832
Smad3 (Phospho-Ser425)	0.44601	0.498697	0.322321
CK2-b (Phospho-Ser209)	0.44084	0.351488	0.34288
ATRIP (Phospho-Ser68/72)	0.438458	1.12495	1.20209
Abl1 (Phospho-Thr754/735)	0.434746	0.50879	1.70777
FKHR (Phospho-Ser319)	0.43226	0.753598	0.311708
MEK1 (Phospho-Ser217)	0.43175	0.269655	0.455023
Raf1 (Phospho-Ser43)	0.43053	2.10402	0.786299
Filamin A (Phospho-Ser2152)	0.429203	1.00401	0.481118
PPAR-BP (Phospho-Thr1457)	0.427154	0.767183	0.693174
Calmodulin (Phospho-Thr79/Ser81)	0.42243	0.839226	0.870638
MKK3/MAP2K3 (Phospho-Thr222)	0.419083	1.08685	0.900888
14-3-3 beta/zeta (Phospho-Ser184/186)	0.417202	0.714742	0.6234
ASK1 (Phospho-Ser83)	0.412274	1.35361	1.09051
NFkB-p65 (Phospho-Thr505)	0.408735	1.35066	0.602354
p53 (Phospho-Thr81)	0.407545	1.68251	0.3912
c-PLA2 (Phospho-Ser505)	0.403758	0.563988	0.668876
Tau (Phospho-Thr212)	0.401368	1.59921	1.56611
MKK4/SEK1 (Phospho-Ser80)	0.397568	0.860239	0.542806
P90RSK (Phospho-Ser380)	0.394315	0.585293	0.261697
P70S6K (Phospho-Ser424)	0.383666	0.60653	0.519486
p21Cip1 (Phospho-Thr145)	0.368008	0.890058	1.79385
B-RAF (Phospho-Ser601)	0.363901	0.730919	0.469601
mTOR (Phospho-Ser2481)	0.359437	0.427559	0.277228
SREBP-1 (Phospho-Ser439)	0.352965	0.599186	0.254925
Myosin regulatory light chain 2 (Phospho-Ser18)	0.345188	0.587067	0.46785
MAP3K8/COT (Phospho-Thr290)	0.326831	0.786388	0.370696
eNOS (Phospho-Thr495)	0.326107	0.93323	0.950791
4E-BP1 (Phospho-Ser65)	0.322877	0.432511	1.16188
NFkB-p65 (Phospho-Ser536)	0.322078	1.41092	1.09092
MEF2A (Phospho-Thr312)	0.31974	0.482744	0.592773
CDK7 (Phospho-Thr170)	0.316142	1.19556	0.727968
p53 (Phospho-Ser33)	0.307918	0.233734	0.389455
HNF4 alpha (Phospho-Ser313)	0.305407	1.11204	0.474923
CaMK1-alpha (Phospho-Thr177)	0.304752	0.657881	0.629927
Ret (Phospho-Tyr905)	0.28915	0.518205	0.312492
WEE1 (Phospho-Ser53)	0.285677	0.649555	0.405837
IRS-1 (Phospho-Ser307)	0.282151	0.528623	0.42722
Raf1 (Phospho-Ser338)	0.282053	1.08887	1.36655
GATA1 (Phospho-Ser142)	0.269207	0.58668	0.334743
EGFR (Phospho-Ser1070)	0.262258	1.48769	0.328678
BIM (Phospho-Ser69/65)	0.261628	0.442089	0.350555
P70S6K (Phospho-Ser371)	0.258543	0.684057	0.737845
IRS-1 (Phospho-Ser312)	0.254219	1.32294	1.03138
CPI17 alpha (Phospho-Thr38)	0.251855	0.345706	0.258236
Rel (Phospho-Ser503)	0.239353	0.622228	1.2525
Rho/Rac guanine nucleotide exchange factor 2 (Phospho-Ser885)	0.213718	0.60295	0.387357
HSL (Phospho-Ser554)	0.20992	0.452675	0.31235
PAK2 (Phospho-Ser192)	0.198531	0.359374	0.804929
Histone H3.1 (Phospho-Ser10)	0.193917	1.24988	0.913576
ERK3 (Phospho-Ser189)	0.171356	0.2865	0.153142
STAT1 (Phospho-Ser727)	0.157542	0.22693	0.441279
MARCKS (Phospho-Ser158)	0.153128	0.650076	0.272843
Elk1 (Phospho-Ser389)	0.150666	0.5405	1.85637
PKC delta (Phospho-Ser645)	0.121192	1.49081	1.09845
Mst1/Mst2 (Phospho-Thr183)	0.11152	0.128745	0.130811
PKR (Phospho-Thr451)	0.110149	0.779941	0.209095
BAX (Phospho-Thr167)	0.104719	0.0369767	0.535161
DNA-PK (Phospho-Thr2647)	0.0846421	0.149945	0.107276
p53 (Phospho-Ser15)	0.0674427	0.167196	0.123909
Keratin 18 (Phospho-Ser52)	0.0520886	0.0484301	0.0700371
CREB (Phospho-Thr100)	0.0267482	0.918671	0.405575
p53 (Phospho-Ser6)	0.0205537	0.0587306	0.0369736
HSP27 (Phospho-Ser78)	0.000391836	0.00101984	0.00164263
