# Supplementary material for: Identification of HN252 as a potent inhibitor of protein phosphatase PPM1B
Source: J Cell Mol Med. 2020 Oct 13;24(22):13463–71. doi: 10.1111/jcmm.15975 (PMC7701510; doi:10.1111/jcmm.15975)
Supplement: Supplementary file 13 — Table S6 [file JCMM-24-13463-s013.xlsx]

## Sheet: GO
Category	Term	Count	%	PValue	Genes	List Total	Pop Hits	Pop Total	Fold Enrichment	Bonferroni	Benjamini	FDR
GOTERM_BP_DIRECT	GO:0006468~protein phosphorylation	28	32.1839	8.36221e-22	CSNK1A1, PRKCZ, BRAF, CREB1, ERBB2, RPS6KB2, RAF1, RPS6KB1, AURKA, CHEK2, MAPKAPK2, AURKB, PRKCD, CDC25B, PRKD1, AKT1, CCNE1, CCND1, APP, HSF1, CAMK4, GSK3B, LCK, MAPK8, PRKAA1, MTOR, PAK1, GRK1	87	456	16792	11.8516	1.33712e-18	1.33712e-18	1.40015e-18
GOTERM_BP_DIRECT	GO:0007165~signal transduction	28	32.1839	1.06804e-11	PRKCZ, YWHAZ, ERBB2, NFKBIB, RPS6KB2, RPS6KB1, SRC, AKT1, PPP1R1B, PRKAA1, CASP1, CSNK1A1, EGFR, CREB1, MAP2K4, ESR1, RAF1, SMAD1, PRKCD, IRS1, PRKD1, CAMK4, GRIA1, MAPK14, IGF2R, STMN1, MTOR, GRK1	87	1161	16792	4.65489	1.70779e-08	2.4397e-09	1.7883e-08
GOTERM_BP_DIRECT	GO:0045944~positive regulation of transcription from RNA polymerase II promoter	27	31.0345	1.52694e-12	NFKBIA, NFKB2, CTNNB1, ATF2, AKT1, FOS, APP, HSF1, JUND, MYC, EGFR, RELA, CREB1, GRIN1, ESR1, RAF1, SMAD1, FOSB, RB1, JUNB, BRCA1, PRKD1, HDAC2, JUN, GSK3B, MAPK14, IKBKG	87	981	16792	5.31224	2.4415e-09	4.88299e-10	2.55659e-09
GOTERM_BP_DIRECT	GO:0043066~negative regulation of apoptotic process	23	26.4368	6.42054e-16	EGFR, PRKCZ, YWHAZ, BRAF, RELA, RAF1, NFKBIA, AURKA, RPS6KB1, BCL2L1, SRC, AKT1, CASP3, HDAC2, CDKN1B, DUSP1, GSK3B, BCL2, HSPB1, MDM2, MAPK8, PRKAA1, MYC	87	455	16792	9.75662	1.06515e-12	3.55049e-13	1.11022e-12
GOTERM_BP_DIRECT	GO:0042493~response to drug	21	24.1379	4.51583e-17	CREB1, RELA, ATP1A1, RPS6KB1, BAD, FOSB, JUNB, SRC, CTNNB1, CCNB1, FOS, CASP3, CCND1, CDKN1B, HDAC2, JUN, BCL2, JUND, LCK, MDM2, MYC	87	304	16792	13.333	7.22081e-14	3.6104e-14	7.56121e-14
GOTERM_BP_DIRECT	GO:0035556~intracellular signal transduction	16	18.3908	1.79608e-09	PRKCZ, RAF1, RPS6KB2, PRKCD, SRC, AKT1, PRKD1, PLCB3, CAMK4, DUSP1, PPP1R1B, MAPK14, GSK3B, HSPB1, PRKAA1, STMN1	87	403	16792	7.66299	2.87193e-06	2.61085e-07	3.00732e-06
GOTERM_BP_DIRECT	GO:0006915~apoptotic process	16	18.3908	1.67334e-07	IL2RA, MAP2K4, RAF1, NFKBIA, RPS6KB1, BAD, RB1, PRKCD, BRCA1, PRKD1, CASP3, MAPK14, BCL2, IKBKG, PAK1, CASP1	87	567	16792	5.44653	0.000267531	1.33783e-05	0.00028018
GOTERM_BP_DIRECT	GO:0018105~peptidyl-serine phosphorylation	15	17.2414	2.24089e-15	CSNK1A1, PRKCZ, MAPKAPK2, CHEK2, PRKCD, CDK2, SRC, AKT1, PRKD1, CAMK4, MAPK14, BCL2, GSK3B, MAPK8, MTOR	87	125	16792	23.1614	3.55049e-12	8.87623e-13	3.71925e-12
GOTERM_BP_DIRECT	GO:0008284~positive regulation of cell proliferation	15	17.2414	9.66599e-08	EGFR, PRKCZ, RELA, BCL2L1, IRS1, CDK2, CDC25B, CDKN1B, HDAC2, GAB2, BCL2, MDM2, PRKAA1, PAK1, MYC	87	466	16792	6.21282	0.000154547	8.58659e-06	0.000161845
GOTERM_BP_DIRECT	GO:0045893~positive regulation of transcription, DNA-templated	15	17.2414	3.26967e-07	RELA, CREB1, ESR1, CHEK2, RB1, CDK2, SRC, BRCA1, CTNNB1, CCNE1, FOS, HDAC2, CAMK4, JUN, MYC	87	515	16792	5.62169	0.000522684	2.27311e-05	0.000547466
GOTERM_BP_DIRECT	GO:0000122~negative regulation of transcription from RNA polymerase II promoter	15	17.2414	1.61877e-05	RELA, ESR1, NFKB2, AURKB, FOSB, RB1, JUNB, CTNNB1, ATF2, CCND1, HDAC2, HSF1, JUND, MDM2, MYC	87	720	16792	4.02107	0.0255522	0.000601781	0.0271009
GOTERM_BP_DIRECT	GO:0046777~protein autophosphorylation	14	16.092	3.93608e-12	EGFR, PRKD1, AKT1, CAMK4, GSK3B, ERBB2, AURKA, PAK1, CHEK2, AURKB, MAPKAPK2, MTOR, SRC, GRK1	87	172	16792	15.7102	6.29378e-09	1.04896e-09	6.59048e-09
GOTERM_BP_DIRECT	GO:1901796~regulation of signal transduction by p53 class mediator	12	13.7931	3.47857e-11	AKT1, NBN, HDAC2, MAPK14, MDM2, PRKAA1, CHEK1, AURKA, CHEK2, AURKB, BRCA1, CDK2	87	124	16792	18.6785	5.56224e-08	6.9528e-09	5.82445e-08
GOTERM_BP_DIRECT	GO:0008283~cell proliferation	12	13.7931	2.57403e-06	PRKD1, AKT1, EGFR, NBN, IL2RA, BCL2, ERBB2, RAF1, BCL2L1, AURKB, MYC, SRC	87	366	16792	6.32825	0.00410741	0.000132761	0.00430981
GOTERM_BP_DIRECT	GO:0006366~transcription from RNA polymerase II promoter	12	13.7931	5.99942e-05	FOS, RELA, JUN, CREB1, JUND, ESR1, NFKB2, SMAD1, FOSB, MYC, JUNB, ATF2	87	513	16792	4.51489	0.0914756	0.00171163	0.100406
GOTERM_BP_DIRECT	GO:0032496~response to lipopolysaccharide	11	12.6437	1.1216e-08	FOS, CASP3, HDAC2, JUN, JUND, TH, RPS6KB1, NFKB2, MAPKAPK2, CASP1, JUNB	87	164	16792	12.9459	1.79343e-05	1.28103e-06	1.87799e-05
GOTERM_BP_DIRECT	GO:0000165~MAPK cascade	11	12.6437	8.99981e-07	EGFR, IL2RA, BRAF, ERBB2, GRIN1, RAF1, PAK1, SMAD1, MAPKAPK2, IRS1, MYC	87	262	16792	8.10354	0.00143804	5.53473e-05	0.0015069
GOTERM_BP_DIRECT	GO:0006954~inflammatory response	11	12.6437	2.34672e-05	PRKD1, AKT1, PRKCZ, FOS, IL2RA, CAMK4, RELA, IKBKG, NFKB2, SMAD1, MAPKAPK2	87	379	16792	5.60192	0.0368292	0.000798075	0.0392858
GOTERM_BP_DIRECT	GO:0071456~cellular response to hypoxia	10	11.4943	1.42484e-09	CCNB1, AKT1, EIF4EBP1, BCL2, LMNA, MDM2, PRKAA1, BAD, MTOR, SRC	87	96	16792	20.1054	2.27832e-06	2.27832e-07	2.38573e-06
GOTERM_BP_DIRECT	GO:0001666~response to hypoxia	10	11.4943	2.35394e-07	CASP3, CDKN1B, CREB1, TH, RAF1, RYR2, PRKAA1, BAD, PAK1, CASP1	87	172	16792	11.2216	0.000376324	1.79234e-05	0.000394138
GOTERM_BP_DIRECT	GO:0042127~regulation of cell proliferation	10	11.4943	4.363e-07	CDKN1B, BRAF, JUN, JUND, LCK, NFKBIA, CHEK1, BRCA1, SRC, JUNB	87	185	16792	10.4331	0.0006974	2.90681e-05	0.000730529
GOTERM_BP_DIRECT	GO:0006974~cellular response to DNA damage stimulus	10	11.4943	1.16421e-06	AKT1, CCND1, BCL2, IKBKG, CHEK1, CHEK2, MAPKAPK2, MYC, BRCA1, ATF2	87	208	16792	9.2794	0.00185985	6.8945e-05	0.00194932
GOTERM_BP_DIRECT	GO:0010628~positive regulation of gene expression	10	11.4943	7.70614e-06	BRAF, MAPK14, ERBB2, MDM2, PRKAA1, MAPK8, SMAD1, MTOR, MYC, BRCA1	87	262	16792	7.36685	0.0122466	0.000332976	0.0129022
GOTERM_BP_DIRECT	GO:0043065~positive regulation of apoptotic process	10	11.4943	2.2673e-05	AKT1, DUSP1, IGF2R, CREB1, GRIN1, MAPK8, BAD, BCL2L1, SRC, CTNNB1	87	300	16792	6.43372	0.0356051	0.00078783	0.0379564
GOTERM_BP_DIRECT	GO:0006357~regulation of transcription from RNA polymerase II promoter	10	11.4943	0.000421129	FOS, MAPK14, CREB1, JUND, NFKB2, RB1, FOSB, BRCA1, JUNB, ATF2	87	441	16792	4.37668	0.490093	0.00944145	0.702797
GOTERM_BP_DIRECT	GO:0032355~response to estradiol	9	10.3448	2.04329e-08	CASP3, CCND1, CDKN1B, DUSP1, TH, ESR1, BAD, MYC, CTNNB1	87	91	16792	19.089	3.26717e-05	2.17815e-06	3.42125e-05
GOTERM_BP_DIRECT	GO:0007568~aging	9	10.3448	2.02989e-06	AKT1, FOS, RELA, JUN, CREB1, JUND, RPS6KB1, NFKB2, AURKB	87	165	16792	10.5279	0.00324053	0.000108187	0.00339875
GOTERM_BP_DIRECT	GO:0038095~Fc-epsilon receptor signaling pathway	9	10.3448	3.5739e-06	FOS, GAB2, RELA, JUN, MAP2K4, IKBKG, NFKBIA, MAPK8, PAK1	87	178	16792	9.75901	0.00569838	0.000173157	0.00598389
GOTERM_BP_DIRECT	GO:0051301~cell division	9	10.3448	0.000424405	CSNK1A1, CCNB1, CCNE1, CCND1, AURKA, CHEK2, RB1, CDK2, CDC25B	87	350	16792	4.96315	0.492758	0.00938303	0.708246
GOTERM_BP_DIRECT	GO:0008285~negative regulation of cell proliferation	9	10.3448	0.000951509	CDKN1B, NF2, HSF1, JUN, RAF1, NOS3, RB1, SMAD1, CTNNB1	87	396	16792	4.38662	0.781766	0.018617	1.58131
GOTERM_BP_DIRECT	GO:0045892~negative regulation of transcription, DNA-templated	9	10.3448	0.0040149	CDKN1B, HDAC2, RELA, JUN, MDM2, RB1, BRCA1, SRC, CTNNB1	87	499	16792	3.48117	0.998392	0.0737215	6.51414

## Sheet: KEGG
Category	Term	Count	%	PValue	Genes	List Total	Pop Hits	Pop Total	Fold Enrichment	Bonferroni	Benjamini	FDR
KEGG_PATHWAY	hsa05200:Pathways in cancer	29	33.3333	4.87725e-15	HSP90AB1, ERBB2, NFKBIA, NFKB2, BCL2L1, CTNNB1, AKT1, CCNE1, FOS, CASP3, PLCB3, BCL2, MYC, EGFR, BRAF, RELA, RAF1, RB1, BAD, CDK2, CCND1, HDAC2, CDKN1B, JUN, GSK3B, IKBKG, MDM2, MAPK8, MTOR	85	393	6879	5.97189	8.35332e-13	1.67089e-13	5.9619e-12
KEGG_PATHWAY	hsa04151:PI3K-Akt signaling pathway	28	32.1839	1.59297e-15	HSP90AB1, YWHAZ, RPS6KB2, RPS6KB1, BCL2L1, ATF2, AKT1, CCNE1, EIF4EBP1, BCL2, PRKAA1, NOS3, MYC, EGFR, IL2RA, CREB1, RELA, RAF1, BAD, IRS1, BRCA1, CDK2, CCND1, CDKN1B, GSK3B, IKBKG, MDM2, MTOR	85	345	6879	6.56818	2.65787e-13	6.63913e-14	1.89848e-12
KEGG_PATHWAY	hsa04010:MAPK signaling pathway	23	26.4368	1.37107e-13	EGFR, BRAF, RELA, MAP2K4, RAF1, NFKB2, MAPKAPK2, CDC25B, ATF2, AKT1, FOS, CASP3, DUSP1, JUN, MAPK14, MAPT, JUND, IKBKG, HSPB1, MAPK8, STMN1, PAK1, MYC	85	253	6879	7.35722	2.34462e-11	2.93077e-12	1.67444e-10
KEGG_PATHWAY	hsa05161:Hepatitis B	22	25.2874	1.46668e-17	YWHAZ, CREB1, RELA, MAP2K4, RAF1, NFKBIA, BAD, RB1, CDK2, SRC, ATF2, AKT1, CCNE1, FOS, CASP3, CCND1, CDKN1B, JUN, BCL2, IKBKG, MAPK8, MYC	85	145	6879	12.2789	2.50802e-15	1.25401e-15	1.79109e-14
KEGG_PATHWAY	hsa05215:Prostate cancer	21	24.1379	7.72626e-21	HSP90AB1, EGFR, BRAF, CREB1, ERBB2, RELA, RAF1, NFKBIA, BAD, RB1, CDK2, CTNNB1, AKT1, CCNE1, CCND1, CDKN1B, GSK3B, BCL2, IKBKG, MDM2, MTOR	85	88	6879	19.3127	1.32119e-18	1.32119e-18	9.43525e-18
KEGG_PATHWAY	hsa05166:HTLV-I infection	20	22.9885	1.18428e-10	IL2RA, RELA, CREB1, MAP2K4, NFKBIA, CHEK1, NFKB2, RB1, BCL2L1, CHEK2, ATF2, CTNNB1, AKT1, FOS, CCND1, JUN, GSK3B, LCK, IKBKG, MYC	85	254	6879	6.37239	2.02511e-08	1.44651e-09	1.44623e-07
KEGG_PATHWAY	hsa05203:Viral carcinogenesis	20	22.9885	2.67998e-12	YWHAZ, RELA, CREB1, NFKBIA, CHEK1, BAD, NFKB2, RB1, MAPKAPK2, CDK2, SRC, ATF2, CCNE1, CCND1, CASP3, CDKN1B, HDAC2, JUN, IKBKG, MDM2	85	205	6879	7.89555	4.58274e-10	4.58275e-11	3.27275e-09
KEGG_PATHWAY	hsa04012:ErbB signaling pathway	18	20.6897	1.32935e-16	EGFR, BRAF, ERBB2, MAP2K4, RAF1, RPS6KB2, RPS6KB1, BAD, SRC, AKT1, EIF4EBP1, CDKN1B, JUN, GSK3B, MAPK8, PAK1, MTOR, MYC	85	87	6879	16.744	1.89848e-14	6.32827e-15	1.33227e-13
KEGG_PATHWAY	hsa04024:cAMP signaling pathway	18	20.6897	1.51011e-10	BRAF, RELA, CREB1, GRIN1, GABBR1, RAF1, NFKBIA, ATP1A1, BAD, AKT1, FOS, CAMK4, GRIA1, PPP1R1B, JUN, RYR2, MAPK8, PAK1	85	198	6879	7.35722	2.58229e-08	1.61393e-09	1.84413e-07
KEGG_PATHWAY	hsa05169:Epstein-Barr virus infection	18	20.6897	5.17178e-14	NFKBIE, NFKBIB, RELA, MAP2K4, NFKBIA, NFKB2, RB1, CDK2, AKT1, CDKN1B, HDAC2, JUN, MAPK14, BCL2, IKBKG, MDM2, MAPK8, MYC	85	122	6879	11.9404	8.84692e-12	1.47449e-12	6.31828e-11
KEGG_PATHWAY	hsa04722:Neurotrophin signaling pathway	17	19.5402	6.30398e-13	BRAF, NFKBIE, RELA, NFKBIB, RAF1, NFKBIA, BAD, MAPKAPK2, PRKCD, IRS1, AKT1, CAMK4, JUN, MAPK14, BCL2, GSK3B, MAPK8	85	120	6879	11.465	1.07796e-10	1.19773e-11	7.69818e-10
KEGG_PATHWAY	hsa05205:Proteoglycans in cancer	17	19.5402	1.60535e-09	EGFR, BRAF, ERBB2, ESR1, RAF1, RPS6KB2, RPS6KB1, SRC, CTNNB1, AKT1, CASP3, CCND1, MAPK14, MDM2, PAK1, MTOR, MYC	85	200	6879	6.879	2.74514e-07	1.37257e-08	1.96043e-06
KEGG_PATHWAY	hsa04380:Osteoclast differentiation	16	18.3908	3.40376e-11	RELA, CREB1, NFKBIA, FOSB, NFKB2, JUNB, AKT1, FOS, GAB2, CAMK4, MAPK14, JUN, JUND, IKBKG, LCK, MAPK8	85	131	6879	9.88451	5.82042e-09	4.85035e-10	4.15664e-08
KEGG_PATHWAY	hsa05206:MicroRNAs in cancer	16	18.3908	1.47436e-06	EGFR, ERBB2, RAF1, IRS1, BRCA1, CDC25B, CCNE1, CCND1, CASP3, CDKN1B, BCL2, MDM2, MARCKS, STMN1, MTOR, MYC	85	286	6879	4.52752	0.000252085	6.63462e-06	0.00180047
KEGG_PATHWAY	hsa05220:Chronic myeloid leukemia	15	17.2414	9.04685e-14	BRAF, RELA, RAF1, NFKBIA, BAD, BCL2L1, RB1, AKT1, CCND1, CDKN1B, HDAC2, GAB2, IKBKG, MDM2, MYC	85	72	6879	16.8603	1.54726e-11	2.21034e-12	1.105e-10
KEGG_PATHWAY	hsa04062:Chemokine signaling pathway	14	16.092	3.16789e-07	PRKCZ, BRAF, RELA, NFKBIB, RAF1, NFKBIA, PRKCD, SRC, AKT1, PLCB3, GSK3B, IKBKG, PAK1, GRK1	85	186	6879	6.09146	5.41694e-05	1.54774e-06	0.000386859
KEGG_PATHWAY	hsa04110:Cell cycle	14	16.092	2.38716e-09	CCNB1, CCNE1, CCND1, YWHAZ, HDAC2, CDKN1B, GSK3B, MDM2, CHEK1, RB1, CHEK2, MYC, CDK2, CDC25B	85	124	6879	9.13719	4.08204e-07	1.85547e-08	2.91518e-06
KEGG_PATHWAY	hsa04510:Focal adhesion	14	16.092	1.02521e-06	EGFR, BRAF, ERBB2, RAF1, BAD, SRC, CTNNB1, AKT1, CCND1, BCL2, GSK3B, JUN, MAPK8, PAK1	85	206	6879	5.50006	0.000175296	4.73814e-06	0.00125198
KEGG_PATHWAY	hsa04910:Insulin signaling pathway	14	16.092	8.95802e-09	PRKCZ, BRAF, ACACA, RPS6KB2, RAF1, RPS6KB1, BAD, IRS1, AKT1, EIF4EBP1, GSK3B, MAPK8, PRKAA1, MTOR	85	138	6879	8.21023	1.53182e-06	5.89162e-08	1.09395e-05
KEGG_PATHWAY	hsa04915:Estrogen signaling pathway	14	16.092	1.37269e-10	HSP90AB1, EGFR, CREB1, GABBR1, ESR1, RAF1, PRKCD, SRC, ATF2, AKT1, FOS, PLCB3, JUN, NOS3	85	99	6879	11.4446	2.34731e-08	1.56487e-09	1.67632e-07
KEGG_PATHWAY	hsa04919:Thyroid hormone signaling pathway	14	16.092	9.27932e-10	ESR1, RAF1, ATP1A1, BAD, SRC, CTNNB1, AKT1, CCND1, PLCB3, HDAC2, GSK3B, MDM2, MTOR, MYC	85	115	6879	9.85228	1.58676e-07	8.35139e-09	1.13318e-06
KEGG_PATHWAY	hsa04931:Insulin resistance	14	16.092	4.18671e-10	PRKCZ, RELA, CREB1, NFKBIA, RPS6KB2, RPS6KB1, PRKCD, IRS1, AKT1, GSK3B, NOS3, MAPK8, PRKAA1, MTOR	85	108	6879	10.4908	7.15928e-08	3.97738e-09	5.11277e-07
KEGG_PATHWAY	hsa04068:FoxO signaling pathway	13	14.9425	6.22687e-08	EGFR, BRAF, RAF1, IRS1, CDK2, AKT1, CCNB1, CCND1, CDKN1B, MAPK14, MDM2, MAPK8, PRKAA1	85	134	6879	7.85136	1.06479e-05	3.54931e-07	7.60419e-05
KEGG_PATHWAY	hsa04660:T cell receptor signaling pathway	13	14.9425	2.16628e-09	NFKBIE, RELA, NFKBIB, RAF1, NFKBIA, AKT1, FOS, MAPK14, GSK3B, JUN, IKBKG, LCK, PAK1	85	100	6879	10.5208	3.70434e-07	1.76397e-08	2.64544e-06
KEGG_PATHWAY	hsa04668:TNF signaling pathway	13	14.9425	4.77338e-09	AKT1, FOS, CASP3, MAPK14, RELA, JUN, CREB1, MAP2K4, IKBKG, NFKBIA, MAPK8, JUNB, ATF2	85	107	6879	9.83255	8.16247e-07	3.40103e-08	5.82921e-06
KEGG_PATHWAY	hsa05210:Colorectal cancer	13	14.9425	6.4589e-12	AKT1, FOS, CASP3, CCND1, BRAF, JUN, BCL2, GSK3B, RAF1, MAPK8, BAD, MYC, CTNNB1	85	62	6879	16.9691	1.10448e-09	1.00407e-10	7.8876e-09
KEGG_PATHWAY	hsa05164:Influenza A	12	13.7931	7.39725e-06	AKT1, MAPK14, RELA, JUN, NFKBIB, GSK3B, MAP2K4, RAF1, NFKBIA, MAPK8, CASP1, ATF2	85	174	6879	5.58134	0.00126414	2.69132e-05	0.00903309
KEGG_PATHWAY	hsa05212:Pancreatic cancer	12	13.7931	2.41329e-10	AKT1, EGFR, CCND1, BRAF, RELA, ERBB2, IKBKG, RAF1, MAPK8, BAD, RB1, BCL2L1	85	65	6879	14.9408	4.12673e-08	2.42749e-09	2.94709e-07
KEGG_PATHWAY	hsa05221:Acute myeloid leukemia	12	13.7931	4.38574e-11	AKT1, EIF4EBP1, CCND1, BRAF, RELA, IKBKG, RAF1, RPS6KB2, RPS6KB1, BAD, MTOR, MYC	85	56	6879	17.342	7.49961e-09	5.76893e-10	5.35582e-08
KEGG_PATHWAY	hsa05222:Small cell lung cancer	12	13.7931	4.72574e-09	AKT1, CCNE1, CCND1, CDKN1B, RELA, BCL2, IKBKG, NFKBIA, RB1, BCL2L1, MYC, CDK2	85	85	6879	11.4253	8.08101e-07	3.51348e-08	5.77103e-06
KEGG_PATHWAY	hsa04066:HIF-1 signaling pathway	11	12.6437	2.05307e-07	AKT1, EGFR, EIF4EBP1, CDKN1B, RELA, BCL2, ERBB2, RPS6KB2, RPS6KB1, NOS3, MTOR	85	96	6879	9.27316	3.51069e-05	1.03257e-06	0.000250719
KEGG_PATHWAY	hsa04728:Dopaminergic synapse	11	12.6437	3.00918e-06	AKT1, FOS, PLCB3, GRIA1, PPP1R1B, MAPK14, CREB1, GSK3B, TH, MAPK8, ATF2	85	128	6879	6.95487	0.000514438	1.25504e-05	0.00367472
KEGG_PATHWAY	hsa04917:Prolactin signaling pathway	11	12.6437	1.07574e-08	AKT1, FOS, CCND1, MAPK14, RELA, GSK3B, TH, ESR1, RAF1, MAPK8, SRC	85	71	6879	12.5384	1.83952e-06	6.56971e-08	1.31369e-05
KEGG_PATHWAY	hsa04921:Oxytocin signaling pathway	11	12.6437	1.24797e-05	EGFR, FOS, PLCB3, CCND1, CAMK4, JUN, RAF1, RYR2, PRKAA1, NOS3, SRC	85	150	6879	5.93482	0.00213177	4.10385e-05	0.0152391
KEGG_PATHWAY	hsa05120:Epithelial cell signaling in Helicobacter pylori infection	11	12.6437	6.01034e-09	EGFR, CASP3, MAPK14, RELA, JUN, MAP2K4, IKBKG, NFKBIA, MAPK8, PAK1, SRC	85	67	6879	13.2869	1.02777e-06	4.11107e-08	7.33977e-06
KEGG_PATHWAY	hsa05145:Toxoplasmosis	11	12.6437	7.43299e-07	AKT1, CASP3, MAPK14, RELA, NFKBIB, BCL2, IKBKG, NFKBIA, MAPK8, BAD, BCL2L1	85	110	6879	8.09294	0.000127096	3.53066e-06	0.000907706
KEGG_PATHWAY	hsa05160:Hepatitis C	11	12.6437	4.26011e-06	AKT1, EGFR, BRAF, MAPK14, RELA, GSK3B, IKBKG, RAF1, NFKBIA, MAPK8, BAD	85	133	6879	6.69341	0.000728215	1.65562e-05	0.00520228
KEGG_PATHWAY	hsa04662:B cell receptor signaling pathway	10	11.4943	1.2195e-07	AKT1, FOS, NFKBIE, RELA, JUN, NFKBIB, GSK3B, IKBKG, RAF1, NFKBIA	85	69	6879	11.7289	2.08532e-05	6.51668e-07	0.000148924
KEGG_PATHWAY	hsa04920:Adipocytokine signaling pathway	10	11.4943	1.38565e-07	AKT1, NFKBIE, RELA, NFKBIB, IKBKG, NFKBIA, PRKAA1, MAPK8, MTOR, IRS1	85	70	6879	11.5613	2.36944e-05	7.18019e-07	0.000169214
KEGG_PATHWAY	hsa05031:Amphetamine addiction	10	11.4943	8.20471e-08	FOS, CAMK4, GRIA1, PPP1R1B, JUN, CREB1, GRIN1, TH, FOSB, ATF2	85	66	6879	12.262	1.403e-05	4.52583e-07	0.000100195
KEGG_PATHWAY	hsa05142:Chagas disease (American trypanosomiasis)	10	11.4943	4.18192e-06	AKT1, FOS, PLCB3, MAPK14, RELA, JUN, MAP2K4, IKBKG, NFKBIA, MAPK8	85	104	6879	7.78167	0.000714855	1.66303e-05	0.00510681
KEGG_PATHWAY	hsa05213:Endometrial cancer	10	11.4943	9.36592e-09	AKT1, EGFR, CCND1, BRAF, GSK3B, ERBB2, RAF1, BAD, MYC, CTNNB1	85	52	6879	15.5633	1.60157e-06	5.93175e-08	1.14376e-05
KEGG_PATHWAY	hsa05231:Choline metabolism in cancer	10	11.4943	3.2744e-06	AKT1, EGFR, FOS, EIF4EBP1, JUN, RAF1, RPS6KB2, MAPK8, RPS6KB1, MTOR	85	101	6879	8.01281	0.000559767	1.33314e-05	0.0039986
KEGG_PATHWAY	hsa05219:Bladder cancer	9	10.3448	2.42734e-08	EGFR, CCND1, BRAF, ERBB2, RAF1, MDM2, RB1, MYC, SRC	85	41	6879	17.765	4.15075e-06	1.4313e-07	2.96425e-05
