# Supplementary material for: Identification of HN252 as a potent inhibitor of protein phosphatase PPM1B
Source: J Cell Mol Med. 2020 Oct 13;24(22):13463–71. doi: 10.1111/jcmm.15975 (PMC7701510; doi:10.1111/jcmm.15975)
Supplement: Supplementary file 14 — Table S7 [file JCMM-24-13463-s014.xlsx]

## Sheet: GO
Category	Term	Count	%	PValue	Genes	List Total	Pop Hits	Pop Total	Fold Enrichment	Bonferroni	Benjamini	FDR
GOTERM_BP_DIRECT	GO:0045944~positive regulation of transcription from RNA polymerase II promoter	26	37.6812	2.56165e-14	MEF2A, PPARG, STAT5B, FOXO1, ELK1, NFKB1, FOXO3, FOXO4, CTNNB1, ATF2, AKT1, FOS, MYC, CHUK, EGFR, RELA, TP53, ESR1, RAF1, STAT1, JUNB, BRCA1, RPS6KA1, GSK3B, JUN, IKBKB	69	981	16792	6.44997	3.57764e-11	1.78881e-11	4.22329e-11
GOTERM_BP_DIRECT	GO:0007165~signal transduction	19	27.5362	5.28819e-07	EGFR, PRKCZ, YWHAZ, MAP2K1, PPARG, MAP2K4, ESR1, RAF1, NFKB1, PRKCD, IRS1, AKT1, RPS6KA1, GRIA2, IGF2R, GRK2, MAP2K7, MAP2K6, GRK1	69	1161	16792	3.98267	0.000737431	3.88257e-05	0.000870935
GOTERM_BP_DIRECT	GO:0045893~positive regulation of transcription, DNA-templated	18	26.087	1.53119e-11	MAP2K1, RELA, PPARG, TP53, ESR1, ELK1, FOXO1, NFKB1, FOXO3, CHEK2, STAT1, CDK2, BRCA1, CTNNB1, FOS, JUN, IKBKB, MYC	69	515	16792	8.50587	2.13602e-08	7.12007e-09	2.5218e-08
GOTERM_BP_DIRECT	GO:0006468~protein phosphorylation	15	21.7391	3.13886e-09	PDK1, PRKCZ, BRAF, RAF1, MAPKAPK2, CHEK2, PRKCD, AKT1, RPS6KA1, GSK3A, GSK3B, IKBKB, CAMK2A, CHUK, GRK1	69	456	16792	8.00534	4.3787e-06	7.29784e-07	5.16954e-06
GOTERM_BP_DIRECT	GO:0006366~transcription from RNA polymerase II promoter	14	20.2899	1.17141e-07	MEF2A, RELA, STAT5B, TP53, ESR1, ELK1, NFKB1, FOXO3, FOXO4, JUNB, ATF2, FOS, JUN, MYC	69	513	16792	6.64147	0.000163398	1.257e-05	0.000192925
GOTERM_BP_DIRECT	GO:0006915~apoptotic process	14	20.2899	3.69153e-07	MEF2A, MAP2K4, TP53, FOXO1, RAF1, NFKB1, STAT1, PTEN, PRKCD, BRCA1, RPS6KA1, BCL2, MAP2K7, MAP2K6	69	567	16792	6.00895	0.000514835	3.2185e-05	0.000607974
GOTERM_BP_DIRECT	GO:0042493~response to drug	13	18.8406	2.94024e-09	RELA, PPARG, STAT1, PTEN, JUNB, CTNNB1, FOS, CDKN1B, BCL2, JUN, MYC, MAP2K6, CHUK	69	304	16792	10.4069	4.10162e-06	8.20326e-07	4.84242e-06
GOTERM_BP_DIRECT	GO:0000122~negative regulation of transcription from RNA polymerase II promoter	13	18.8406	2.82e-05	MEF2A, RELA, PPARG, ESR1, TP53, FOXO1, NFKB1, FOXO3, STAT1, JUNB, CTNNB1, ATF2, MYC	69	720	16792	4.39404	0.0385758	0.00109217	0.0464338
GOTERM_BP_DIRECT	GO:0006974~cellular response to DNA damage stimulus	11	15.942	1.06548e-08	AKT1, BCL2, TP53, FOXO1, H2AFX, CHEK1, CHEK2, MAPKAPK2, MYC, BRCA1, ATF2	69	208	16792	12.8701	1.48633e-05	2.12334e-06	1.75479e-05
GOTERM_BP_DIRECT	GO:0000165~MAPK cascade	11	15.942	9.4535e-08	EGFR, MEF2A, BRAF, MAP2K1, YWHAB, RAF1, MAPKAPK2, CAMK2A, IRS1, MYC, MAP2K6	69	262	16792	10.2175	0.000131868	1.09896e-05	0.000155694
GOTERM_BP_DIRECT	GO:0008283~cell proliferation	11	15.942	2.02199e-06	AKT1, EGFR, PDK1, BCL2, RAC1, TP53, RAF1, BCL2L1, CDC25C, PTEN, MYC	69	366	16792	7.31417	0.0028167	0.000112821	0.00333006
GOTERM_BP_DIRECT	GO:0018105~peptidyl-serine phosphorylation	10	14.4928	1.78656e-09	AKT1, PRKCZ, GSK3B, BCL2, CHEK2, MAPKAPK2, GRK2, CAMK2A, PRKCD, CDK2	69	125	16792	19.469	2.49225e-06	6.23062e-07	2.94237e-06
GOTERM_BP_DIRECT	GO:0043065~positive regulation of apoptotic process	10	14.4928	3.21734e-06	AKT1, DUSP1, IGF2R, RAC1, TP53, FOXO1, FOXO3, BCL2L1, MAP2K6, CTNNB1	69	300	16792	8.11208	0.00447814	0.000166216	0.00529866
GOTERM_BP_DIRECT	GO:0008284~positive regulation of cell proliferation	10	14.4928	0.000104168	EGFR, PRKCZ, CDKN1B, RELA, BCL2, BCL2L1, PTEN, IRS1, MYC, CDK2	69	466	16792	5.22237	0.135256	0.00302297	0.171422
GOTERM_BP_DIRECT	GO:0018108~peptidyl-tyrosine phosphorylation	9	13.0435	1.83987e-07	EGFR, MAP2K1, STAT5A, STAT5B, MAP2K4, MAP2K7, PRKCD, MAP2K6, WEE1	69	153	16792	14.3154	0.000256628	1.83328e-05	0.000303016
GOTERM_BP_DIRECT	GO:0038095~Fc-epsilon receptor signaling pathway	9	13.0435	5.85477e-07	FOS, RELA, JUN, RAC1, MAP2K4, NFKB1, IKBKB, MAP2K7, CHUK	69	178	16792	12.3048	0.000816407	3.88917e-05	0.000964247
GOTERM_BP_DIRECT	GO:0006954~inflammatory response	9	13.0435	0.000141809	AKT1, PRKCZ, FOS, RELA, RAC1, NFKB1, MAPKAPK2, IKBKB, CHUK	69	379	16792	5.77905	0.179497	0.00394892	0.233296
GOTERM_BP_DIRECT	GO:0008285~negative regulation of cell proliferation	9	13.0435	0.000191415	CDKN1B, NF2, MAP2K1, JUN, TP53, RAF1, FOXO4, PTEN, CTNNB1	69	396	16792	5.53096	0.234364	0.00512239	0.314784
GOTERM_BP_DIRECT	GO:0045892~negative regulation of transcription, DNA-templated	9	13.0435	0.000888818	CDKN1B, RELA, JUN, PPARG, TP53, YWHAB, FOXO1, BRCA1, CTNNB1	69	499	16792	4.3893	0.710747	0.0178169	1.45382
GOTERM_BP_DIRECT	GO:0032355~response to estradiol	8	11.5942	8.04906e-08	CDKN1B, DUSP1, STAT5B, TH, ESR1, PTEN, MYC, CTNNB1	69	91	16792	21.3945	0.000112278	1.02076e-05	0.000132564
GOTERM_BP_DIRECT	GO:0035556~intracellular signal transduction	8	11.5942	0.00119755	AKT1, PRKCZ, DUSP1, RPS6KA1, GSK3B, RAC1, RAF1, PRKCD	69	403	16792	4.83101	0.812051	0.0223358	1.95414
GOTERM_BP_DIRECT	GO:0006357~regulation of transcription from RNA polymerase II promoter	8	11.5942	0.00200343	FOS, STAT5A, STAT5B, NFKB1, FOXO3, BRCA1, JUNB, ATF2	69	441	16792	4.41474	0.939043	0.0335415	3.24891
GOTERM_BP_DIRECT	GO:0043525~positive regulation of neuron apoptotic process	7	10.1449	1.90753e-08	CDC42, JUN, MAP2K4, TP53, FOXO3, CTNNB1, ATF2	69	43	16792	39.6171	2.66098e-05	3.32626e-06	3.14161e-05
GOTERM_BP_DIRECT	GO:0051591~response to cAMP	7	10.1449	2.90308e-08	FOS, BRAF, DUSP1, RELA, JUN, STAT1, JUNB	69	46	16792	37.0334	4.04971e-05	4.49976e-06	4.78122e-05
GOTERM_BP_DIRECT	GO:0034097~response to cytokine	7	10.1449	6.19092e-08	FOS, JUN, BCL2, BCL2L1, MAPKAPK2, STAT1, JUNB	69	52	16792	32.7603	8.63596e-05	8.63629e-06	0.000101961
GOTERM_BP_DIRECT	GO:0035690~cellular response to drug	7	10.1449	3.45426e-07	HSP90AB1, EGFR, BRAF, TH, TP53, CHEK2, MYC	69	69	16792	24.6889	0.000481753	3.21241e-05	0.000568898
GOTERM_BP_DIRECT	GO:0032869~cellular response to insulin stimulus	7	10.1449	6.66089e-07	AKT1, GSK3A, PPARG, FOXO1, STAT1, IRS1, MYC	69	77	16792	22.1238	0.000928763	4.22352e-05	0.00109701
GOTERM_BP_DIRECT	GO:0008286~insulin receptor signaling pathway	7	10.1449	7.19315e-07	AKT1, PRKCZ, EIF4EBP1, GSK3A, FOXO1, FOXO4, IRS1	69	78	16792	21.8402	0.00100294	4.36271e-05	0.00118467
GOTERM_BP_DIRECT	GO:0071456~cellular response to hypoxia	7	10.1449	2.45235e-06	AKT1, EIF4EBP1, BCL2, TP53, LMNA, FOXO3, PTEN	69	96	16792	17.7452	0.00341519	0.00013157	0.00403883
GOTERM_BP_DIRECT	GO:1901796~regulation of signal transduction by p53 class mediator	7	10.1449	1.08108e-05	AKT1, TP53, CHEK1, CHEK2, ATRIP, BRCA1, CDK2	69	124	16792	13.7382	0.014968	0.000471173	0.0178033
GOTERM_BP_DIRECT	GO:0007568~aging	7	10.1449	5.43638e-05	AKT1, FOS, RELA, JUN, FOXO3, FOXO4, PTEN	69	165	16792	10.3245	0.0730351	0.00184804	0.0894968
GOTERM_BP_DIRECT	GO:0046777~protein autophosphorylation	7	10.1449	6.8487e-05	AKT1, EGFR, GSK3B, CHEK2, MAPKAPK2, CAMK2A, GRK1	69	172	16792	9.90428	0.0911204	0.00221946	0.112735
GOTERM_BP_DIRECT	GO:0007507~heart development	7	10.1449	9.64649e-05	MEF2A, MAP2K1, PPARG, TH, RAF1, GRK2, PTEN	69	183	16792	9.30894	0.125913	0.00298609	0.158754
GOTERM_BP_DIRECT	GO:0042981~regulation of apoptotic process	7	10.1449	0.000220744	DUSP1, TP53, ESR1, RAF1, BCL2L1, STAT1, BRCA1	69	213	16792	7.99782	0.265064	0.00568695	0.362934

## Sheet: KEGG
Category	Term	Count	%	PValue	Genes	List Total	Pop Hits	Pop Total	Fold Enrichment	Bonferroni	Benjamini	FDR
KEGG_PATHWAY	hsa05161:Hepatitis B	23	33.3333	4.47294e-21	YWHAZ, MAP2K1, RELA, STAT5A, MAP2K4, STAT5B, TP53, YWHAB, RAF1, ELK1, NFKB1, STAT1, PTEN, CDK2, ATF2, AKT1, FOS, CDKN1B, JUN, BCL2, IKBKB, MYC, CHUK	69	145	6879	15.8138	7.02252e-19	7.02252e-19	5.38356e-18
KEGG_PATHWAY	hsa04722:Neurotrophin signaling pathway	20	28.9855	1.43679e-18	BRAF, MAP2K1, RELA, TP53, RAF1, NFKB1, MAPKAPK2, FOXO3, PRKCD, IRS1, AKT1, CDC42, RPS6KA1, BCL2, GSK3B, JUN, RAC1, IKBKB, MAP2K7, CAMK2A	69	120	6879	16.6159	2.25575e-16	1.12788e-16	1.72929e-15
KEGG_PATHWAY	hsa05215:Prostate cancer	18	26.087	3.39495e-18	HSP90AB1, EGFR, BRAF, MAP2K1, RELA, TP53, RAF1, FOXO1, NFKB1, PTEN, CDK2, CTNNB1, AKT1, CDKN1B, GSK3B, BCL2, IKBKB, CHUK	69	88	6879	20.3923	5.33007e-16	1.77669e-16	4.0861e-15
KEGG_PATHWAY	hsa04010:MAPK signaling pathway	25	36.2319	4.24982e-18	EGFR, BRAF, MAP2K1, RELA, MAP2K4, TP53, ELK1, RAF1, NFKB1, MAPKAPK2, FLNA, ATF2, AKT1, FOS, CDC42, RPS6KA1, DUSP1, JUN, MAPT, RAC1, IKBKB, MAP2K7, MYC, CHUK, MAP2K6	69	253	6879	9.85135	6.67222e-16	1.66806e-16	5.11502e-15
KEGG_PATHWAY	hsa05200:Pathways in cancer	28	40.5797	8.19111e-17	HSP90AB1, STAT5A, PPARG, STAT5B, FOXO1, NFKB1, BCL2L1, PTEN, CTNNB1, AKT1, CDC42, FOS, BCL2, RAC1, MYC, CHUK, EGFR, MAP2K1, BRAF, RELA, TP53, RAF1, STAT1, CDK2, CDKN1B, JUN, GSK3B, IKBKB	69	393	6879	7.103	1.74305e-14	3.44169e-15	1.33227e-13
KEGG_PATHWAY	hsa04012:ErbB signaling pathway	16	23.1884	2.53186e-15	EGFR, BRAF, MAP2K1, STAT5A, STAT5B, MAP2K4, RAF1, ELK1, AKT1, EIF4EBP1, CDKN1B, JUN, GSK3B, MAP2K7, CAMK2A, MYC	69	87	6879	18.3348	4.00902e-13	6.68354e-14	3.07532e-12
KEGG_PATHWAY	hsa04151:PI3K-Akt signaling pathway	25	36.2319	5.88405e-15	HSP90AB1, YWHAZ, NFKB1, FOXO3, BCL2L1, PTEN, ATF2, AKT1, EIF4EBP1, BCL2, RAC1, MYC, CHUK, EGFR, MAP2K1, RELA, TP53, YWHAB, RAF1, IRS1, CDK2, BRCA1, CDKN1B, GSK3B, IKBKB	69	345	6879	7.22432	9.23817e-13	1.32006e-13	7.08322e-12
KEGG_PATHWAY	hsa05212:Pancreatic cancer	14	20.2899	2.84917e-14	EGFR, BRAF, MAP2K1, RELA, TP53, RAF1, NFKB1, BCL2L1, STAT1, AKT1, CDC42, RAC1, IKBKB, CHUK	69	65	6879	21.4729	4.47964e-12	5.59996e-13	3.43392e-11
KEGG_PATHWAY	hsa04062:Chemokine signaling pathway	19	27.5362	1.02535e-13	PRKCZ, BRAF, MAP2K1, RELA, STAT5B, RAF1, NFKB1, FOXO3, STAT1, PRKCD, AKT1, CDC42, GSK3A, GSK3B, RAC1, IKBKB, GRK2, CHUK, GRK1	69	186	6879	10.184	1.61058e-11	1.78957e-12	1.23468e-10
KEGG_PATHWAY	hsa05220:Chronic myeloid leukemia	14	20.2899	1.16614e-13	BRAF, MAP2K1, RELA, STAT5A, STAT5B, TP53, RAF1, NFKB1, BCL2L1, AKT1, CDKN1B, IKBKB, MYC, CHUK	69	72	6879	19.3853	1.8302e-11	1.8302e-12	1.4031e-10
KEGG_PATHWAY	hsa05213:Endometrial cancer	12	17.3913	1.66833e-12	AKT1, EGFR, BRAF, MAP2K1, GSK3B, TP53, RAF1, ELK1, FOXO3, PTEN, MYC, CTNNB1	69	52	6879	23.0067	2.61928e-10	2.38116e-11	2.00797e-09
KEGG_PATHWAY	hsa04917:Prolactin signaling pathway	13	18.8406	2.56826e-12	MAP2K1, RELA, STAT5A, STAT5B, TH, ESR1, RAF1, NFKB1, FOXO3, STAT1, AKT1, FOS, GSK3B	69	71	6879	18.2541	4.0322e-10	3.36017e-11	3.09114e-09
KEGG_PATHWAY	hsa05221:Acute myeloid leukemia	12	17.3913	3.98845e-12	AKT1, EIF4EBP1, BRAF, MAP2K1, STAT5A, RELA, STAT5B, RAF1, NFKB1, IKBKB, MYC, CHUK	69	56	6879	21.3634	6.26191e-10	4.81685e-11	4.80046e-09
KEGG_PATHWAY	hsa05210:Colorectal cancer	12	17.3913	1.30022e-11	AKT1, FOS, BRAF, MAP2K1, JUN, GSK3B, BCL2, RAC1, TP53, RAF1, MYC, CTNNB1	69	62	6879	19.2959	2.04136e-09	1.45811e-10	1.56493e-08
KEGG_PATHWAY	hsa05166:HTLV-I infection	19	27.5362	2.17936e-11	RELA, STAT5A, STAT5B, MAP2K4, TP53, ELK1, CHEK1, NFKB1, BCL2L1, CHEK2, ATF2, CTNNB1, AKT1, FOS, JUN, GSK3B, IKBKB, MYC, CHUK	69	254	6879	7.45755	3.42159e-09	2.28106e-10	2.62304e-08
KEGG_PATHWAY	hsa05169:Epstein-Barr virus infection	14	20.2899	1.23974e-10	RELA, MAP2K4, TP53, NFKB1, CDK2, AKT1, CDKN1B, BCL2, JUN, IKBKB, MAP2K7, MYC, MAP2K6, CHUK	69	122	6879	11.4405	1.94639e-08	1.21649e-09	1.49213e-07
KEGG_PATHWAY	hsa04380:Osteoclast differentiation	14	20.2899	3.06278e-10	MAP2K1, RELA, PPARG, NFKB1, STAT1, JUNB, AKT1, FOS, JUN, RAC1, IKBKB, MAP2K7, MAP2K6, CHUK	69	131	6879	10.6545	4.80856e-08	2.82857e-09	3.68631e-07
KEGG_PATHWAY	hsa04620:Toll-like receptor signaling pathway	13	18.8406	3.38288e-10	AKT1, FOS, MAP2K1, JUN, RELA, RAC1, MAP2K4, NFKB1, IKBKB, STAT1, MAP2K7, MAP2K6, CHUK	69	106	6879	12.2268	5.31113e-08	2.95063e-09	4.07158e-07
KEGG_PATHWAY	hsa04668:TNF signaling pathway	13	18.8406	3.78128e-10	AKT1, FOS, MAP2K1, RELA, JUN, MAP2K4, NFKB1, IKBKB, MAP2K7, MAP2K6, JUNB, CHUK, ATF2	69	107	6879	12.1126	5.9366e-08	3.12453e-09	4.55108e-07
KEGG_PATHWAY	hsa04068:FoxO signaling pathway	14	20.2899	4.07656e-10	EGFR, BRAF, MAP2K1, RAF1, FOXO1, FOXO3, FOXO4, IRS1, PTEN, CDK2, AKT1, CDKN1B, IKBKB, CHUK	69	134	6879	10.416	6.40019e-08	3.2001e-09	4.90647e-07
KEGG_PATHWAY	hsa05222:Small cell lung cancer	12	17.3913	4.5747e-10	AKT1, CDKN1B, RELA, BCL2, TP53, NFKB1, BCL2L1, IKBKB, PTEN, MYC, CHUK, CDK2	69	85	6879	14.0747	7.18228e-08	3.42013e-09	5.50603e-07
KEGG_PATHWAY	hsa04662:B cell receptor signaling pathway	11	15.942	9.65077e-10	AKT1, FOS, MAP2K1, RELA, JUN, GSK3B, RAC1, RAF1, NFKB1, IKBKB, CHUK	69	69	6879	15.8935	1.51517e-07	6.88714e-09	1.16155e-06
KEGG_PATHWAY	hsa04660:T cell receptor signaling pathway	12	17.3913	2.70617e-09	AKT1, CDC42, FOS, MAP2K1, RELA, JUN, GSK3B, RAF1, NFKB1, IKBKB, MAP2K7, CHUK	69	100	6879	11.9635	4.24868e-07	1.84725e-08	3.2571e-06
KEGG_PATHWAY	hsa05203:Viral carcinogenesis	15	21.7391	8.34299e-09	YWHAZ, RELA, STAT5A, STAT5B, TP53, YWHAB, CHEK1, NFKB1, MAPKAPK2, CDK2, ATF2, CDC42, CDKN1B, JUN, RAC1	69	205	6879	7.2948	1.30985e-06	5.45771e-08	1.00415e-05
KEGG_PATHWAY	hsa04510:Focal adhesion	15	21.7391	8.88434e-09	EGFR, BRAF, MAP2K1, RAF1, ELK1, PTEN, VASP, FLNA, CTNNB1, AKT1, CDC42, JUN, BCL2, GSK3B, RAC1	69	206	6879	7.25939	1.39484e-06	5.57937e-08	1.0693e-05
KEGG_PATHWAY	hsa04912:GnRH signaling pathway	11	15.942	1.53844e-08	EGFR, CDC42, MAP2K1, JUN, MAP2K4, RAF1, ELK1, MAP2K7, CAMK2A, PRKCD, MAP2K6	69	91	6879	12.0511	2.41535e-06	9.2898e-08	1.85164e-05
KEGG_PATHWAY	hsa05205:Proteoglycans in cancer	14	20.2899	5.52346e-08	AKT1, EGFR, CDC42, BRAF, MAP2K1, RAC1, TP53, ESR1, RAF1, ELK1, CAMK2A, MYC, FLNA, CTNNB1	69	200	6879	6.9787	8.6718e-06	3.21179e-07	6.64794e-05
KEGG_PATHWAY	hsa04931:Insulin resistance	11	15.942	8.125e-08	AKT1, PRKCZ, RPS6KA1, RELA, GSK3B, FOXO1, NFKB1, IKBKB, PTEN, IRS1, PRKCD	69	108	6879	10.1542	1.27562e-05	4.55581e-07	9.77911e-05
KEGG_PATHWAY	hsa04910:Insulin signaling pathway	12	17.3913	8.2031e-08	AKT1, PRKCZ, EIF4EBP1, BRAF, MAP2K1, GSK3B, ACACA, RAF1, FOXO1, ELK1, IKBKB, IRS1	69	138	6879	8.66919	1.28788e-05	4.44099e-07	9.8731e-05
KEGG_PATHWAY	hsa05164:Influenza A	13	18.8406	9.97337e-08	AKT1, MAP2K1, JUN, GSK3B, RELA, MAP2K4, RAF1, NFKB1, IKBKB, STAT1, MAP2K7, MAP2K6, ATF2	69	174	6879	7.44853	1.56581e-05	5.2194e-07	0.000120038
KEGG_PATHWAY	hsa05120:Epithelial cell signaling in Helicobacter pylori infection	9	13.0435	2.45704e-07	EGFR, CDC42, RELA, JUN, RAC1, MAP2K4, NFKB1, IKBKB, CHUK	69	67	6879	13.392	3.85748e-05	1.24437e-06	0.000295725
KEGG_PATHWAY	hsa04110:Cell cycle	11	15.942	3.02418e-07	YWHAZ, CDKN1B, GSK3B, TP53, YWHAB, CHEK1, CHEK2, CDC25C, MYC, CDK2, WEE1	69	124	6879	8.84397	4.74786e-05	1.48374e-06	0.000363985
KEGG_PATHWAY	hsa04066:HIF-1 signaling pathway	10	14.4928	3.43525e-07	AKT1, EGFR, PDK1, EIF4EBP1, CDKN1B, MAP2K1, RELA, BCL2, NFKB1, CAMK2A	69	96	6879	10.385	5.3932e-05	1.63435e-06	0.00041346
KEGG_PATHWAY	hsa04915:Estrogen signaling pathway	10	14.4928	4.48047e-07	HSP90AB1, AKT1, EGFR, FOS, MAP2K1, JUN, ESR1, RAF1, PRKCD, ATF2	69	99	6879	10.0703	7.03409e-05	2.06892e-06	0.000539261
KEGG_PATHWAY	hsa05160:Hepatitis C	11	15.942	5.83155e-07	AKT1, EGFR, BRAF, RELA, GSK3B, TP53, RAF1, NFKB1, IKBKB, STAT1, CHUK	69	133	6879	8.24551	9.15512e-05	2.61586e-06	0.000701873
KEGG_PATHWAY	hsa05162:Measles	11	15.942	5.83155e-07	AKT1, CDKN1B, STAT5A, RELA, GSK3B, STAT5B, TP53, NFKB1, STAT1, CHUK, CDK2	69	133	6879	8.24551	9.15512e-05	2.61586e-06	0.000701873
KEGG_PATHWAY	hsa04919:Thyroid hormone signaling pathway	10	14.4928	1.60671e-06	AKT1, MAP2K1, GSK3B, TP53, ESR1, RAF1, FOXO1, STAT1, MYC, CTNNB1	69	115	6879	8.66919	0.000252221	7.007e-06	0.00193379
KEGG_PATHWAY	hsa04014:Ras signaling pathway	13	18.8406	1.68893e-06	AKT1, EGFR, CDC42, MAP2K1, RELA, RAC1, RAF1, ELK1, NFKB1, BCL2L1, IKBKB, FOXO4, CHUK	69	226	6879	5.73471	0.000265127	7.16653e-06	0.00203275
KEGG_PATHWAY	hsa04210:Apoptosis	8	11.5942	2.15344e-06	AKT1, RELA, BCL2, TP53, NFKB1, BCL2L1, IKBKB, CHUK	69	62	6879	12.864	0.000338034	8.89709e-06	0.00259182
KEGG_PATHWAY	hsa04071:Sphingolipid signaling pathway	10	14.4928	2.29777e-06	AKT1, PRKCZ, MAP2K1, RELA, BCL2, RAC1, TP53, RAF1, NFKB1, PTEN	69	120	6879	8.30797	0.000360685	9.24995e-06	0.00276552
KEGG_PATHWAY	hsa05230:Central carbon metabolism in cancer	8	11.5942	2.67805e-06	AKT1, EGFR, PDK1, MAP2K1, TP53, RAF1, PTEN, MYC	69	64	6879	12.462	0.000420366	1.05113e-05	0.00322321
KEGG_PATHWAY	hsa05214:Glioma	8	11.5942	2.97796e-06	AKT1, EGFR, BRAF, MAP2K1, TP53, RAF1, CAMK2A, PTEN	69	65	6879	12.2702	0.000467431	1.14033e-05	0.00358416
KEGG_PATHWAY	hsa05206:MicroRNAs in cancer	13	18.8406	1.91081e-05	EGFR, CDKN1B, MAP2K1, BCL2, TP53, RAF1, NFKB1, CDC25C, IKBKB, PTEN, IRS1, MYC, BRCA1	69	286	6879	4.53162	0.0029955	6.38277e-05	0.0229957
KEGG_PATHWAY	hsa04024:cAMP signaling pathway	11	15.942	2.11133e-05	AKT1, FOS, BRAF, GRIA2, MAP2K1, RELA, JUN, RAC1, RAF1, NFKB1, CAMK2A	69	198	6879	5.53865	0.00330933	6.62942e-05	0.0254086
KEGG_PATHWAY	hsa04015:Rap1 signaling pathway	11	15.942	3.5099e-05	AKT1, EGFR, CDC42, PRKCZ, BRAF, MAP2K1, RAC1, RAF1, MAP2K6, VASP, CTNNB1	69	210	6879	5.22215	0.00549548	0.000108046	0.0422363
